# Supplementary material for: Synthesis and crystal structure of 1-hy­droxy-8-methyl-9H-carbazole-2-carbaldehyde
Source: Acta Crystallogr E Crystallogr Commun. 2021 Jul 16;77(Pt 9):867–70. doi: 10.1107/S2056989021007210 (PMC8423023; doi:10.1107/S2056989021007210)
Supplement: Supplementary file 1 [file e-77-00867-sup1.cif]

##############################################################################
#                                                                            #
# This CIF contains the data in a paper accepted for publication in          #
# Acta Crystallographica Section E. It conforms to the requirements of       #
# Notes for Authors for Acta Crystallographica Section E, and has been       #
# peer reviewed under the auspices of the IUCr Commission on Journals.       #
#                                                                            #
# Full details of the Crystallographic Information File format               #
# are given in the paper "The Crystallographic Information File (CIF):       #
# a New Standard Archive File for Crystallography" by S. R. Hall, F. H.      #
# Allen and I. D. Brown [Acta Cryst. (1991), A47, 655-685].                  #
#                                                                            #
# The current version of the core CIF dictionary is obtainable from          #
# ftp://ftp.iucr.org/pub/cif_core.dic.                                       #
#                                                                            #
# Software is freely available for graphical display of the structure(s)     #
# in this CIF. For information consult the CIF software page                 #
# http://www.iucr.org/resources/cif/software.                                #
#                                                                            #
# This file may be used for bona fide research purposes within the           #
# scientific community so long as proper attribution is given to the journal # 
# article from which it was obtained.                                        #
#                                                                            #
##############################################################################
data_I
_audit_creation_method     'SHELXL-2018/3'
_journal_date_recd_electronic     2021-06-21
_journal_date_accepted     2021-07-13
_journal_name_full     'Acta Crystallographica, Section E'
_journal_year     2021
_journal_volume     77
_journal_issue      9
_journal_page_first     0
_journal_page_last     0
_journal_paper_category     GO
_journal_paper_doi     10.1107/S2056989021007210
_journal_coeditor_code     YY2001
_publ_contact_author_name     'Aravazhi Amalan Thiruvalluvar'
_publ_contact_author_address
;
Principal (Retired)
Kunthavai Naacchiyaar Government Arts College for Women (Autonomous)
Thanjavur 613 007
Tamilnadu
India
;
_publ_contact_author_email     'thiruvalluvar.a@gmail.com'
_publ_contact_author_fax     'None'
_publ_contact_author_phone     '+919894889103'
_publ_section_title
;
Synthesis and crystal structure of
1-hydroxy-8-methyl-9<i>H</i>-carbazole-2-carbaldehyde
;
_publ_section_title_footnote     .
loop_
    _publ_author_name
    _publ_author_footnote
    _publ_author_address
    'Thiruvalluvar, Aravazhi Amalan' .
;
Principal (Retired)
Kunthavai Naacchiyaar Government Arts College for Women (Autonomous)
Thanjavur 613 007
Tamilnadu
India
;
    'Sridharan, M.' .
;
Department of Chemistry
RV College of Engineering
Bangalore 560 059
Karnataka
India
;
    'Rajendra Prasad, K. J.' .
;
Department of Chemistry
Bharathiar University
Coimbatore 641 046
Tamilnadu,
India
;
    'Zeller, M.' .
;
Department of Chemistry
Purdue University
West Lafayette
IN 47907-2084
USA
;
_publ_section_synopsis
;
Two crystallographically independent molecules are present in the asymmetric
unit. O---H...O, N---H...O and C---H...O hydrogen bonds form rings and chains
and \p--\p stacks further connect molecules in the crystal.
;
_chemical_name_systematic
;
1-Hydroxy-8-methyl-9<i>H</i>-carbazole-2-carbaldehyde
;
_chemical_name_common     '9H-carbazole'
_chemical_formula_moiety     'C14 H11 N O2'
_chemical_formula_sum     'C14 H11 N O2'
_chemical_formula_iupac     'C14 H11 N O2'
_chemical_formula_weight     225.24
_chemical_melting_point     ?
_space_group_crystal_system     monoclinic
_space_group_name_H-M_alt     'P 21/c'
_space_group_name_Hall     '-P 2ybc'
loop_
    _space_group_symop_operation_xyz
    'x, y, z'
    '-x, y+1/2, -z+1/2'
    '-x, -y, -z'
    'x, -y-1/2, z-1/2'
_cell_length_a     28.290(5)
_cell_length_b     3.9052(7)
_cell_length_c     20.264(3)
_cell_angle_alpha     90
_cell_angle_beta     105.817(2)
_cell_angle_gamma     90
_cell_volume     2154.0(6)
_cell_formula_units_Z     8
_cell_measurement_reflns_used     7327
_cell_measurement_theta_min     2.21
_cell_measurement_theta_max     31.25
_cell_measurement_temperature     296(2)
_exptl_crystal_description     'needle'
_exptl_crystal_colour     'brown'
_exptl_crystal_size_max     0.750
_exptl_crystal_size_mid     0.190
_exptl_crystal_size_min     0.100
_exptl_crystal_density_diffrn     1.389
_exptl_crystal_density_meas     ?
_exptl_crystal_density_method     'Not Measured'
_exptl_crystal_F_000     944
_exptl_absorpt_coefficient_mu     0.094
_exptl_absorpt_correction_type     multi-scan
_exptl_absorpt_process_details
;
(SADABS; Bruker, 2005)
;
_exptl_absorpt_correction_T_min     0.830
_exptl_absorpt_correction_T_max     0.991
_diffrn_ambient_temperature     296(2)
_diffrn_source     'fine-focus sealed tube'
_diffrn_radiation_type     MoK\a
_diffrn_radiation_wavelength     0.71073
_diffrn_radiation_monochromator     'graphite'
_diffrn_measurement_device_type     'Bruker SMART APEXII CCD'
_diffrn_measurement_method     '\w scans'
_diffrn_detector_area_resol_mean     ?
_diffrn_reflns_number     19760
_diffrn_reflns_av_R_equivalents     0.0337
_diffrn_reflns_av_unetI/netI     0.0316
_diffrn_reflns_theta_min     1.496
_diffrn_reflns_theta_max     28.282
_diffrn_reflns_theta_full     25.242
_diffrn_measured_fraction_theta_max     0.999
_diffrn_measured_fraction_theta_full     0.999
_diffrn_reflns_limit_h_min     -37
_diffrn_reflns_limit_h_max     37
_diffrn_reflns_limit_k_min     -5
_diffrn_reflns_limit_k_max     5
_diffrn_reflns_limit_l_min     -26
_diffrn_reflns_limit_l_max     26
_refine_special_details     ?
_reflns_number_total     5344
_reflns_number_gt     4453
_reflns_threshold_expression     'I > 2\s(I)'
_refine_ls_structure_factor_coef     Fsqd
_refine_ls_matrix_type     full
_refine_ls_R_factor_all     0.0693
_refine_ls_R_factor_gt     0.0551
_refine_ls_wR_factor_gt     0.1334
_refine_ls_wR_factor_ref     0.1463
_refine_ls_goodness_of_fit_ref     1.178
_refine_ls_restrained_S_all     1.178
_refine_ls_number_reflns     5344
_refine_ls_number_parameters     325
_refine_ls_number_restraints     0
_refine_ls_hydrogen_treatment     mixed
_refine_ls_weighting_scheme     calc
_refine_ls_weighting_details
              'w=1/[\s^2^(Fo^2^)+(0.0612P)^2^+1.1713P] where P=(Fo^2^+2Fc^2^)/3'
_atom_sites_solution_hydrogens     mixed
_atom_sites_solution_primary     direct
_atom_sites_solution_secondary     difmap
_refine_ls_shift/su_max     0.001
_refine_ls_shift/su_mean     0.000
_refine_diff_density_max     0.305
_refine_diff_density_min     -0.237
_refine_ls_extinction_method     none
_refine_ls_extinction_coef     .
loop_
    _atom_type_symbol
    _atom_type_description
    _atom_type_scat_dispersion_real
    _atom_type_scat_dispersion_imag
    _atom_type_scat_source
    'C' 'C' 0.0033 0.0016
                         'International Tables Vol C Tables 4.2.6.8 and 6.1.1.4'
    'H' 'H' 0.0000 0.0000
                         'International Tables Vol C Tables 4.2.6.8 and 6.1.1.4'
    'N' 'N' 0.0061 0.0033
                         'International Tables Vol C Tables 4.2.6.8 and 6.1.1.4'
    'O' 'O' 0.0106 0.0060
                         'International Tables Vol C Tables 4.2.6.8 and 6.1.1.4'
_computing_data_collection
;
APEX2 (Bruker, 2005)
;
_computing_cell_refinement
;
SAINT (Bruker, 2005)
;
_computing_data_reduction
;
SAINT (Bruker, 2005)
;
_computing_structure_solution
;
SHELXTL (Sheldrick, 2008)
;
_computing_structure_refinement
;
<i>SHELXL2018/3</i> (Sheldrick, 2015)
;
_computing_molecular_graphics
;
PLATON (Spek, 2020)
;
_computing_publication_material
;
<i>SHELXL2018/3</i> (Sheldrick, 2015), PLATON (Spek, 2020) and
publCIF (Westrip, 2010)
;
loop_
    _atom_site_type_symbol
    _atom_site_label
    _atom_site_fract_x
    _atom_site_fract_y
    _atom_site_fract_z
    _atom_site_U_iso_or_equiv
    _atom_site_adp_type
    _atom_site_calc_flag
    _atom_site_occupancy
    _atom_site_disorder_assembly
    _atom_site_disorder_group
    C C1 0.60695(8) 0.8782(6) 0.79934(10) 0.0305(4) Uani d 1 . .
    H H1A 0.586381 0.993978 0.822872 0.046 Uiso calc 1 . .
    H H1B 0.636607 1.007032 0.804205 0.046 Uiso calc 1 . .
    H H1C 0.614950 0.654265 0.818701 0.046 Uiso calc 1 . .
    C C2 0.58026(7) 0.8460(5) 0.72475(10) 0.0225(4) Uani d 1 . .
    C C3 0.53306(7) 0.9707(5) 0.69748(11) 0.0269(4) Uani d 1 . .
    H H3 0.517561 1.081062 0.726518 0.032 Uiso calc 1 . .
    C C4 0.50767(7) 0.9371(5) 0.62778(11) 0.0278(4) Uani d 1 . .
    H H4 0.475869 1.021909 0.611961 0.033 Uiso calc 1 . .
    C C5 0.52935(6) 0.7800(5) 0.58267(10) 0.0239(4) Uani d 1 . .
    H H5 0.512575 0.758554 0.536525 0.029 Uiso calc 1 . .
    C C6 0.57725(6) 0.6531(5) 0.60773(9) 0.0190(3) Uani d 1 . .
    C C7 0.60179(6) 0.6862(5) 0.67805(9) 0.0187(3) Uani d 1 . .
    C C8 0.69229(6) 0.2303(5) 0.61767(9) 0.0186(3) Uani d 1 . .
    C C9 0.65285(6) 0.4087(4) 0.62986(8) 0.0171(3) Uani d 1 . .
    C C10 0.61009(6) 0.4752(5) 0.57646(8) 0.0173(3) Uani d 1 . .
    C C11 0.60642(6) 0.3678(5) 0.50886(9) 0.0213(4) Uani d 1 . .
    H H11 0.578573 0.416290 0.473378 0.026 Uiso calc 1 . .
    C C12 0.64511(7) 0.1896(5) 0.49680(9) 0.0213(4) Uani d 1 . .
    H H12 0.643093 0.114554 0.452561 0.026 Uiso calc 1 . .
    C C13 0.68800(6) 0.1176(5) 0.55022(9) 0.0199(4) Uani d 1 . .
    C C14 0.72687(7) -0.0821(5) 0.53619(10) 0.0230(4) Uani d 1 . .
    H H14 0.722444 -0.163999 0.491820 0.028 Uiso calc 1 . .
    C C15 0.88208(8) 0.8160(5) 0.68439(9) 0.0265(4) Uani d 1 . .
    H H15A 0.902174 0.905029 0.726989 0.040 Uiso calc 1 . .
    H H15B 0.860603 0.642822 0.693463 0.040 Uiso calc 1 . .
    H H15C 0.862872 0.997972 0.658394 0.040 Uiso calc 1 . .
    C C16 0.91438(7) 0.6628(5) 0.64413(9) 0.0214(4) Uani d 1 . .
    C C17 0.96492(7) 0.6431(5) 0.66858(9) 0.0256(4) Uani d 1 . .
    H H17 0.979856 0.730010 0.711994 0.031 Uiso calc 1 . .
    C C18 0.99471(7) 0.4977(5) 0.63077(10) 0.0270(4) Uani d 1 . .
    H H18 1.028583 0.491116 0.649516 0.032 Uiso calc 1 . .
    C C19 0.97440(7) 0.3645(5) 0.56619(9) 0.0232(4) Uani d 1 . .
    H H19 0.994149 0.267196 0.541288 0.028 Uiso calc 1 . .
    C C20 0.92328(6) 0.3795(5) 0.53906(9) 0.0187(3) Uani d 1 . .
    C C21 0.89409(6) 0.5292(5) 0.57814(8) 0.0179(3) Uani d 1 . .
    C C22 0.80092(6) 0.2763(5) 0.42718(9) 0.0183(3) Uani d 1 . .
    C C23 0.84263(6) 0.3534(4) 0.47993(8) 0.0176(3) Uani d 1 . .
    C C24 0.89000(6) 0.2655(5) 0.47573(8) 0.0180(3) Uani d 1 . .
    C C25 0.89635(7) 0.0985(5) 0.41705(9) 0.0218(4) Uani d 1 . .
    H H25 0.927599 0.043979 0.413640 0.026 Uiso calc 1 . .
    C C26 0.85547(7) 0.0181(5) 0.36514(9) 0.0232(4) Uani d 1 . .
    H H26 0.859196 -0.093655 0.326343 0.028 Uiso calc 1 . .
    C C27 0.80755(7) 0.1021(5) 0.36941(9) 0.0206(4) Uani d 1 . .
    C C28 0.76490(7) -0.0010(5) 0.31623(9) 0.0254(4) Uani d 1 . .
    H H28 0.769894 -0.116522 0.278565 0.030 Uiso calc 1 . .
    N N1 0.64768(5) 0.5391(4) 0.69071(8) 0.0191(3) Uani d 1 . .
    N N2 0.84527(5) 0.5107(4) 0.54173(7) 0.0187(3) Uani d 1 . .
    O O1 0.73268(5) 0.1687(4) 0.67024(6) 0.0238(3) Uani d 1 . .
    O O2 0.76604(5) -0.1520(4) 0.57967(7) 0.0276(3) Uani d 1 . .
    O O3 0.75629(5) 0.3697(4) 0.43310(7) 0.0230(3) Uani d 1 . .
    O O4 0.72203(5) 0.0536(4) 0.31724(7) 0.0298(3) Uani d 1 . .
    H H1 0.6700(9) 0.527(7) 0.7295(13) 0.033(6) Uiso d 1 . .
    H H1D 0.7530(11) 0.035(9) 0.6508(16) 0.065(9) Uiso d 1 . .
    H H2 0.8187(8) 0.600(6) 0.5531(12) 0.031(6) Uiso d 1 . .
    H H3A 0.7344(11) 0.288(9) 0.3952(16) 0.063(9) Uiso d 1 . .
loop_
    _atom_site_aniso_label
    _atom_site_aniso_U_11
    _atom_site_aniso_U_22
    _atom_site_aniso_U_33
    _atom_site_aniso_U_12
    _atom_site_aniso_U_13
    _atom_site_aniso_U_23
    C1 0.0445(12) 0.0266(10) 0.0261(10) 0.0013(9) 0.0192(9) -0.0015(8)
    C2 0.0284(9) 0.0157(9) 0.0283(9) -0.0017(7) 0.0160(8) 0.0015(7)
    C3 0.0298(10) 0.0167(9) 0.0411(11) 0.0003(7) 0.0213(9) 0.0011(8)
    C4 0.0212(9) 0.0196(9) 0.0443(12) 0.0017(7) 0.0120(8) 0.0058(8)
    C5 0.0203(8) 0.0193(9) 0.0310(10) -0.0008(7) 0.0053(7) 0.0067(7)
    C6 0.0191(8) 0.0169(8) 0.0218(8) -0.0018(6) 0.0068(6) 0.0048(7)
    C7 0.0208(8) 0.0157(8) 0.0219(8) 0.0002(6) 0.0096(7) 0.0042(7)
    C8 0.0188(8) 0.0193(9) 0.0182(8) -0.0015(7) 0.0059(6) 0.0015(6)
    C9 0.0181(7) 0.0172(8) 0.0170(8) -0.0028(6) 0.0066(6) 0.0026(6)
    C10 0.0182(7) 0.0172(8) 0.0173(8) -0.0025(6) 0.0061(6) 0.0034(6)
    C11 0.0227(8) 0.0226(9) 0.0177(8) -0.0034(7) 0.0041(6) 0.0027(7)
    C12 0.0268(9) 0.0218(9) 0.0158(8) -0.0064(7) 0.0067(7) -0.0003(7)
    C13 0.0215(8) 0.0203(9) 0.0199(8) -0.0039(7) 0.0089(6) -0.0004(7)
    C14 0.0276(9) 0.0214(9) 0.0238(9) -0.0023(7) 0.0133(7) 0.0004(7)
    C15 0.0382(10) 0.0237(10) 0.0179(8) -0.0029(8) 0.0083(7) -0.0025(7)
    C16 0.0300(9) 0.0177(9) 0.0160(8) -0.0027(7) 0.0053(7) 0.0030(7)
    C17 0.0330(10) 0.0216(9) 0.0181(8) -0.0055(8) -0.0001(7) 0.0028(7)
    C18 0.0244(9) 0.0262(10) 0.0265(9) -0.0019(7) 0.0005(7) 0.0064(8)
    C19 0.0226(8) 0.0237(10) 0.0232(9) 0.0031(7) 0.0062(7) 0.0061(7)
    C20 0.0209(8) 0.0171(8) 0.0188(8) 0.0008(7) 0.0064(6) 0.0039(6)
    C21 0.0206(8) 0.0165(8) 0.0166(8) -0.0004(6) 0.0052(6) 0.0034(6)
    C22 0.0214(8) 0.0180(8) 0.0166(8) 0.0002(7) 0.0068(6) 0.0031(6)
    C23 0.0222(8) 0.0174(8) 0.0143(8) 0.0004(7) 0.0070(6) 0.0016(6)
    C24 0.0206(8) 0.0171(8) 0.0171(8) 0.0028(6) 0.0064(6) 0.0040(6)
    C25 0.0245(9) 0.0225(9) 0.0203(8) 0.0045(7) 0.0092(7) 0.0024(7)
    C26 0.0325(10) 0.0220(9) 0.0165(8) 0.0030(8) 0.0093(7) -0.0003(7)
    C27 0.0270(9) 0.0202(9) 0.0143(8) 0.0001(7) 0.0051(6) 0.0012(7)
    C28 0.0346(10) 0.0233(10) 0.0162(8) -0.0013(8) 0.0035(7) 0.0003(7)
    N1 0.0197(7) 0.0218(8) 0.0165(7) 0.0019(6) 0.0060(6) 0.0013(6)
    N2 0.0204(7) 0.0216(8) 0.0149(7) 0.0002(6) 0.0062(5) -0.0005(6)
    O1 0.0187(6) 0.0312(8) 0.0203(6) 0.0047(5) 0.0034(5) -0.0006(5)
    O2 0.0247(7) 0.0301(8) 0.0308(7) 0.0022(6) 0.0123(6) -0.0014(6)
    O3 0.0186(6) 0.0318(8) 0.0187(6) -0.0013(5) 0.0051(5) -0.0013(5)
    O4 0.0278(7) 0.0397(9) 0.0193(6) -0.0043(6) 0.0019(5) -0.0011(6)
_geom_special_details
;
 All esds (except the esd in the dihedral angle between two l.s. planes)
 are estimated using the full covariance matrix.  The cell esds are taken
 into account individually in the estimation of esds in distances, angles
 and torsion angles; correlations between esds in cell parameters are only
 used when they are defined by crystal symmetry.  An approximate (isotropic)
 treatment of cell esds is used for estimating esds involving l.s. planes.
;
loop_
    _geom_bond_atom_site_label_1
    _geom_bond_atom_site_label_2
    _geom_bond_site_symmetry_2
    _geom_bond_distance
    _geom_bond_publ_flag
    C1 C2 . 1.500(3) ?
    C1 H1A . 0.9600 ?
    C1 H1B . 0.9600 ?
    C1 H1C . 0.9600 ?
    C2 C3 . 1.387(3) ?
    C2 C7 . 1.404(2) ?
    C3 C4 . 1.405(3) ?
    C3 H3 . 0.9300 ?
    C4 C5 . 1.376(3) ?
    C4 H4 . 0.9300 ?
    C5 C6 . 1.402(2) ?
    C5 H5 . 0.9300 ?
    C6 C7 . 1.411(2) ?
    C6 C10 . 1.438(2) ?
    C7 N1 . 1.378(2) ?
    C8 O1 . 1.354(2) ?
    C8 C9 . 1.393(2) ?
    C8 C13 . 1.409(2) ?
    C9 N1 . 1.378(2) ?
    C9 C10 . 1.410(2) ?
    C10 C11 . 1.409(2) ?
    C11 C12 . 1.374(3) ?
    C11 H11 . 0.9300 ?
    C12 C13 . 1.417(2) ?
    C12 H12 . 0.9300 ?
    C13 C14 . 1.438(3) ?
    C14 O2 . 1.244(2) ?
    C14 H14 . 0.9300 ?
    C15 C16 . 1.505(3) ?
    C15 H15A . 0.9600 ?
    C15 H15B . 0.9600 ?
    C15 H15C . 0.9600 ?
    C16 C17 . 1.382(3) ?
    C16 C21 . 1.404(2) ?
    C17 C18 . 1.404(3) ?
    C17 H17 . 0.9300 ?
    C18 C19 . 1.380(3) ?
    C18 H18 . 0.9300 ?
    C19 C20 . 1.401(2) ?
    C19 H19 . 0.9300 ?
    C20 C21 . 1.417(2) ?
    C20 C24 . 1.440(2) ?
    C21 N2 . 1.379(2) ?
    C22 O3 . 1.350(2) ?
    C22 C23 . 1.392(2) ?
    C22 C27 . 1.410(2) ?
    C23 N2 . 1.379(2) ?
    C23 C24 . 1.408(2) ?
    C24 C25 . 1.410(2) ?
    C25 C26 . 1.371(3) ?
    C25 H25 . 0.9300 ?
    C26 C27 . 1.420(3) ?
    C26 H26 . 0.9300 ?
    C27 C28 . 1.439(2) ?
    C28 O4 . 1.237(2) ?
    C28 H28 . 0.9300 ?
    N1 H1 . 0.87(2) ?
    N2 H2 . 0.91(2) ?
    O1 H1D . 0.94(3) ?
    O3 H3A . 0.90(3) ?
loop_
    _geom_angle_atom_site_label_1
    _geom_angle_atom_site_label_2
    _geom_angle_atom_site_label_3
    _geom_angle_site_symmetry_1
    _geom_angle_site_symmetry_3
    _geom_angle
    _geom_angle_publ_flag
    C2 C1 H1A . . 109.5 ?
    C2 C1 H1B . . 109.5 ?
    H1A C1 H1B . . 109.5 ?
    C2 C1 H1C . . 109.5 ?
    H1A C1 H1C . . 109.5 ?
    H1B C1 H1C . . 109.5 ?
    C3 C2 C7 . . 115.79(17) ?
    C3 C2 C1 . . 122.54(17) ?
    C7 C2 C1 . . 121.68(17) ?
    C2 C3 C4 . . 122.71(18) ?
    C2 C3 H3 . . 118.6 ?
    C4 C3 H3 . . 118.6 ?
    C5 C4 C3 . . 120.74(17) ?
    C5 C4 H4 . . 119.6 ?
    C3 C4 H4 . . 119.6 ?
    C4 C5 C6 . . 118.62(18) ?
    C4 C5 H5 . . 120.7 ?
    C6 C5 H5 . . 120.7 ?
    C5 C6 C7 . . 119.64(17) ?
    C5 C6 C10 . . 133.48(17) ?
    C7 C6 C10 . . 106.86(15) ?
    N1 C7 C2 . . 128.29(17) ?
    N1 C7 C6 . . 109.21(15) ?
    C2 C7 C6 . . 122.50(16) ?
    O1 C8 C9 . . 119.60(15) ?
    O1 C8 C13 . . 122.58(16) ?
    C9 C8 C13 . . 117.81(16) ?
    N1 C9 C8 . . 128.95(16) ?
    N1 C9 C10 . . 109.92(15) ?
    C8 C9 C10 . . 121.13(16) ?
    C11 C10 C9 . . 120.79(16) ?
    C11 C10 C6 . . 133.37(16) ?
    C9 C10 C6 . . 105.84(15) ?
    C12 C11 C10 . . 118.20(16) ?
    C12 C11 H11 . . 120.9 ?
    C10 C11 H11 . . 120.9 ?
    C11 C12 C13 . . 121.50(16) ?
    C11 C12 H12 . . 119.3 ?
    C13 C12 H12 . . 119.3 ?
    C8 C13 C12 . . 120.56(16) ?
    C8 C13 C14 . . 119.52(16) ?
    C12 C13 C14 . . 119.89(16) ?
    O2 C14 C13 . . 124.09(17) ?
    O2 C14 H14 . . 118.0 ?
    C13 C14 H14 . . 118.0 ?
    C16 C15 H15A . . 109.5 ?
    C16 C15 H15B . . 109.5 ?
    H15A C15 H15B . . 109.5 ?
    C16 C15 H15C . . 109.5 ?
    H15A C15 H15C . . 109.5 ?
    H15B C15 H15C . . 109.5 ?
    C17 C16 C21 . . 115.81(17) ?
    C17 C16 C15 . . 123.33(17) ?
    C21 C16 C15 . . 120.86(16) ?
    C16 C17 C18 . . 122.89(17) ?
    C16 C17 H17 . . 118.6 ?
    C18 C17 H17 . . 118.6 ?
    C19 C18 C17 . . 120.89(18) ?
    C19 C18 H18 . . 119.6 ?
    C17 C18 H18 . . 119.6 ?
    C18 C19 C20 . . 118.34(18) ?
    C18 C19 H19 . . 120.8 ?
    C20 C19 H19 . . 120.8 ?
    C19 C20 C21 . . 119.64(16) ?
    C19 C20 C24 . . 133.72(17) ?
    C21 C20 C24 . . 106.64(15) ?
    N2 C21 C16 . . 128.23(16) ?
    N2 C21 C20 . . 109.32(15) ?
    C16 C21 C20 . . 122.43(16) ?
    O3 C22 C23 . . 119.39(15) ?
    O3 C22 C27 . . 122.90(16) ?
    C23 C22 C27 . . 117.71(16) ?
    N2 C23 C22 . . 128.21(16) ?
    N2 C23 C24 . . 110.28(15) ?
    C22 C23 C24 . . 121.50(16) ?
    C23 C24 C25 . . 120.38(16) ?
    C23 C24 C20 . . 105.83(15) ?
    C25 C24 C20 . . 133.78(16) ?
    C26 C25 C24 . . 118.57(16) ?
    C26 C25 H25 . . 120.7 ?
    C24 C25 H25 . . 120.7 ?
    C25 C26 C27 . . 121.34(17) ?
    C25 C26 H26 . . 119.3 ?
    C27 C26 H26 . . 119.3 ?
    C22 C27 C26 . . 120.48(16) ?
    C22 C27 C28 . . 118.85(17) ?
    C26 C27 C28 . . 120.62(17) ?
    O4 C28 C27 . . 124.41(18) ?
    O4 C28 H28 . . 117.8 ?
    C27 C28 H28 . . 117.8 ?
    C9 N1 C7 . . 108.16(14) ?
    C9 N1 H1 . . 124.4(16) ?
    C7 N1 H1 . . 127.5(16) ?
    C23 N2 C21 . . 107.92(15) ?
    C23 N2 H2 . . 123.7(15) ?
    C21 N2 H2 . . 128.2(15) ?
    C8 O1 H1D . . 104.5(18) ?
    C22 O3 H3A . . 105.7(19) ?
loop_
    _geom_torsion_atom_site_label_1
    _geom_torsion_atom_site_label_2
    _geom_torsion_atom_site_label_3
    _geom_torsion_atom_site_label_4
    _geom_torsion_site_symmetry_1
    _geom_torsion_site_symmetry_2
    _geom_torsion_site_symmetry_3
    _geom_torsion_site_symmetry_4
    _geom_torsion
    _geom_torsion_publ_flag
    C7 C2 C3 C4 . . . . 0.8(3) ?
    C1 C2 C3 C4 . . . . -179.15(19) ?
    C2 C3 C4 C5 . . . . -0.9(3) ?
    C3 C4 C5 C6 . . . . 0.2(3) ?
    C4 C5 C6 C7 . . . . 0.5(3) ?
    C4 C5 C6 C10 . . . . 178.98(19) ?
    C3 C2 C7 N1 . . . . -179.66(18) ?
    C1 C2 C7 N1 . . . . 0.3(3) ?
    C3 C2 C7 C6 . . . . 0.0(3) ?
    C1 C2 C7 C6 . . . . 179.92(17) ?
    C5 C6 C7 N1 . . . . 179.06(16) ?
    C10 C6 C7 N1 . . . . 0.2(2) ?
    C5 C6 C7 C2 . . . . -0.6(3) ?
    C10 C6 C7 C2 . . . . -179.45(16) ?
    O1 C8 C9 N1 . . . . -0.6(3) ?
    C13 C8 C9 N1 . . . . 178.76(17) ?
    O1 C8 C9 C10 . . . . -179.52(16) ?
    C13 C8 C9 C10 . . . . -0.2(3) ?
    N1 C9 C10 C11 . . . . 179.77(16) ?
    C8 C9 C10 C11 . . . . -1.1(3) ?
    N1 C9 C10 C6 . . . . -0.63(19) ?
    C8 C9 C10 C6 . . . . 178.49(16) ?
    C5 C6 C10 C11 . . . . 1.2(4) ?
    C7 C6 C10 C11 . . . . 179.77(19) ?
    C5 C6 C10 C9 . . . . -178.36(19) ?
    C7 C6 C10 C9 . . . . 0.24(19) ?
    C9 C10 C11 C12 . . . . 1.6(3) ?
    C6 C10 C11 C12 . . . . -177.90(19) ?
    C10 C11 C12 C13 . . . . -0.8(3) ?
    O1 C8 C13 C12 . . . . -179.70(16) ?
    C9 C8 C13 C12 . . . . 1.0(3) ?
    O1 C8 C13 C14 . . . . 2.4(3) ?
    C9 C8 C13 C14 . . . . -176.92(16) ?
    C11 C12 C13 C8 . . . . -0.5(3) ?
    C11 C12 C13 C14 . . . . 177.38(17) ?
    C8 C13 C14 O2 . . . . -3.4(3) ?
    C12 C13 C14 O2 . . . . 178.69(18) ?
    C21 C16 C17 C18 . . . . -0.4(3) ?
    C15 C16 C17 C18 . . . . 179.59(18) ?
    C16 C17 C18 C19 . . . . -0.1(3) ?
    C17 C18 C19 C20 . . . . 0.3(3) ?
    C18 C19 C20 C21 . . . . 0.0(3) ?
    C18 C19 C20 C24 . . . . -178.91(19) ?
    C17 C16 C21 N2 . . . . 179.02(18) ?
    C15 C16 C21 N2 . . . . -0.9(3) ?
    C17 C16 C21 C20 . . . . 0.7(3) ?
    C15 C16 C21 C20 . . . . -179.26(17) ?
    C19 C20 C21 N2 . . . . -179.13(16) ?
    C24 C20 C21 N2 . . . . 0.0(2) ?
    C19 C20 C21 C16 . . . . -0.5(3) ?
    C24 C20 C21 C16 . . . . 178.64(16) ?
    O3 C22 C23 N2 . . . . 2.3(3) ?
    C27 C22 C23 N2 . . . . -177.78(17) ?
    O3 C22 C23 C24 . . . . -179.11(16) ?
    C27 C22 C23 C24 . . . . 0.8(3) ?
    N2 C23 C24 C25 . . . . 179.47(16) ?
    C22 C23 C24 C25 . . . . 0.6(3) ?
    N2 C23 C24 C20 . . . . -0.3(2) ?
    C22 C23 C24 C20 . . . . -179.20(16) ?
    C19 C20 C24 C23 . . . . 179.2(2) ?
    C21 C20 C24 C23 . . . . 0.18(19) ?
    C19 C20 C24 C25 . . . . -0.6(4) ?
    C21 C20 C24 C25 . . . . -179.59(19) ?
    C23 C24 C25 C26 . . . . -1.3(3) ?
    C20 C24 C25 C26 . . . . 178.46(19) ?
    C24 C25 C26 C27 . . . . 0.5(3) ?
    O3 C22 C27 C26 . . . . 178.33(17) ?
    C23 C22 C27 C26 . . . . -1.6(3) ?
    O3 C22 C27 C28 . . . . -4.1(3) ?
    C23 C22 C27 C28 . . . . 175.89(16) ?
    C25 C26 C27 C22 . . . . 1.0(3) ?
    C25 C26 C27 C28 . . . . -176.49(18) ?
    C22 C27 C28 O4 . . . . 0.3(3) ?
    C26 C27 C28 O4 . . . . 177.80(19) ?
    C8 C9 N1 C7 . . . . -178.24(18) ?
    C10 C9 N1 C7 . . . . 0.8(2) ?
    C2 C7 N1 C9 . . . . 179.03(18) ?
    C6 C7 N1 C9 . . . . -0.6(2) ?
    C22 C23 N2 C21 . . . . 179.13(17) ?
    C24 C23 N2 C21 . . . . 0.4(2) ?
    C16 C21 N2 C23 . . . . -178.75(18) ?
    C20 C21 N2 C23 . . . . -0.3(2) ?
loop_
    _geom_hbond_atom_site_label_D
    _geom_hbond_atom_site_label_H
    _geom_hbond_atom_site_label_A
    _geom_hbond_site_symmetry_A
    _geom_hbond_distance_DH
    _geom_hbond_distance_HA
    _geom_hbond_distance_DA
    _geom_hbond_angle_DHA
    _geom_hbond_publ_flag
    C14 H14 O3 1_545 0.93 2.50 3.254(2) 138 yes
    N1 H1 O4 4_566 0.87(2) 2.00(2) 2.862(2) 174(2) yes
    O1 H1D O2 . 0.94(3) 1.74(3) 2.602(2) 151(3) yes
    N2 H2 O2 1_565 0.91(2) 1.97(2) 2.879(2) 173(2) yes
    O3 H3A O4 . 0.90(3) 1.78(3) 2.595(2) 150(3) yes
_shelx_space_group_comment
;
The symmetry employed for this shelxl refinement is uniquely defined
by the following loop, which should always be used as a source of
symmetry information in preference to the above space-group names.
They are only intended as comments.
;
_shelx_estimated_absorpt_T_min     0.933
_shelx_estimated_absorpt_T_max     0.991
_shelx_hkl_file
;
   0   0   1   -1.86    0.07
   0   0   1   -1.75    0.10
   0   0  -2 1202.34   20.73
   0   0   2 1223.37   20.52
   0   0   2 1171.98   22.96
   0   0   3   -0.21    0.44
   0   0   3   -0.27    0.37
   0   0  -3   -0.44    0.31
   0   0   4 1109.59   17.77
   0   0  -4 1092.60   17.70
   0   0   4 1047.88   20.23
   0   0   5    0.14    0.57
   0   0   5    0.80    0.66
   0   0  -5    0.04    0.51
   0   0   6  356.93    7.78
   0   0  -6  371.20    6.65
   0   0   6  372.76    6.92
   0   0  -7    0.33    0.56
   0   0   7    1.07    0.65
   0   0   7   -0.37    0.60
   0   0   8 1569.82   25.82
   0   0   8 1563.26   29.44
   0   0  -8 1570.62   25.50
   0   0  -9    0.66    0.65
   0   0   9    0.05    0.73
   0   0  10   34.93    2.06
   0   0 -10   38.15    1.93
   0   0 -11   -1.19    0.58
   0   0 -11    0.21    0.78
   0   0  11   -0.60    0.71
   0   0  12    5.81    1.19
   0   0 -12    6.39    1.05
   0   0 -12    7.30    1.28
   0   0 -13    0.23    0.54
   0   0  13    0.34    0.88
   0   0 -13    0.01    0.72
   0   0 -14    3.59    1.04
   0   0 -14    2.79    0.83
   0   0  14    2.19    1.13
   0   0  15    1.06    1.07
   0   0 -15   -0.75    0.74
   0   0 -15    0.70    0.65
   0   0  16  304.60    7.66
   0   0 -16  293.51    6.96
   0   0 -16  310.63    8.74
   0   0 -17    2.52    0.88
   0   0  17    1.84    1.26
   0   0 -17    1.66    1.04
   0   0  18  120.15    4.69
   0   0 -18  125.28    5.00
   0   0 -18  126.67    4.29
   0   0  19    1.95    1.37
   0   0 -19    3.22    0.65
   0   0 -19    2.56    1.24
   0   0 -20  253.57    8.13
   0   0  20  250.73    7.46
   0   0 -21    1.40    0.43
   0   0  21    3.11    1.64
   0   0  22   57.52    3.67
   0   0  23    0.90    1.63
   0   0  24   11.77    2.58
   0   0  25   -0.49    1.75
   0   1   0    0.06    0.66
   0   1   0   -0.92    0.56
   0   1   0   -0.35    0.58
   0  -1   1  209.26    4.48
   0   1   1  207.30    4.22
   0   1  -1  206.08    4.38
   0   1   1  213.45    4.85
   0   1   1  212.60    4.26
   0   1  -1  205.60    4.49
   0   1   2 1478.96   23.61
   0   1  -2 1423.96   23.76
   0   1  -2 1468.27   27.28
   0   1   2 1447.27   27.09
   0   1   2 1461.65   23.57
   0  -1   2 1463.70   23.87
   0   1   3  529.20    9.14
   0   1   3  536.89    9.27
   0   1  -3  528.26    9.57
   0  -1   3  544.24    9.70
   0   1   3  525.00   10.92
   0   1   4   90.74    2.44
   0   1   4   85.30    3.10
   0   1  -4   88.10    2.66
   0  -1  -4   90.36    2.37
   0  -1   4   91.59    2.79
   0  -1  -5   55.27    1.75
   0   1   5   49.78    2.48
   0   1  -5   54.61    2.11
   0   1   5   52.96    1.89
   0  -1   5   52.54    2.20
   0   1   6   94.98    3.46
   0   1   6   93.62    2.67
   0  -1  -6   93.61    2.37
   0  -1   6   93.23    2.98
   0   1  -6   96.15    2.95
   0   1   7   20.53    1.47
   0   1   7   21.92    1.86
   0  -1   7   21.23    1.65
   0   1  -7   22.29    1.54
   0  -1  -7   22.53    1.20
   0   1  -7   21.90    0.81
   0   1   8   47.28    2.07
   0   1   8   47.98    2.73
   0   1  -8   47.26    2.20
   0   1  -8   47.55    1.49
   0  -1  -8   52.29    1.77
   0  -1   8   47.30    2.31
   0   1   9   16.41    1.96
   0  -1  -9   16.84    1.20
   0   1  -9   16.11    0.84
   0   1   9   16.96    1.53
   0  -1   9   15.50    1.60
   0   1  -9   16.10    1.60
   0   1  10   87.44    3.90
   0  -1  10   85.36    3.26
   0   1 -10   83.86    3.07
   0  -1 -10   84.54    2.47
   0   1 -10   85.43    2.50
   0   1  10   82.14    2.90
   0   1  11   18.73    1.69
   0  -1  11   15.92    1.76
   0   1 -11   14.24    0.90
   0   1  11   14.38    2.07
   0   1 -11   18.71    1.72
   0  -1 -11   18.53    1.34
   0   1 -12    5.28    0.55
   0  -1 -12    6.97    1.01
   0  -1  12    7.27    1.39
   0   1  12    6.41    1.30
   0   1 -12    7.71    1.38
   0   1  12    6.77    1.61
   0  -1  13   10.05    1.61
   0   1  13   11.44    1.51
   0  -1 -13   13.07    1.31
   0   1  13    9.83    1.91
   0   1 -13   12.60    1.60
   0   1 -13    9.44    0.74
   0   1  14  104.30    4.73
   0  -1 -14   99.47    3.14
   0  -1  14   99.78    4.06
   0   1  14   97.90    3.75
   0   1 -14  100.62    3.79
   0   1 -14   98.73    3.25
   0   1  15   22.58    2.17
   0  -1  15   20.82    2.23
   0  -1 -15   22.62    1.79
   0   1 -15   18.95    2.02
   0   1 -15   18.21    1.08
   0   1  16   88.97    3.84
   0  -1 -16   86.47    4.97
   0  -1 -16   91.92    3.30
   0   1 -16   92.03    3.82
   0  -1  16   90.15    4.07
   0  -1  17   11.31    2.00
   0   1  17   11.34    1.89
   0   1 -17   11.82    1.86
   0  -1 -17   11.29    2.32
   0  -1  18   51.01    3.38
   0   1  18   49.34    3.21
   0  -1 -18   48.11    3.64
   0   1 -18   46.31    2.95
   0  -1 -19    8.37    1.92
   0   1 -19    7.79    1.75
   0   1  19    7.18    1.82
   0  -1  19    8.69    1.96
   0   1 -20   34.11    2.75
   0   1  20   29.28    2.76
   0  -1  20   35.79    3.18
   0  -1 -20   34.96    2.90
   0   1 -21   22.18    2.64
   0  -1  21   21.30    2.64
   0  -1 -21   19.51    2.06
   0   1  21   22.37    2.60
   0   1  22    1.29    1.60
   0  -1 -22    4.01    0.71
   0  -1  22    3.50    1.82
   0  -1  23   37.43    3.62
   0  -1 -23   24.50    2.31
   0   1  23   29.91    3.18
   0  -1  24    0.48    1.96
   0   1  24    0.02    1.75
   0  -1 -24   -1.31    0.57
   0  -1  25    9.60    2.55
   0  -1 -25    7.25    0.77
   0   1  25   11.72    2.45
   0   2   0  124.03    3.69
   0   2   0  124.33    3.64
   0   2   0  124.08    3.60
   0   2   1   26.74    1.85
   0   2  -1   28.25    1.37
   0   2   1   24.36    1.71
   0   2   1   28.55    1.66
   0  -2   1   24.43    1.89
   0   2  -1   25.85    1.83
   0  -2   2   90.39    3.38
   0   2   2   87.77    3.29
   0   2  -2   89.73    3.19
   0   2   2   91.47    3.06
   0   2   2   90.44    2.99
   0   2  -2   92.75    2.69
   0   2  -3   12.58    1.55
   0   2  -3   16.04    0.81
   0  -2   3   10.14    1.56
   0   2   3   13.67    1.42
   0   2   3   11.91    1.30
   0   2   3   13.33    1.66
   0   2  -4   64.93    2.88
   0   2   4   63.41    3.15
   0   2   4   70.95    2.69
   0   2   4   73.71    2.55
   0  -2   4   65.07    3.07
   0   2   5   56.19    2.39
   0   2  -5   54.95    2.70
   0   2   5   48.47    2.96
   0  -2   5   55.12    2.82
   0   2   6    2.11    0.86
   0   2  -6    2.96    1.12
   0  -2   6    2.69    1.22
   0  -2  -6    4.41    0.99
   0   2   7   67.05    3.54
   0   2   7   73.72    2.76
   0  -2  -7   74.88    2.63
   0  -2   7   71.27    3.25
   0   2  -7   73.01    3.14
   0  -2   8   41.99    2.63
   0  -2  -8   44.08    2.05
   0   2  -8   40.64    2.53
   0   2   8   44.65    2.30
   0   2   8   40.54    2.94
   0  -2  -9    2.13    0.84
   0   2   9    1.08    1.33
   0   2   9    2.17    0.97
   0   2  -9    2.30    1.17
   0  -2   9    2.37    1.26
   0   2 -10   15.99    1.94
   0   2  10   13.64    2.16
   0   2  10   12.41    1.45
   0  -2  10   13.58    1.90
   0  -2 -10   15.81    1.39
   0   2  11   59.24    2.82
   0  -2 -11   61.63    2.35
   0   2  11   56.42    3.82
   0   2 -11   59.90    3.18
   0  -2  11   59.51    3.33
   0  -2  12  119.57    4.71
   0  -2 -12  127.88    3.59
   0   2  12  124.18    4.20
   0   2 -12  125.71    4.69
   0   2  12  120.50    5.51
   0   2 -13   51.68    3.19
   0   2  13   50.22    3.73
   0  -2  13   51.46    3.25
   0   2  13   49.96    2.88
   0   2  14    0.64    1.70
   0  -2  14    1.97    1.61
   0   2  14    0.12    1.18
   0   2 -14    0.09    1.10
   0   2 -15   11.36    2.01
   0   2  15   12.85    1.90
   0  -2  15   10.31    1.98
   0   2  15   12.23    2.39
   0   2 -16   27.51    2.79
   0  -2  16   26.47    2.85
   0   2  16   24.14    2.52
   0   2 -17   65.73    3.78
   0   2  17   59.86    3.58
   0  -2  17   64.87    3.95
   0  -2  18   83.99    4.60
   0   2 -18   82.16    4.25
   0  -2 -18   76.13    5.18
   0   2  18   75.42    3.97
   0  -2 -19   22.35    3.21
   0   2 -19   23.99    2.92
   0   2  19   22.38    2.66
   0  -2  19   24.18    2.94
   0   2  20    0.96    1.62
   0  -2  20    0.31    1.88
   0   2 -20    1.50    1.41
   0  -2 -20    1.93    0.95
   0   2  21   56.46    3.73
   0  -2 -21   64.81    4.55
   0  -2  21   61.32    4.45
   0   2 -21   60.63    3.98
   0   2  22   49.06    3.49
   0  -2  22   45.31    4.04
   0  -2 -22   42.19    3.47
   0   2 -22   41.27    3.40
   0  -2  23    2.04    2.08
   0  -2 -23    2.50    1.07
   0   2 -23    2.17    1.65
   0  -2  24    7.49    2.76
   0  -2 -24    7.54    0.97
   0   3   0   -1.13    1.04
   0  -3   0   -2.81    1.09
   0   3   0    1.35    0.42
   0   3  -1    2.35    1.21
   0   3   1    3.73    0.68
   0  -3   1    1.59    1.37
   0   3   1    1.26    1.25
   0   3   2   45.39    2.40
   0  -3   2   38.80    2.98
   0   3  -2   41.12    2.72
   0   3   2   43.30    2.67
   0   3   2   41.39    2.60
   0   3  -2   41.03    1.83
   0   3   3   17.83    1.56
   0  -3   3   15.98    2.10
   0   3   3   14.51    1.83
   0   3   3   13.76    1.81
   0   3  -3   15.15    2.07
   0   3   4   24.10    1.97
   0   3  -4   19.47    2.17
   0   3   4   20.82    2.17
   0  -3   4   20.44    2.42
   0   3   4   23.47    2.04
   0   3  -5   26.30    2.33
   0  -3   5   27.80    2.75
   0   3   5   29.59    2.28
   0   3   5   27.43    2.25
   0   3   5   28.53    2.18
   0   3  -6   25.85    2.49
   0   3   6   31.32    2.62
   0  -3   6   31.12    2.84
   0   3   6   27.80    2.29
   0   3   7   51.81    3.52
   0  -3  -7   57.41    2.85
   0  -3   7   56.35    3.43
   0   3  -7   55.33    3.30
   0   3   7   58.34    2.99
   0  -3   8    3.48    1.60
   0  -3  -8    2.12    1.16
   0   3  -8    2.97    1.47
   0   3   8    1.23    1.35
   0   3   8    3.01    1.40
   0   3   9    4.39    1.35
   0  -3   9    3.65    1.72
   0  -3  -9    4.14    1.30
   0   3  -9    3.27    1.50
   0   3   9    1.19    1.57
   0   3  10    1.33    1.40
   0   3 -10    2.12    1.40
   0   3  10    1.15    1.18
   0  -3  10    0.22    1.49
   0  -3 -10    1.53    1.21
   0  -3  11    0.22    1.52
   0   3  11   -0.01    0.98
   0   3 -11    2.42    1.53
   0   3  11    0.25    1.23
   0   3  12    2.23    1.40
   0   3 -12    5.00    1.82
   0  -3  12    3.83    1.92
   0   3  12    2.82    1.31
   0   3  13   26.07    2.63
   0   3  13   30.30    2.61
   0  -3  13   23.62    2.81
   0   3 -13   24.91    2.79
   0  -3  14    4.08    1.95
   0   3  14    2.64    1.61
   0   3  14    8.59    1.88
   0   3 -14    3.56    1.72
   0  -3  15    4.01    1.90
   0   3  15    4.41    1.60
   0   3 -15    2.87    1.68
   0  -3  16    2.73    1.94
   0   3  16    3.94    1.37
   0   3 -16    4.56    1.82
   0   3 -17    0.78    1.34
   0  -3 -17   -0.41    1.56
   0  -3  17    1.57    1.74
   0  -3 -18   -1.80    0.88
   0   3 -18    0.44    1.55
   0  -3  18    0.85    1.66
   0  -3  19    2.11    2.18
   0  -3 -19    0.59    1.33
   0   3 -19    1.10    1.49
   0   3 -20    8.41    2.32
   0  -3 -20    5.24    1.41
   0  -3  20    6.35    2.45
   0  -3 -21    2.47    0.93
   0   3 -21    1.87    1.54
   0  -3  21    1.72    2.38
   0   4   0   28.69    2.73
   0  -4   0   27.29    2.92
   0   4   1   50.51    3.33
   0  -4  -1   52.45    3.50
   0   4  -1   55.24    3.50
   0  -4   1   48.12    3.52
   0  -4  -2    5.04    1.77
   0  -4   2    9.83    2.22
   0   4   2    9.81    2.04
   0   4  -2    9.44    2.14
   0  -4  -3   27.09    2.52
   0  -4   3   27.42    3.08
   0   4   3   27.27    1.86
   0   4  -3   27.69    2.68
   0   4   3   25.64    2.56
   0  -4   4    8.45    2.12
   0   4   4    7.33    1.93
   0   4   4    8.51    0.92
   0   4  -4    8.96    2.10
   0  -4   5   45.58    3.53
   0   4   5   45.99    3.09
   0   4  -5   45.91    3.41
   0   4   5   45.79    2.79
   0   4   5   53.84    3.32
   0   4   6   -0.21    1.37
   0   4  -6   -1.12    1.39
   0  -4   6    0.76    1.52
   0   4   6    1.65    0.62
   0  -4   7    5.61    2.07
   0   4   7    5.72    1.02
   0   4   7    2.97    1.67
   0   4  -7    2.65    1.71
   0  -4  -7    3.14    1.55
   0   4   8    4.58    0.86
   0  -4   8    1.19    1.86
   0   4   8    1.27    1.45
   0   4  -8    1.57    1.59
   0   4   9   29.71    2.34
   0  -4   9   26.31    3.02
   0   4  -9   27.23    2.93
   0   4 -10    8.31    2.31
   0  -4  10    7.25    2.33
   0  -4  11    6.37    2.23
   0   4 -11    2.77    1.73
   0  -4  12    0.70    1.93
   0   4 -12   -0.04    1.39
   0   4 -13   -0.97    1.45
   0  -4  13   -2.23    1.37
   0  -4 -14   -1.82    1.43
   0  -4  14    0.39    2.01
   0   4 -14    0.58    1.77
   0   4 -15    5.87    2.10
   0  -4 -15    2.38    1.48
   0  -4  15    4.13    2.14
   0  -4  16    3.72    2.31
   0  -4 -16    5.20    1.46
   0   4 -16    3.64    2.06
   0   5   0   -0.74    1.77
   0   5   1    0.03    1.96
   0   5  -1    2.98    2.06
   0  -5   1    4.77    1.97
   0  -5   2    0.37    1.96
   0   5   2   -2.43    1.91
   0   5  -2    0.17    2.00
   0   5  -3    2.65    2.22
   0  -5   3    4.05    2.13
   0   5   3    0.93    1.95
   0   5  -4    5.08    2.37
   0  -5   4    4.87    2.14
   0   5  -5   17.52    3.03
   0  -5   5   16.00    2.89
   0  -5   6   28.25    3.60
   0   5  -6   29.59    3.72
   0   5  -7    2.41    2.21
   0  -5   7    4.65    2.31
  -1   0  26   68.36    4.56
  -1   0  25   -0.54    1.73
  -1   0  24   -0.69    1.67
  -1   0  23    1.40    1.86
  -1   0  22   18.78    2.52
  -1   0  21    0.99    1.35
   1   0 -21    0.53    0.42
  -1   0  20    9.29    1.99
   1   0 -20   10.88    1.66
  -1   0  19    1.90    1.39
   1   0 -19   -0.55    0.49
   1   0 -19    0.45    1.19
   1   0 -18    4.15    1.40
  -1   0  18    6.33    1.65
   1   0 -18    2.45    0.84
   1   0 -17    1.02    1.09
   1   0 -17    1.92    0.81
  -1   0  17    1.70    1.23
   1   0 -16   29.93    2.38
  -1   0  16   31.61    2.56
   1   0 -16   34.64    2.27
  -1   0  15   -0.18    1.00
   1   0 -15   -0.06    0.77
   1   0 -15    1.41    0.73
  -1   0  14    3.36    1.22
   1   0 -14    2.94    1.07
   1   0 -14    2.39    0.97
  -1   0  13    0.48    0.87
   1   0 -13   -1.34    0.62
   1   0 -12    6.12    1.08
  -1   0  12    6.50    1.21
  -1   0  11    0.22    0.80
  -1   0  11    0.09    0.64
   1   0 -11    0.74    0.74
  -1   0  10  818.29   14.61
   1   0 -10  839.74   14.35
  -1   0  10  809.47   16.62
   1   0  -9   -0.04    0.65
  -1   0   9    0.21    0.69
  -1   0   9   -0.52    0.63
   1   0  -8   89.07    2.54
  -1   0   8   82.41    2.65
  -1   0   8   82.44    2.95
  -1   0   7    0.21    0.62
  -1   0   7    0.07    0.58
   1   0  -7   -0.40    0.52
   1   0  -6   30.18    1.39
  -1   0   6   29.32    1.47
  -1   0   6   28.97    1.58
  -1   0   5   -0.41    0.65
   1   0  -5   -0.44    0.50
  -1   0   5   -0.27    0.55
  -1   0   4  385.73    6.75
   1   0  -4  388.26    6.68
  -1   0   4  374.91    7.68
   1   0  -3   -0.17    0.33
  -1   0   3   -0.61    0.33
  -1   0   3   -0.51    0.42
  -1   0   2    0.11    0.21
  -1   0   2    0.11    0.28
   1   0  -1   -0.63    0.11
  -1   0   1   -0.59    0.11
  -1   0  -1   -3.56    0.15
   1   0   1   -3.26    0.17
  -1   0  -2 2783.90   49.32
  -1   0  -2 2839.62   53.98
   1   0   2 2929.07   47.29
   1   0   3   -0.01    0.41
  -1   0  -3    0.08    0.32
  -1   0  -3    0.32    0.53
   1   0   4    7.55    0.84
  -1   0  -4    7.21    1.04
  -1   0  -4    6.76    0.68
  -1   0  -5   -0.24    0.45
   1   0   5    0.44    0.60
  -1   0  -5   -0.14    0.73
  -1   0  -6   24.37    1.68
   1   0   6   26.29    1.55
  -1   0  -6   25.89    1.28
  -1   0  -7    0.17    0.50
  -1   0  -7   -0.74    0.64
   1   0   7   -0.57    0.58
  -1   0  -8    0.40    0.59
   1   0   8    0.79    0.77
  -1   0  -8   -0.02    0.85
   1   0   9    0.55    0.74
  -1   0  -9    0.36    0.61
  -1   0  -9    0.33    0.77
  -1   0 -10  740.03   13.09
  -1   0 -10  759.45   15.72
   1   0  10  748.62   13.63
   1   0  11    0.34    0.80
  -1   0 -11    0.12    0.58
  -1   0 -11    1.34    0.71
   1   0  12    0.43    0.92
  -1   0 -12    0.24    0.73
  -1   0 -12    0.98    0.74
  -1   0 -13   -0.46    0.66
  -1   0 -13    0.67    0.55
   1   0  13    0.13    0.94
  -1   0 -14    7.88    1.23
  -1   0 -14   10.07    1.42
   1   0  14    8.14    1.49
  -1   0 -15    2.21    0.92
  -1   0 -15    3.81    0.89
   1   0  15    0.16    1.09
   1   0  16  317.38    8.01
  -1   0 -16  336.39    9.20
  -1   0 -16  327.95    7.40
  -1   0 -17    4.84    0.98
  -1   0 -17    2.65    1.13
   1   0  17    1.92    1.24
  -1   0 -18  199.71    6.75
  -1   0 -18  197.26    5.53
   1   0  18  194.71    6.20
   1   0  19    2.19    1.51
  -1   0 -19    1.96    0.50
  -1   0 -20   51.31    3.10
   1   0  20   60.00    3.61
   1   0  21    0.20    1.45
   1   0  22   28.94    2.94
   1   0  23    1.67    1.75
   1   0  24    2.36    1.91
   1   0  25    1.79    2.08
  -1  -1  25    3.24    1.99
  -1   1  25   -1.79    1.54
  -1  -1  24    5.26    2.31
  -1   1  24    5.19    1.97
   1  -1 -23    6.06    1.45
  -1   1  23    8.82    2.14
  -1  -1  23   11.52    2.52
  -1   1  22   17.45    2.46
   1  -1 -22   13.73    1.58
   1   1 -22   14.47    2.39
  -1  -1  22   13.35    2.37
  -1   1  21   38.11    3.10
  -1  -1  21   43.87    3.46
   1  -1 -21   40.54    3.15
   1   1 -21   39.58    3.02
   1   1 -20   22.67    2.39
  -1   1  20   25.31    2.68
  -1  -1  20   26.05    2.77
   1  -1 -20   25.78    2.54
  -1   1  19   23.58    2.53
   1  -1 -19   23.72    2.62
   1   1 -19   25.29    2.47
  -1  -1  19   26.90    2.71
   1  -1 -18    3.41    1.81
  -1  -1  18    3.91    1.57
   1   1 -18    3.68    1.39
  -1   1  18    7.55    1.60
  -1  -1  17   59.48    3.55
  -1   1  17   56.02    3.15
   1   1 -17   61.42    3.20
  -1  -1  16   -0.50    1.14
   1   1 -16   -1.01    1.06
   1  -1 -16    1.51    1.10
  -1   1  16    0.95    1.23
   1  -1 -15   17.39    1.82
   1   1 -15   17.14    1.99
   1   1 -15   10.87    0.88
  -1   1  15   15.93    2.49
  -1  -1  15   15.14    2.05
  -1   1  15   17.73    1.91
  -1   1  14    3.17    1.10
   1  -1 -14    4.68    1.05
   1   1 -14    2.65    1.17
  -1  -1  14    1.08    1.18
  -1   1  14    2.53    1.34
  -1   1  13    2.73    1.05
  -1   1  13   -0.27    1.10
  -1  -1  13    1.17    1.10
   1  -1 -13    3.13    0.94
   1   1 -13    1.09    0.99
   1   1 -13    1.28    0.34
  -1   1  12    0.16    1.08
   1   1 -12    2.27    1.05
   1  -1 -12    1.73    0.84
  -1  -1  12    1.48    1.07
  -1   1  12    0.90    0.84
  -1  -1  11  305.29    7.26
   1   1 -11  316.19    7.08
  -1   1  11  305.77    6.75
   1  -1 -11  305.21    6.19
  -1   1  11  311.93    8.56
   1   1 -11  317.34    6.88
  -1   1  10   42.74    2.11
   1  -1 -10   43.40    1.82
   1   1 -10   43.44    2.29
  -1  -1  10   43.87    2.40
  -1   1  10   44.18    2.77
   1   1 -10   41.38    1.53
  -1   1   9   22.33    2.16
  -1   1   9   31.86    1.76
  -1  -1   9   23.02    1.85
   1   1  -9   23.63    1.05
   1   1  -9   25.51    1.87
   1  -1  -8   11.17    1.07
  -1  -1   8   10.14    1.29
   1   1  -8    6.35    0.48
   1   1  -8   10.05    1.25
  -1   1   8    7.47    1.51
  -1   1   8   10.12    1.07
   1   1  -7    0.30    0.72
  -1   1   7    0.01    0.85
   1  -1  -7    1.77    0.58
  -1   1   7    0.33    0.63
  -1  -1   7    0.12    0.73
  -1   1   6   59.35    2.67
   1  -1  -6   58.50    1.89
  -1  -1   6   61.95    2.43
   1   1  -6   61.66    2.33
  -1   1   6   59.94    2.00
   1  -1  -5  397.25    7.29
   1   1  -5  406.96    7.74
  -1  -1   5  402.40    7.85
  -1   1   5  397.70    8.96
  -1   1   5  402.42    7.32
  -1   1   4   74.38    2.12
  -1   1   4   67.53    2.83
   1   1  -4   73.76    2.42
  -1  -1   4   70.79    2.57
   1  -1  -4   75.54    2.18
   1   1  -3    0.93    0.71
  -1  -1   3    1.38    0.91
  -1   1   3    0.50    0.53
  -1   1   3    0.19    0.60
  -1  -1   2  527.08    9.40
   1   1  -2  518.59   10.03
  -1   1   2  514.47   10.47
  -1   1   2  513.12    8.91
   1   1  -2  507.72    9.20
  -1   1   2  510.21    8.97
   1   1  -1   39.11    1.48
  -1   1   1   43.40    1.60
   1   1  -1   40.71    1.75
  -1   1   1   44.85    1.85
  -1   1   1   45.46    1.66
   1   1  -1   41.13    1.74
   1   1   0  661.84   11.22
   1   1   0  638.34   11.20
  -1   1   0  668.61   11.32
  -1   1   0  647.55   12.60
   1   1   0  658.84   12.62
  -1   1  -1 1288.03   21.54
   1  -1   1 1333.25   21.58
   1   1   1 1330.39   21.46
   1   1   1 1336.78   21.42
   1   1   1 1302.03   24.42
  -1   1  -1 1293.89   24.30
   1   1   2 1133.02   18.45
   1   1   2 1113.21   18.53
   1   1   2 1118.95   21.32
  -1   1  -2 1120.85   21.07
  -1   1  -2 1134.86   18.77
   1  -1   2 1157.08   18.82
   1   1   3   80.96    2.88
  -1   1  -3   82.48    2.52
   1   1   3   86.69    2.39
  -1   1  -3   82.14    2.03
   1  -1   3   82.82    2.58
   1   1   3   87.77    2.11
   1   1   4   76.06    2.29
  -1  -1  -4   77.13    2.08
   1  -1   4   74.50    2.48
  -1   1  -4   69.72    1.78
  -1   1  -4   75.70    2.46
   1   1   4   70.60    2.80
  -1   1  -5  245.61    5.11
   1  -1   5  254.93    5.50
   1   1   5  253.78    5.20
   1   1   5  258.25    6.43
  -1  -1  -5  254.01    4.83
  -1   1  -5  260.07    5.45
  -1  -1  -6   12.75    0.93
   1   1   6   11.15    1.47
  -1   1  -6   13.88    1.31
   1   1   6   13.69    1.30
   1  -1   6   12.42    1.27
  -1   1  -6   13.62    0.64
  -1   1  -7    6.37    1.08
   1   1   7    8.55    1.40
   1  -1   7    7.67    1.13
   1   1   7    7.73    1.05
  -1  -1  -7    7.27    0.77
  -1   1  -7    7.61    0.52
   1  -1   8  266.41    6.15
  -1  -1  -8  263.80    5.13
  -1   1  -8  277.51    6.05
  -1   1  -8  268.67    5.73
   1   1   8  267.88    5.84
   1   1   8  273.01    7.25
  -1  -1  -9   52.26    1.79
  -1   1  -9   53.35    2.40
   1  -1   9   54.90    2.54
   1   1   9   54.77    2.97
   1   1   9   50.07    2.32
  -1   1  -9   53.70    1.80
   1   1  10   11.97    1.35
  -1   1 -10    9.19    0.73
  -1   1 -10   10.63    1.37
  -1  -1 -10    9.78    1.09
   1  -1  10    9.57    1.42
   1   1  10    8.79    1.66
   1   1  11   55.92    3.24
  -1  -1 -11   56.55    2.02
  -1   1 -11   53.41    1.99
  -1   1 -11   58.51    2.62
   1  -1  11   57.69    2.75
   1   1  11   54.53    2.54
  -1   1 -12    6.27    0.59
  -1  -1 -12    7.94    1.02
   1  -1  12    6.20    1.37
  -1   1 -12    6.17    1.30
   1   1  12    5.51    1.25
   1  -1  13   -0.90    0.91
   1   1  13    1.29    1.01
  -1  -1 -13    0.83    0.78
  -1   1 -13    0.53    0.85
  -1   1 -13    0.80    0.21
  -1  -1 -14   24.88    2.91
   1  -1  14   26.99    2.44
  -1  -1 -14   27.78    1.84
  -1   1 -14   24.17    1.40
  -1   1 -14   27.36    2.15
   1   1  14   27.11    2.32
  -1   1 -15   67.76    3.20
   1  -1  15   63.07    3.38
   1   1  15   64.48    3.30
  -1  -1 -15   61.49    4.10
  -1   1 -15   63.48    2.46
  -1  -1 -15   64.99    2.67
   1  -1  16  161.60    5.57
  -1  -1 -16  157.01    6.54
  -1   1 -16  158.07    5.12
   1   1  16  161.22    5.29
   1   1  17   63.79    3.44
  -1  -1 -17   68.08    4.27
   1  -1  17   61.02    3.58
  -1   1 -17   64.01    3.29
  -1   1 -18   38.07    2.73
  -1  -1 -18   41.98    3.27
   1   1  18   34.97    2.90
   1  -1  18   40.43    3.18
  -1   1 -19    2.39    1.48
   1  -1  19    4.51    1.68
  -1  -1 -19    6.54    1.62
   1   1  19    2.55    1.53
  -1   1 -20   20.29    2.36
   1   1  20   17.98    2.46
   1  -1  20   19.02    2.52
  -1  -1 -20   17.71    1.98
   1  -1  21   82.40    4.42
   1   1  21   80.13    4.27
  -1  -1 -21   80.82    4.53
  -1   1 -21   74.21    3.95
  -1  -1 -22    9.97    1.15
   1  -1  22   12.81    2.49
   1   1  22    8.45    2.13
   1  -1  23   33.14    3.36
  -1  -1 -23   22.69    2.07
   1   1  23   27.15    3.05
   1  -1  24    4.39    2.29
  -1  -1 -24    2.88    0.66
   1   1  24    7.17    2.28
   1   1  25    4.10    2.14
   1  -1  25    6.83    2.47
  -1  -2  24   86.23    5.44
   1  -2 -24   83.15    5.00
   1   2 -24   88.73    4.94
   1  -2 -23   13.00    1.64
  -1  -2  23   15.60    2.94
   1   2 -23   11.79    2.42
   1  -2 -22   20.40    2.34
  -1  -2  22   27.86    3.45
   1   2 -22   27.62    3.08
   1  -2 -21   43.88    3.70
  -1  -2  21   43.31    3.87
  -1   2  21   45.15    3.33
   1   2 -21   44.16    3.52
   1   2 -20    1.44    1.40
  -1  -2  20    4.69    1.98
   1  -2 -20    3.79    1.69
  -1   2  20    3.59    1.73
  -1   2  19   35.56    3.09
  -1  -2  19   39.27    3.37
   1   2 -19   38.07    3.16
   1  -2 -19   35.91    3.74
   1   2 -18   53.47    3.48
  -1   2  18   45.80    3.14
  -1  -2  18   48.50    3.62
   1   2 -17   37.69    3.06
  -1  -2  17   34.98    3.09
  -1   2  17   39.66    3.01
  -1   2  17   37.49    3.28
   1   2 -16   32.67    2.81
  -1   2  16   32.84    2.68
  -1   2  16   33.14    3.33
  -1  -2  16   34.30    3.10
  -1   2  15   42.39    2.74
   1   2 -15   42.80    3.12
  -1   2  15   38.38    3.38
  -1  -2  15   38.58    3.10
  -1   2  14    1.33    1.23
  -1   2  14   -0.04    1.57
  -1  -2  14    0.52    1.29
   1   2 -14   -0.05    1.14
  -1  -2  13   47.97    3.21
  -1   2  13   47.78    3.71
   1   2 -13   51.87    3.13
  -1   2  13   54.57    2.87
   1  -2 -13   57.21    2.55
  -1   2  12   38.57    2.46
  -1  -2  12   40.45    2.94
   1  -2 -12   41.57    2.17
   1   2 -12   37.51    2.79
  -1   2  12   39.17    3.30
  -1   2  11   40.06    2.32
  -1  -2  11   35.82    2.76
   1  -2 -11   45.41    2.07
   1   2 -11   36.86    2.67
  -1   2  11   35.11    3.13
  -1  -2  10   41.46    2.72
   1  -2 -10   40.64    1.96
  -1   2  10   38.31    2.24
   1   2 -10   38.39    2.54
  -1   2  10   41.80    3.00
  -1  -2   9   10.19    1.70
   1  -2  -9   12.86    1.27
  -1   2   9    9.79    1.91
  -1   2   9   11.26    1.36
   1   2  -9   13.29    1.74
   1  -2  -8   35.92    1.86
   1   2  -8   35.34    2.38
  -1  -2   8   31.30    2.41
  -1   2   8   30.71    2.61
  -1   2   8   33.06    1.99
  -1   2   7   70.35    2.68
  -1  -2   7   71.33    3.26
   1   2  -7   70.49    3.05
  -1   2   7   67.05    3.55
   1  -2  -7   70.17    2.61
  -1  -2   6  301.16    7.24
  -1   2   6  296.26    6.41
   1  -2  -6  295.61    6.51
   1   2  -6  301.06    7.03
  -1   2   6  292.55    8.06
  -1   2   5   -2.01    1.06
   1   2  -5    2.39    1.06
  -1  -2   5    0.60    1.20
  -1   2   5    2.94    0.93
  -1  -2   4  692.27   13.34
  -1   2   4  693.10   12.58
  -1   2   4  696.32   14.88
   1   2  -4  686.17   13.11
  -1   2   4  693.48   12.60
   1   2  -4  716.27   13.30
  -1   2   3  776.36   16.13
   1   2  -3  795.02   14.94
  -1   2   3  768.24   13.85
  -1  -2   3  770.79   14.55
  -1   2   3  789.48   13.97
   1   2  -3  778.93   14.35
  -1   2   2  188.98    5.28
  -1  -2   2  188.54    5.16
  -1   2   2  186.34    4.69
  -1   2   2  188.43    4.65
   1   2  -2  192.35    4.94
   1   2  -2  194.62    4.57
  -1   2   1    0.19    0.78
   1   2  -1    0.90    0.89
  -1   2   1    0.92    0.91
  -1   2   1    2.47    0.75
   1   2  -1    2.09    0.49
  -1   2   0    1.16    0.91
   1   2   0    0.51    0.81
   1   2   0    1.06    0.84
   1  -2   0   -0.14    0.78
   1   2   0    1.47    0.57
  -1   2   0    1.60    0.59
   1  -2   1  106.00    3.43
  -1   2  -1  112.11    3.21
  -1   2  -1  106.54    3.42
   1   2   1  103.60    3.31
   1   2   1  107.57    3.31
   1   2   1  106.20    3.46
   1   2   2   -0.65    0.72
  -1   2  -2    0.38    0.86
   1   2   2    0.85    0.86
  -1   2  -2    1.60    0.35
   1  -2   2    1.03    0.92
   1   2   2   -0.18    0.74
   1  -2   3  174.01    4.83
   1   2   3  172.55    4.47
  -1   2  -3  174.72    4.11
  -1   2  -3  170.97    4.73
   1   2   3  173.40    4.30
   1   2   3  166.32    5.11
   1   2   4  200.26    4.96
  -1   2  -4  210.59    4.52
   1   2   4  193.27    5.87
  -1   2  -4  201.21    5.28
   1   2   4  201.95    4.69
   1  -2   4  198.47    5.34
   1  -2   5  100.22    3.65
   1   2   5   97.45    3.23
  -1   2  -5  101.50    2.42
   1   2   5   90.85    3.95
   1   2   5   98.66    2.96
  -1   2  -5   99.25    3.56
   1  -2   6   24.19    2.13
   1   2   6   20.42    2.37
  -1   2  -6   22.81    1.92
  -1  -2  -6   23.89    1.52
   1   2   6   23.72    1.79
   1   2   7   45.09    2.28
  -1   2  -7   45.89    2.58
  -1  -2  -7   47.05    2.07
   1   2   7   44.57    2.96
   1  -2   7   48.20    2.74
   1   2   8   48.82    2.40
  -1  -2  -8   51.35    2.11
   1  -2   8   48.65    2.80
  -1   2  -8   52.53    2.80
   1   2   8   53.74    3.36
  -1  -2  -9   67.48    2.43
   1  -2   9   69.71    3.36
  -1   2  -9   69.63    3.20
   1   2   9   66.20    2.89
   1   2   9   70.58    3.80
  -1  -2 -10    7.02    1.10
  -1   2 -10    5.32    1.43
   1  -2  10    5.34    1.46
   1   2  10    4.57    1.21
   1   2  10    5.13    1.70
  -1   2 -11    1.23    1.22
   1   2  11    1.88    1.04
   1   2  11    0.25    1.39
  -1  -2 -11    3.62    0.96
   1  -2  11    0.79    1.32
   1  -2  12    6.48    1.66
   1   2  12    2.26    1.69
  -1   2 -12    5.58    1.59
   1   2  12    6.65    1.42
  -1  -2 -12    9.25    1.25
   1   2  13   26.46    2.27
  -1   2 -13   25.13    2.45
   1  -2  13   24.00    2.54
   1   2  13   26.01    3.18
   1  -2  14   15.58    2.29
  -1   2 -14   17.63    2.24
   1   2  14   17.63    2.03
   1   2  15   84.63    3.86
  -1   2 -15   88.37    4.18
   1  -2  15   81.73    4.24
  -1   2 -16   21.82    2.44
  -1  -2 -16   22.02    3.45
   1   2  16   23.61    2.43
   1  -2  16   22.28    2.75
   1   2  17    0.64    1.32
   1  -2  17    0.43    1.49
  -1   2 -17    0.36    1.30
  -1  -2 -17   -1.30    1.11
   1   2  18    2.40    1.70
   1  -2  18    1.48    1.78
  -1  -2 -18    2.15    1.53
  -1   2 -18    0.56    1.33
  -1   2 -19    3.67    1.68
   1  -2  19    4.88    2.10
  -1  -2 -19    5.79    1.74
   1   2  19    3.86    1.77
  -1  -2 -20    2.20    0.99
  -1   2 -20    0.87    1.26
   1   2  20   -1.41    1.66
   1  -2  20    0.81    1.84
   1  -2  21   11.50    2.57
  -1  -2 -21   13.32    2.52
  -1   2 -21   16.12    2.62
   1   2  21   13.86    2.40
  -1  -2 -22   17.31    1.96
  -1   2 -22   15.66    2.56
   1  -2  22   16.45    3.04
   1   2  22   18.01    2.63
  -1  -2 -23    8.68    1.28
   1  -2  23   13.45    2.99
   1   2  23    9.57    2.19
  -1   2 -23   13.53    2.36
   1   3 -21   31.48    3.23
  -1  -3  21   27.97    3.79
   1  -3 -21   27.93    3.11
   1  -3 -20    2.27    1.24
   1   3 -20   -0.99    1.49
  -1  -3  20   -1.62    1.87
   1  -3 -19    2.75    1.84
  -1  -3  19    0.78    2.09
   1   3 -19    3.35    1.65
  -1  -3  18    1.64    1.82
   1   3 -18    2.89    1.82
  -1  -3  17   13.28    2.59
   1   3 -17   16.24    2.59
   1   3 -16   -1.43    1.22
  -1  -3  16    0.05    1.64
  -1   3  16    0.27    1.15
  -1   3  15   13.45    2.51
   1   3 -15   11.23    2.29
  -1  -3  15   10.58    2.29
  -1  -3  14    1.54    1.82
  -1   3  14    2.72    1.36
  -1   3  14    1.75    1.24
   1   3 -14    1.52    1.55
   1   3 -13   63.38    3.83
  -1  -3  13   61.00    4.01
  -1   3  13   71.89    4.39
  -1   3  13   69.00    3.42
  -1   3  12   10.17    1.76
  -1   3  12   14.10    2.54
  -1  -3  12    9.57    2.28
   1   3 -12   10.51    2.16
  -1   3  11   46.17    2.86
   1   3 -11   46.03    3.30
  -1   3  11   46.81    3.49
  -1  -3  11   48.44    3.48
  -1   3  10    0.27    1.28
  -1  -3  10    1.66    1.56
   1  -3 -10    1.06    1.12
   1   3 -10    0.49    1.15
  -1   3  10    0.86    1.22
  -1   3   9  121.46    5.49
  -1   3   9  120.03    4.30
   1   3  -9  118.38    4.83
   1  -3  -9  119.77    4.10
  -1  -3   9  124.13    5.16
  -1   3   8    3.17    1.63
  -1  -3   8    4.68    1.67
  -1   3   8    6.23    1.44
   1  -3  -8    5.78    1.39
   1   3  -8    4.68    1.61
   1  -3  -7   47.03    2.68
  -1   3   7   52.88    3.54
  -1  -3   7   50.90    3.37
   1   3  -7   48.38    3.06
  -1   3   7   53.71    2.84
  -1  -3   6   11.86    2.04
  -1   3   6   13.24    2.05
  -1   3   6   13.28    1.71
   1   3  -6   15.30    2.14
  -1   3   5   58.53    2.86
  -1   3   5   62.93    3.32
   1   3  -5   58.54    3.32
  -1   3   5   57.95    2.97
  -1  -3   5   56.59    3.51
  -1   3   4   43.96    2.58
  -1   3   4   44.90    2.68
  -1  -3   4   39.00    3.02
  -1   3   4   47.20    2.64
   1   3  -4   42.92    2.83
  -1   3   3  130.00    4.58
  -1   3   3  121.23    4.12
  -1  -3   3  111.72    4.53
  -1   3   3  115.92    4.11
   1   3  -3  111.69    3.33
   1   3  -3  116.38    4.38
   1   3  -2    5.02    0.51
  -1   3   2    4.41    1.50
  -1   3   2    5.96    1.09
  -1  -3   2    3.49    1.61
   1   3  -2    6.72    1.54
   1   3  -1  216.47    6.08
  -1   3   1  210.29    5.93
  -1   3   1  219.15    6.17
   1   3  -1  216.79    5.77
  -1  -3   1  215.15    6.41
   1  -3  -1  205.03    5.95
   1  -3   0    0.05    1.25
   1   3   0    3.23    1.40
  -1  -3   0    2.20    1.47
  -1   3   0    3.69    1.36
  -1   3  -1   91.74    3.82
   1   3   1   94.95    3.59
   1   3   1   93.92    3.72
   1  -3   1   94.83    4.04
  -1   3  -1   97.66    3.32
   1   3   2    3.12    1.27
  -1   3  -2    2.18    1.42
   1  -3   2    2.20    1.34
  -1   3  -2    3.78    0.46
   1   3   2    3.75    1.37
   1   3   3    6.87    1.51
  -1   3  -3    9.99    1.85
   1   3   3    8.77    1.58
   1   3   3   12.09    1.30
   1  -3   3    8.90    1.84
   1   3   4    2.21    1.24
   1   3   4    4.05    1.33
   1  -3   4    3.62    1.49
   1   3   4    4.05    1.01
  -1   3  -4    4.76    1.46
   1   3   5   28.27    2.30
   1   3   5   25.69    2.06
  -1   3  -5   23.69    2.31
   1  -3   5   26.94    2.61
   1   3   5   27.16    2.17
  -1   3  -6    0.75    1.19
   1  -3   6    1.26    1.47
   1   3   6    0.82    1.21
   1   3   6    1.85    1.30
   1  -3   7   61.84    3.60
  -1   3  -7   59.05    3.41
  -1  -3  -7   59.16    2.90
   1   3   7   63.91    3.19
   1   3   7   66.26    3.92
   1   3   8    6.46    1.57
  -1  -3  -8    7.10    1.54
   1   3   8    3.52    1.54
   1  -3   8    8.39    1.85
  -1   3  -8    5.82    1.76
   1   3   9   25.92    2.38
   1   3   9   21.40    2.70
  -1   3  -9   22.63    2.51
  -1  -3  -9   22.33    2.15
   1  -3   9   25.83    2.79
   1   3  10   54.15    3.09
   1   3  10   59.10    3.90
   1  -3  10   51.55    3.45
  -1   3 -10   53.72    3.39
   1   3  11   -0.45    1.16
  -1   3 -11    1.19    1.49
   1  -3  11   -1.26    1.50
   1   3  11    1.39    1.46
   1  -3  12    5.74    2.07
  -1   3 -12    4.20    1.76
   1   3  12    6.01    1.91
   1   3  12    3.60    1.55
   1  -3  13   38.20    3.34
  -1   3 -13   37.62    3.10
   1   3  13   36.22    2.96
   1   3  14   26.19    2.62
   1  -3  14   31.82    3.19
  -1   3 -14   31.11    2.98
  -1  -3 -15   -2.07    1.54
  -1   3 -15   -0.14    1.33
   1  -3  15   -0.13    1.50
   1   3  15   -0.40    1.47
   1   3  16   57.42    3.50
   1  -3  16   49.46    3.90
  -1  -3 -16   53.89    4.56
  -1   3 -16   56.21    3.84
  -1  -3 -17   29.59    3.35
   1   3  17   33.51    2.84
  -1   3 -17   30.87    3.03
   1  -3  17   32.11    3.34
  -1   3 -18    0.06    1.38
   1  -3  18    1.55    1.87
  -1  -3 -18   -0.48    0.79
  -1   3 -19    2.39    1.64
   1  -3  19    0.62    2.23
  -1  -3 -19    1.09    1.06
  -1  -3 -20    5.73    1.20
   1  -3  20    3.36    2.25
  -1   3 -20    3.69    2.00
  -1   3 -21    7.38    2.18
   1  -3  21    7.29    2.51
  -1  -3 -21   11.01    1.99
   1   4 -16    4.16    2.16
  -1  -4  16    7.55    2.61
   1  -4 -16    4.55    1.84
   1   4 -15    6.17    2.13
  -1  -4  15    9.48    2.64
  -1  -4  14    1.63    2.10
   1   4 -14    3.62    1.96
   1   4 -13   -0.56    1.67
  -1  -4  13    0.02    1.69
  -1   4  12   11.57    1.48
   1   4 -12   15.78    2.80
  -1  -4  12   15.35    2.79
  -1  -4  11    8.47    2.41
  -1   4  11    5.17    1.30
   1   4 -11    6.59    1.98
  -1   4  10    2.84    0.98
  -1  -4  10    0.14    1.90
   1   4 -10    2.46    1.81
  -1   4   9   12.36    1.35
   1   4  -9   11.25    2.39
  -1  -4   9    7.53    2.21
  -1  -4   8   82.53    4.65
  -1   4   8   79.83    4.27
   1   4  -8   84.43    4.47
   1  -4  -7   23.55    2.89
  -1   4   7   27.18    2.00
  -1   4   7   30.89    2.77
   1   4  -7   28.04    2.93
  -1  -4   7   28.68    3.15
  -1  -4   6    2.56    1.72
  -1   4   6    2.48    0.73
  -1   4   6    1.59    1.49
   1   4  -6    1.46    1.74
  -1   4   5    4.78    1.82
  -1   4   5    7.24    0.86
  -1  -4   5    4.12    1.93
   1   4  -5    4.37    1.91
  -1   4   4    2.72    0.60
  -1  -4   4    1.41    1.69
   1  -4  -4   -1.45    1.15
   1   4  -4    0.59    1.36
  -1   4   4   -0.29    1.27
  -1   4   3    1.88    1.56
  -1  -4   3    1.32    1.80
   1  -4  -3   -1.68    1.04
  -1   4   3    1.82    0.44
   1   4  -3    1.27    1.52
   1   4  -2    2.16    1.59
   1  -4  -2   -0.88    1.20
  -1   4   2    1.98    1.62
  -1  -4   2    2.06    1.90
  -1   4   1   14.39    2.30
   1   4  -1   10.40    2.16
   1  -4  -1   12.01    2.15
  -1  -4   1   10.97    2.35
   1  -4   0    2.12    1.46
  -1  -4   0    3.18    1.80
  -1   4   0    2.04    1.71
   1   4   0    0.90    1.65
  -1   4  -1    2.13    1.61
   1  -4   1    2.57    1.67
  -1  -4  -1    1.63    1.62
   1   4   1    1.65    1.52
   1   4   2    2.41    1.61
   1  -4   2    1.30    1.67
  -1  -4  -2    0.24    1.42
  -1   4  -2    1.33    1.45
  -1   4  -3    0.62    1.46
  -1  -4  -3   -2.41    1.15
   1  -4   3    1.71    1.77
   1   4   3    1.92    1.60
   1  -4   4   10.49    2.22
   1   4   4    8.24    1.99
  -1   4  -4    7.16    2.04
   1  -4   5    4.53    1.88
   1   4   5    3.45    1.73
  -1   4  -5    4.16    1.84
   1   4   5    3.68    1.64
   1   4   6   -1.38    1.35
   1  -4   6   -0.17    1.56
  -1   4  -6    1.03    1.60
   1  -4   7   40.21    3.57
  -1   4  -7   39.21    3.26
   1   4   7   45.67    3.37
  -1   4  -8    3.74    1.87
   1   4   8    5.64    1.86
   1  -4   8    5.78    2.12
  -1   4  -9    2.82    1.72
   1  -4   9    2.71    1.79
   1   4   9    2.40    1.57
   1   4  10   -0.60    1.16
   1  -4  10    2.93    2.06
  -1   4 -10    0.62    1.68
  -1  -4 -11    0.06    1.23
  -1   4 -11    0.73    1.51
   1  -4  11   -0.53    1.61
  -1  -4 -12   16.89    2.92
   1  -4  12   11.94    2.71
  -1   4 -12   12.10    2.47
   1  -4  13    1.49    1.76
  -1  -4 -13   -0.34    1.06
  -1   4 -13    2.07    1.73
   1  -4  14    5.40    2.38
  -1  -4 -14    2.89    1.34
  -1   4 -14    1.40    1.93
   1  -4  15   47.76    4.05
  -1   4 -15   48.32    3.86
  -1  -4 -15   49.63    4.07
   1  -4  16    8.67    2.85
  -1   4 -16    8.88    2.57
  -1  -4 -16    8.92    1.97
  -1  -5   7   14.20    2.89
   1   5  -7   13.54    3.00
   1   5  -6    5.83    2.49
  -1  -5   6    8.59    2.61
  -1  -5   5   14.55    2.92
   1   5  -5   17.82    3.03
   1   5  -4   82.06    4.91
  -1  -5   4   81.24    4.94
  -1  -5   3    2.99    1.99
   1   5  -3    1.14    2.07
  -1   5   3    0.54    2.14
   1   5  -2    4.98    2.21
  -1  -5   2    5.65    2.37
  -1   5   2    4.66    2.28
  -1   5   1    3.74    2.00
  -1  -5   1    3.26    2.24
   1   5  -1    2.33    2.13
  -1  -5   0    1.69    1.87
  -1   5   0   -1.47    1.76
   1   5   0   -0.63    1.81
  -1   5  -1    4.98    2.27
   1   5   1    7.40    2.59
  -1   5  -2    8.46    2.63
   1   5   2    8.32    2.49
   1  -5   2   14.61    2.48
   1  -5   3   -1.67    1.72
  -1   5  -3    0.21    2.14
   1  -5   4    3.71    2.15
  -1   5  -4    1.84    2.16
   1  -5   5    3.70    2.28
  -1   5  -5    2.40    2.19
   1  -5   6    5.42    2.44
  -1   5  -6    7.41    2.57
  -1   5  -7   22.24    3.50
   1  -5   7   19.65    3.26
  -2   0  26    0.23    2.00
  -2   0  25   -2.23    1.54
  -2   0  24   10.13    2.33
  -2   0  23    0.80    1.60
  -2   0  22   17.39    2.41
  -2   0  21    0.32    1.45
  -2   0  20   44.21    3.09
   2   0 -20   36.40    2.63
   2   0 -20   38.96    2.74
  -2   0  19    0.15    1.17
   2   0 -19    2.99    1.28
   2   0 -19    2.27    0.64
  -2   0  18  128.74    4.69
   2   0 -18  133.70    4.46
   2   0 -18  136.72    5.30
  -2   0  17   -0.17    1.19
   2   0 -17    0.74    0.76
   2   0 -17    0.74    0.97
   2   0 -16    6.87    1.37
  -2   0  16    7.48    1.56
   2   0 -16    4.43    1.38
  -2   0  15   -0.46    0.94
   2   0 -15   -0.73    0.76
   2   0 -14  100.76    3.44
  -2   0  14  103.68    3.66
  -2   0  13   -0.23    0.84
  -2   0  13    1.70    0.55
   2   0 -13   -0.42    0.72
  -2   0  12    0.86    0.76
  -2   0  12   -0.41    0.47
   2   0 -12    0.79    0.81
  -2   0  11   -0.20    0.59
  -2   0  11    0.84    0.77
   2   0 -11    0.15    0.75
   2   0 -10  331.64    6.72
  -2   0  10  326.55    6.88
  -2   0  10  333.23    7.89
   2   0  -9   -0.28    0.63
  -2   0   9   -0.67    0.59
  -2   0   9   -0.32    0.62
  -2   0   8  166.95    3.94
   2   0  -8  161.49    3.79
  -2   0   8  162.84    4.45
  -2   0   7   -0.84    0.53
   2   0  -7   -0.12    0.57
  -2   0   7   -0.58    0.52
  -2   0   6  476.92    8.43
   2   0  -6  475.99    8.34
  -2   0   6  466.33    9.61
   2   0  -5   -0.44    0.51
  -2   0   5   -0.68    0.52
  -2   0   5   -0.28    0.67
  -2   0   4   73.36    2.20
   2   0  -4   73.06    1.88
  -2   0   4   72.17    1.90
  -2   0   3   -0.29    0.40
  -2   0   3    0.12    0.32
   2   0  -3   -0.20    0.32
  -2   0   2  413.13    8.22
   2   0  -2  421.70    7.10
   2   0  -1   -1.69    0.17
   2   0  -1   -2.46    0.16
  -2   0   1   -1.94    0.21
   2   0   0   -0.30    0.12
  -2   0  -1    0.22    0.31
   2   0   1   -0.47    0.24
  -2   0  -1   -0.30    0.16
   2   0   2 2305.84   37.27
  -2   0  -2 2242.27   42.79
  -2   0  -3   -0.45    0.34
  -2   0  -3   -0.41    0.59
   2   0   3   -0.63    0.47
  -2   0  -4  206.28    4.88
  -2   0  -4  204.71    3.91
   2   0   4  223.88    4.37
  -2   0  -5   -0.48    0.39
  -2   0  -5    0.87    0.69
   2   0   5   -0.05    0.56
  -2   0  -6   37.31    1.93
  -2   0  -6   39.62    1.46
   2   0   6   39.71    1.80
  -2   0  -7    0.06    0.49
   2   0   7    0.10    0.65
  -2   0  -7    0.48    0.69
  -2   0  -8  845.85   14.34
   2   0   8  859.27   14.96
  -2   0  -8  849.45   17.12
  -2   0  -9    0.60    0.73
  -2   0  -9    0.52    0.58
   2   0   9    0.13    0.80
  -2   0 -10   74.10    3.27
  -2   0 -10   78.68    2.55
   2   0  10   81.30    2.98
   2   0  11    0.32    0.88
  -2   0 -11    0.10    0.63
  -2   0 -11    0.63    0.70
  -2   0 -12  111.06    3.25
  -2   0 -12  111.05    4.14
   2   0  12  108.65    3.75
  -2   0 -13   -0.31    0.65
  -2   0 -13    0.94    0.64
   2   0  13    0.42    1.00
   2   0  14    8.55    1.46
  -2   0 -14    8.46    1.21
  -2   0 -14    8.97    1.46
  -2   0 -15    0.23    0.85
  -2   0 -15    0.42    0.54
   2   0  15    2.07    1.24
  -2   0 -16  209.99    5.47
  -2   0 -16  220.10    7.03
   2   0  16  214.19    6.25
  -2   0 -17    2.22    1.14
  -2   0 -17    2.11    0.54
   2   0  17    2.69    1.48
   2   0  18  159.69    5.56
  -2   0 -18  157.63    5.94
  -2   0 -19    1.51    0.62
   2   0  19    3.35    1.67
   2   0  20    6.73    1.77
  -2   0 -20    4.28    0.90
  -2   0 -21    0.78    0.41
   2   0  21    2.23    1.61
   2   0  22    0.53    1.74
   2   0  23   -2.25    1.58
   2   0  24    2.69    1.92
   2   0  25   -2.20    1.85
  -2  -1  25   18.50    3.14
   2  -1 -25   10.62    1.21
  -2   1  25   19.62    2.74
   2  -1 -24   30.62    2.51
  -2  -1  24   44.51    3.76
  -2   1  24   37.78    3.34
  -2  -1  23   68.67    4.28
  -2   1  23   65.90    3.93
   2  -1 -23   55.48    3.60
   2   1 -23   60.79    3.73
   2  -1 -22   10.98    1.22
  -2   1  22   12.37    2.27
  -2  -1  22   13.25    2.42
   2   1 -22   12.49    2.16
   2  -1 -21   31.92    2.88
  -2   1  21   32.80    2.88
  -2  -1  21   35.82    3.14
   2   1 -21   33.75    2.75
  -2   1  20   43.63    3.11
  -2  -1  20   45.01    3.24
   2   1 -20   41.08    2.92
   2  -1 -20   43.61    3.52
  -2   1  19   13.50    2.06
  -2  -1  19   10.38    2.09
   2  -1 -19   11.71    2.45
   2   1 -19   12.48    1.97
  -2   1  18    9.24    1.80
  -2  -1  18   10.50    1.94
   2   1 -18    8.05    1.70
  -2   1  17   93.24    3.87
   2   1 -17   92.31    3.93
  -2  -1  17   90.03    4.19
   2  -1 -17   92.03    3.47
  -2   1  17   98.22    4.79
   2  -1 -16    4.69    1.24
   2   1 -16    2.43    1.29
  -2   1  16    1.76    1.50
  -2  -1  16    3.16    1.45
  -2   1  16    3.85    1.28
  -2   1  15   25.28    2.13
  -2   1  15   22.94    2.75
   2   1 -15   16.26    1.11
   2   1 -15   23.84    2.19
   2  -1 -15   24.59    1.89
  -2  -1  15   23.39    2.31
   2   1 -14   60.36    3.02
  -2  -1  14   57.73    3.07
   2   1 -14   57.90    2.23
  -2   1  14   57.27    2.77
   2  -1 -14   59.58    2.46
  -2   1  14   61.07    3.61
  -2  -1  13   67.24    3.16
   2  -1 -13   69.42    2.51
   2   1 -13   68.29    3.04
   2   1 -13   58.82    2.31
  -2   1  13   62.62    2.79
  -2   1  13   68.39    3.72
  -2   1  12  103.36    3.39
   2  -1 -12  100.06    3.01
   2   1 -12  104.12    3.69
  -2   1  12  106.16    4.48
  -2  -1  12  103.31    3.80
   2   1 -12  106.32    3.09
   2   1 -11   74.49    3.00
   2  -1 -11   75.52    2.48
   2   1 -11   64.20    2.23
  -2   1  11   74.78    2.73
  -2   1  11   68.67    3.57
  -2  -1  11   68.10    3.02
   2  -1 -10   11.62    1.27
  -2  -1  10   14.48    1.56
  -2   1  10   11.59    1.77
  -2   1  10   12.17    1.28
   2   1 -10    8.21    0.66
   2   1 -10   15.77    1.61
   2   1  -9  432.93    8.40
   2  -1  -9  414.48    7.82
   2   1  -9  431.60    8.56
  -2   1   9  409.12   10.00
  -2  -1   9  413.09    8.65
  -2   1   9  406.27    7.96
   2  -1  -8  135.88    3.30
   2   1  -8  136.68    3.78
  -2   1   8  132.71    4.49
  -2   1   8  130.55    3.35
  -2  -1   8  129.19    3.86
   2  -1  -7   48.72    1.79
  -2   1   7   45.15    2.45
   2   1  -7   51.39    2.20
  -2  -1   7   43.52    2.17
  -2   1   7   44.48    1.79
  -2   1   6    0.61    0.92
  -2  -1   6    1.65    0.88
   2  -1  -6    2.89    0.70
  -2   1   6    1.82    0.65
   2   1  -6    2.29    0.85
  -2  -1   5   17.02    1.47
   2   1  -5   14.66    1.35
  -2   1   5   14.29    1.65
  -2   1   5   20.76    1.24
   2  -1  -5   22.77    1.33
  -2  -1   4 1144.00   19.19
  -2   1   4 1121.87   21.75
   2   1  -4 1116.45   18.94
   2  -1  -4 1145.84   18.82
  -2   1   4 1147.76   18.53
  -2  -1   3  756.39   13.25
   2   1  -3  760.67   13.03
  -2   1   3  758.75   12.60
  -2   1   3  746.90   14.90
  -2   1   2   27.87    1.44
  -2   1   2   21.76    1.75
  -2   1   2   26.89    1.34
  -2  -1   2   24.87    1.34
   2   1  -2   29.56    1.61
  -2  -1   2   32.40    1.83
  -2   1   1  174.35    3.79
  -2   1   1  176.40    3.61
   2   1  -1  175.44    3.80
   2   1  -1  177.51    3.90
  -2   1   1  170.85    4.23
  -2   1   0   71.65    2.21
   2   1   0   73.48    2.24
   2   1   0   75.99    2.12
   2  -1   0   72.23    2.13
   2   1   0   72.63    2.26
  -2   1   0   69.52    2.24
  -2   1  -1 1064.60   17.54
   2   1   1 1055.56   17.27
   2  -1   1 1058.55   17.44
   2   1   1 1042.14   17.41
   2   1   1 1045.66   19.82
  -2   1  -1 1039.78   19.60
   2  -1   2   74.06    2.33
  -2   1  -2   73.00    2.34
   2   1   2   70.27    2.57
   2   1   2   71.73    2.24
   2   1   2   72.97    1.93
  -2   1  -2   70.26    1.99
   2  -1   3    3.43    0.82
   2   1   3    4.63    0.64
   2   1   3    2.76    0.99
  -2   1  -3    3.35    0.79
  -2   1  -3    2.82    0.51
   2   1   3    3.48    0.77
  -2   1  -4  391.51    7.86
  -2  -1  -4  402.05    7.09
   2   1   4  408.14    8.92
  -2   1  -4  405.52    7.69
   2  -1   4  399.21    7.67
   2   1   4  403.35    7.53
   2   1   5  224.05    5.86
   2   1   5  224.34    4.83
  -2   1  -5  228.00    5.00
  -2  -1  -5  218.69    4.24
  -2   1  -5  217.03    4.67
   2  -1   5  227.56    5.05
  -2   1  -6  590.88   10.75
   2   1   6  577.14   10.57
  -2  -1  -6  584.11    9.89
  -2   1  -6  570.16   11.22
   2  -1   6  596.13   10.91
   2   1   6  598.26   12.61
   2  -1   7  102.54    3.21
   2   1   7   93.57    2.94
  -2   1  -7   99.52    3.08
  -2  -1  -7   94.20    2.28
  -2   1  -7   96.16    2.54
   2   1   7  100.47    3.73
   2   1   8   16.80    1.90
   2   1   8   21.05    1.66
   2  -1   8   16.53    1.64
  -2  -1  -8   21.40    1.10
  -2   1  -8   17.26    1.60
  -2   1  -8   17.55    0.91
   2   1   9   30.17    2.32
  -2  -1  -9   27.24    1.35
   2  -1   9   28.88    1.96
  -2   1  -9   29.08    1.31
  -2   1  -9   29.72    1.92
   2   1   9   28.10    1.87
   2   1  10   49.17    2.36
  -2   1 -10   51.51    1.88
  -2   1 -10   49.44    2.37
   2  -1  10   50.53    2.56
  -2  -1 -10   50.05    1.76
   2   1  11    2.15    1.05
   2  -1  11    0.79    1.00
  -2   1 -11    3.25    0.98
  -2  -1 -11    2.83    0.75
  -2   1 -11    2.47    0.50
  -2   1 -12    1.39    0.96
  -2  -1 -12    1.83    0.79
   2  -1  12    0.30    1.05
  -2   1 -12    1.93    0.48
   2   1  12    0.74    0.93
  -2  -1 -12   -0.08    1.34
  -2   1 -13  158.95    4.71
   2  -1  13  157.66    5.04
  -2  -1 -13  154.31    3.85
   2   1  13  152.71    4.78
  -2   1 -13  154.47    4.44
  -2  -1 -13  157.74    6.09
  -2  -1 -14    0.30    0.84
   2   1  14    1.02    1.07
   2  -1  14    1.35    1.23
  -2   1 -14    0.84    0.22
  -2   1 -14   -0.47    0.92
  -2  -1 -14   -0.16    1.26
  -2   1 -15    9.88    1.64
   2   1  15    9.11    1.75
  -2  -1 -15    7.43    2.10
  -2   1 -15   10.04    0.62
   2  -1  15    9.85    1.77
  -2  -1 -16  210.92    7.77
  -2   1 -16  226.34    6.24
   2  -1  16  223.07    6.70
   2   1  16  214.44    6.35
  -2  -1 -17   10.42    2.16
  -2   1 -17   10.09    1.65
   2  -1  17    9.71    1.87
   2   1  17   10.17    1.91
   2   1  18   76.12    3.89
   2  -1  18   78.52    4.16
  -2  -1 -18   80.84    4.44
  -2   1 -18   72.87    3.60
  -2  -1 -19  108.66    5.38
   2  -1  19  105.30    4.79
  -2   1 -19  106.74    4.49
   2   1  19  110.96    4.69
  -2  -1 -20   19.60    1.94
  -2   1 -20   21.46    2.45
   2   1  20   18.90    2.43
   2  -1  20   20.24    2.61
  -2  -1 -21   13.02    1.33
   2   1  21   11.71    2.17
   2  -1  21   12.98    2.46
   2   1  22   36.26    3.36
  -2  -1 -22   33.58    2.67
   2  -1  22   39.99    3.50
  -2  -1 -23    4.06    0.76
   2  -1  23    4.25    2.03
   2   1  23    2.66    1.87
   2  -1  24    0.44    2.05
  -2  -1 -24   -1.47    0.57
   2   1  24   -0.35    1.50
  -2  -1 -25   -0.37    0.61
   2  -1  25   -1.42    2.09
   2   1  25    4.55    2.23
   2   2 -24   37.51    3.44
  -2  -2  24   36.00    4.00
   2  -2 -24   33.73    2.75
  -2  -2  23   34.24    3.89
   2  -2 -23   23.48    2.65
   2   2 -23   27.17    3.06
   2  -2 -22    1.44    1.08
   2   2 -22    1.96    1.55
  -2  -2  22    4.43    2.14
   2   2 -21   24.01    2.95
   2  -2 -21   23.94    3.43
  -2  -2  21   20.59    2.96
  -2  -2  20   34.19    3.31
  -2   2  20   28.86    2.72
   2   2 -20   31.02    2.95
  -2  -2  19   58.84    3.92
  -2   2  19   55.59    3.45
   2   2 -19   51.38    3.60
   2   2 -18   10.20    2.01
  -2   2  18    5.25    1.70
  -2   2  18    7.51    1.88
  -2  -2  18    5.44    1.91
  -2  -2  17   16.45    2.43
  -2   2  17   21.17    2.63
  -2   2  17   22.37    2.41
   2   2 -17   20.39    2.62
  -2   2  16   48.28    2.96
  -2  -2  16   49.87    3.53
  -2   2  16   49.51    3.93
   2   2 -16   45.46    3.21
  -2   2  15   16.62    2.73
  -2  -2  15   19.36    2.47
  -2   2  15   20.64    2.22
   2   2 -15   16.98    2.38
  -2  -2  14    5.92    1.74
   2  -2 -14    6.96    1.41
   2   2 -14    8.25    1.84
  -2   2  14    8.68    2.28
  -2   2  14    7.63    1.52
   2  -2 -13  235.84    5.56
  -2  -2  13  231.60    6.89
  -2   2  13  224.19    5.91
  -2   2  13  225.85    7.96
   2   2 -13  230.39    6.72
  -2   2  12    6.65    1.28
  -2  -2  12    7.99    1.76
   2  -2 -12    9.10    1.39
  -2   2  12    4.82    1.88
   2   2 -12    7.18    1.67
  -2   2  11   18.77    1.78
   2   2 -11   19.37    2.16
  -2  -2  11   18.05    2.17
   2  -2 -11   22.49    1.75
  -2   2  11   18.51    2.59
  -2   2  10    3.48    1.42
   2  -2 -10    6.01    1.04
  -2   2  10    2.91    0.96
  -2  -2  10    2.41    1.29
   2   2 -10    4.29    1.29
  -2   2   9   85.90    4.15
  -2   2   9   83.58    2.93
  -2  -2   9   83.15    3.65
   2  -2  -9   83.99    2.89
   2   2  -9   85.63    3.54
   2  -2  -8   25.70    1.67
   2   2  -8   25.36    2.05
  -2   2   8   25.75    1.76
  -2   2   8   21.92    2.31
  -2  -2   8   24.34    2.26
  -2  -2   7    4.36    1.38
  -2   2   7    1.86    1.38
   2  -2  -7    4.33    1.00
   2   2  -7    4.66    1.21
  -2   2   7    3.28    0.87
   2  -2  -6  165.66    4.44
  -2   2   6  168.02    4.24
   2   2  -6  165.06    4.76
  -2  -2   6  164.19    5.01
  -2   2   6  157.80    5.50
  -2   2   5  667.15   14.58
  -2  -2   5  681.61   13.10
  -2   2   5  678.71   12.13
   2   2  -5  643.97   12.69
  -2   2   4  394.78    7.96
  -2  -2   4  385.46    8.58
  -2   2   4  404.18    9.55
   2   2  -4  388.58    8.34
  -2   2   4  398.88    7.85
  -2   2   3   54.24    2.67
  -2   2   3   57.26    2.41
   2   2  -3   50.45    2.50
  -2   2   3   51.41    2.27
  -2  -2   3   52.66    2.84
  -2  -2   2   12.48    1.61
   2   2  -2   14.46    1.52
   2   2  -2   14.75    0.96
  -2   2   2   13.88    1.53
  -2   2   2   12.82    1.46
  -2   2   2   12.56    1.30
   2   2  -1   52.57    2.42
  -2   2   1   50.28    2.35
  -2   2   1   53.53    2.33
   2   2  -1   57.26    2.08
   2   2  -1   51.67    2.40
  -2   2   0   -0.84    0.77
   2  -2   0   -1.13    0.65
   2   2   0    1.05    0.86
   2   2   0    0.76    0.51
  -2   2   0    0.02    0.43
   2   2   0   -0.49    0.72
  -2   2  -1    1.05    0.45
  -2   2  -1    0.03    0.86
   2   2   1   -0.39    0.55
   2  -2   1    0.15    0.70
   2   2   1   -0.32    0.78
   2   2   1    0.10    0.82
   2  -2   2    4.04    1.01
  -2   2  -2    1.55    0.97
   2   2   2    2.81    0.94
   2   2   2    1.51    0.96
   2   2   2    3.35    1.00
  -2   2  -3    0.05    0.81
   2   2   3   -2.29    0.82
   2  -2   3    0.64    0.94
   2   2   3   -0.09    0.70
   2   2   3    0.06    0.80
   2  -2   4   15.15    1.64
   2   2   4   16.06    1.37
  -2   2  -4   18.02    1.77
  -2   2  -4   17.73    0.82
   2   2   4   16.53    1.67
   2   2   4   11.50    1.83
   2   2   5   -2.19    0.88
  -2   2  -5    0.03    0.85
   2   2   5    1.13    0.85
   2  -2   5    0.36    0.96
   2   2   5   -0.16    0.69
   2  -2   6    0.43    1.00
  -2   2  -6    1.19    0.95
   2   2   6    0.18    0.76
  -2  -2  -6    0.81    0.66
  -2   2  -7  118.50    4.02
   2  -2   7  119.02    4.12
   2   2   7  114.64    3.70
   2   2   7  118.49    4.70
  -2  -2  -7  117.38    3.33
   2   2   8   92.33    4.24
   2   2   8   89.55    3.31
   2  -2   8   91.11    3.72
  -2   2  -8   93.97    3.63
  -2  -2  -8   89.45    2.82
   2  -2   9    8.01    1.59
  -2   2  -9    8.60    1.59
   2   2   9    6.23    1.71
  -2  -2  -9    6.36    1.01
   2   2   9    6.00    1.25
  -2   2 -10   16.89    1.98
   2   2  10   14.24    2.29
   2   2  10   14.27    1.66
   2  -2  10   12.56    1.85
  -2  -2 -10   11.41    1.23
   2   2  11  111.82    5.21
   2   2  11  116.91    4.10
  -2   2 -11  111.02    4.29
  -2  -2 -11  109.15    3.13
   2  -2  11  113.28    4.48
   2  -2  12    5.38    1.63
   2   2  12    7.32    1.54
  -2   2 -12    6.96    1.71
   2   2  13   35.76    2.67
  -2   2 -13   33.71    2.69
   2  -2  13   30.15    2.75
   2   2  14  116.96    4.46
  -2  -2 -14  124.12    6.24
   2  -2  14  122.43    5.02
  -2   2 -14  123.00    4.75
   2  -2  15    8.72    2.01
   2   2  15   12.11    1.92
  -2   2 -15   10.12    1.96
  -2  -2 -15    9.12    2.48
   2   2  16   11.65    2.04
   2  -2  16   12.57    2.24
  -2   2 -16   14.14    2.15
  -2  -2 -16   12.95    2.73
  -2  -2 -17    9.39    2.44
  -2   2 -17   13.04    2.24
   2   2  17    8.64    1.93
   2  -2  17   10.97    2.29
  -2  -2 -18   -0.92    1.00
   2  -2  18    2.51    1.76
  -2   2 -18    1.49    1.34
   2   2  18    1.69    1.55
   2  -2  19    0.44    1.61
   2   2  19    0.86    1.66
  -2  -2 -19    2.00    1.20
  -2   2 -19    1.02    1.42
   2   2  20    7.07    2.04
  -2  -2 -20    7.74    1.92
  -2   2 -20    7.30    1.89
   2  -2  20    8.87    2.32
  -2   2 -21    8.68    2.16
  -2  -2 -21    6.81    1.60
   2  -2  21   12.11    2.58
   2   2  21    9.25    2.31
  -2   2 -22   69.46    4.27
  -2  -2 -22   63.80    4.33
   2  -2  22   66.34    4.75
   2   2  22   68.52    4.31
   2   2  23   18.22    2.63
  -2  -2 -23   12.82    1.35
   2  -2  23   22.83    3.31
   2  -3 -21    2.97    1.34
  -2  -3  21    0.89    2.26
   2   3 -21    0.41    1.44
   2   3 -20    2.62    1.91
  -2  -3  20    2.89    2.18
   2  -3 -20    2.37    1.80
   2   3 -19   51.44    3.86
  -2  -3  19   54.08    4.25
   2   3 -18    1.22    1.51
  -2  -3  18    4.48    2.13
   2   3 -17   22.67    2.98
  -2   3  17   20.32    3.11
  -2  -3  17   19.08    2.96
  -2  -3  16    0.86    1.78
  -2   3  16   -0.75    0.99
   2   3 -16    3.44    1.76
  -2  -3  15   11.22    2.36
  -2   3  15   18.40    2.87
   2   3 -15   18.00    2.66
   2   3 -14    4.99    1.81
  -2  -3  14    3.86    1.87
  -2   3  14    4.27    1.51
  -2  -3  13   15.73    2.44
   2   3 -13   15.18    2.37
  -2   3  13   16.95    2.02
  -2   3  13   19.60    2.40
  -2   3  12    0.86    1.30
  -2   3  12    3.04    1.63
   2   3 -12    4.12    1.70
  -2  -3  12    1.13    1.66
  -2  -3  11   27.54    2.97
  -2   3  11   31.13    2.49
   2  -3 -11   31.48    2.36
  -2   3  11   33.57    2.92
   2   3 -11   27.88    2.70
  -2  -3  10   12.54    2.26
   2   3 -10   14.77    2.24
   2  -3 -10   14.04    1.92
  -2   3  10   15.01    1.94
  -2   3  10   16.67    2.63
   2   3  -9    1.63    1.27
  -2   3   9    0.76    1.06
   2  -3  -9    2.52    1.16
  -2   3   9   -0.09    1.17
  -2  -3   9   -0.53    1.58
  -2   3   8    8.59    2.00
  -2   3   8    6.52    1.44
  -2  -3   8    6.57    1.87
   2   3  -8    9.72    1.92
   2  -3  -8    9.62    1.73
  -2   3   7   23.82    2.59
   2   3  -7   23.98    2.37
  -2   3   7   21.64    2.03
   2  -3  -7   19.14    2.14
  -2  -3   7   23.12    2.60
  -2   3   6   24.05    2.15
  -2   3   6   26.83    2.42
  -2  -3   6   26.23    2.69
   2   3  -6   26.63    2.45
  -2   3   5    7.05    1.41
  -2   3   5    6.72    1.51
  -2  -3   5    6.57    1.81
   2   3  -5    6.21    1.69
  -2   3   5    8.13    1.56
  -2   3   4    7.16    1.58
  -2   3   4    5.70    1.36
  -2  -3   4    6.70    1.85
  -2   3   4    9.66    1.46
   2   3  -4    7.39    1.70
  -2   3   3   10.00    1.13
   2   3  -3    7.59    1.66
  -2   3   3    6.17    1.57
  -2  -3   3    4.77    1.79
  -2  -3   2   -0.87    1.21
   2  -3  -2   -0.82    0.90
  -2   3   2   -0.46    1.08
   2   3  -2    2.16    1.23
  -2   3   1   26.87    1.63
   2   3  -1   22.24    2.09
   2   3  -1   20.86    1.27
  -2  -3   1   22.23    2.38
   2  -3  -1   19.82    2.01
  -2   3   1   22.04    2.13
   2   3   0    2.20    0.54
  -2   3   0    1.25    0.41
   2   3   0    0.16    1.22
   2  -3   0    0.00    1.05
  -2   3   0    1.01    1.19
  -2   3  -1   42.35    1.94
   2   3   1   41.31    2.76
  -2   3  -1   39.30    2.71
   2  -3   1   41.70    2.76
   2   3   1   43.57    2.22
   2   3   1   40.13    2.55
   2   3   2   83.92    3.69
   2  -3   2   86.63    3.83
   2   3   2   96.58    3.73
   2   3   2   87.70    3.50
  -2   3  -2   92.09    3.05
  -2   3  -2   84.13    3.80
  -2   3  -3   49.24    2.99
   2  -3   3   48.71    3.08
   2   3   3   56.99    2.85
   2   3   3   48.57    2.61
  -2   3  -3   46.79    1.77
   2   3   3   48.98    2.93
   2  -3   4   17.32    2.14
   2   3   4   19.94    2.15
  -2   3  -4   21.57    2.23
   2   3   4   24.33    2.02
   2   3   4   21.06    1.93
   2   3   5    4.15    1.26
   2  -3   5    0.59    1.42
   2   3   5    3.11    1.32
  -2   3  -5    2.56    1.32
   2   3   5    2.48    0.84
  -2   3  -6   15.74    2.13
   2  -3   6   12.41    2.09
   2   3   6   16.30    2.27
   2   3   6   15.48    1.83
   2   3   7   -1.64    1.09
   2   3   7    0.03    1.11
  -2   3  -7   -0.12    1.11
  -2  -3  -7    3.31    1.33
   2  -3   7   -0.82    1.35
  -2   3  -8   -0.25    1.24
   2   3   8   -0.83    1.12
   2  -3   8    1.77    1.42
   2   3   8   -1.33    0.85
  -2  -3  -8    1.10    1.22
   2  -3   9   24.81    2.71
   2   3   9   23.20    2.78
  -2   3  -9   23.41    2.51
   2   3   9   24.48    2.46
   2   3  10   16.52    2.01
  -2   3 -10   18.17    2.43
   2  -3  10   19.29    2.53
  -2   3 -11   12.57    2.24
   2  -3  11   11.76    2.29
   2   3  11   15.91    2.11
   2  -3  12   35.53    3.22
  -2   3 -12   31.84    2.92
   2   3  12   34.71    2.92
  -2  -3 -13   40.99    4.23
   2  -3  13   39.47    3.42
  -2   3 -13   43.05    3.28
   2   3  13   47.24    3.15
  -2   3 -14    0.59    1.42
   2  -3  14   -0.18    1.65
  -2  -3 -14   -1.42    1.62
   2   3  14    1.44    1.43
  -2  -3 -15    6.12    2.09
   2  -3  15    3.79    1.91
  -2   3 -15    2.14    1.58
   2   3  15    2.62    1.69
  -2  -3 -16    1.67    1.61
   2   3  16    1.20    1.46
  -2   3 -16   -0.82    1.25
   2  -3  16    2.21    1.94
   2   3  17    9.13    2.09
   2  -3  17    7.16    2.39
  -2  -3 -17    9.59    2.29
  -2   3 -17   13.18    2.35
   2  -3  18    4.64    2.23
  -2  -3 -18    3.67    1.16
  -2   3 -18    6.18    2.12
  -2   3 -19    2.85    1.65
  -2  -3 -19    5.39    1.75
   2  -3  19    4.51    2.47
  -2  -3 -20   21.20    2.37
   2  -3  20   21.62    3.41
  -2   3 -20   25.98    3.27
  -2  -4  16    7.08    2.54
   2   4 -16   11.04    2.60
   2   4 -15    1.90    1.66
  -2  -4  15    2.83    2.17
  -2  -4  14    1.22    1.97
   2   4 -14    2.26    1.88
  -2   4  14    1.12    0.79
   2   4 -13    0.85    1.80
  -2  -4  13    1.67    1.91
  -2   4  13    0.12    0.76
  -2   4  12   -0.03    0.60
  -2  -4  12    0.98    1.93
   2   4 -12    1.83    1.84
  -2   4  11    4.72    1.27
  -2  -4  11    3.74    2.08
   2   4 -11    5.70    1.98
   2   4 -10   22.83    2.94
  -2   4  10   15.20    1.70
  -2  -4  10   18.66    2.95
   2   4  -9    2.66    1.81
  -2  -4   9    1.02    1.87
   2   4  -8    2.48    1.44
   2  -4  -8    5.28    1.89
   2  -4  -7    4.81    2.23
  -2   4   7   10.29    1.13
  -2  -4   7   10.58    2.43
   2   4  -7   11.64    2.39
   2  -4  -6   -1.49    1.75
  -2  -4   6    2.76    1.89
  -2   4   6    1.85    0.69
   2   4  -6    2.54    1.65
   2   4  -5    0.15    1.56
  -2  -4   5    0.16    1.57
   2  -4  -5    0.04    1.18
  -2   4   5    0.73    0.55
  -2   4   4   18.71    1.56
  -2  -4   4   20.07    2.77
   2  -4  -4   17.81    2.30
   2   4  -4   19.93    2.63
  -2   4   4   19.54    2.56
  -2  -4   3    2.36    1.71
   2   4  -3    2.10    1.74
   2  -4  -3    1.12    1.57
  -2   4   3    3.09    0.56
  -2   4   3    1.41    1.69
  -2  -4   2   17.55    2.71
   2   4  -2   22.70    2.75
   2  -4  -2   15.91    2.35
  -2   4   2   22.01    2.67
   2   4  -1   78.94    4.07
   2  -4  -1   82.98    4.11
  -2   4   1   81.60    4.17
  -2  -4   1   79.72    4.50
   2  -4   0    3.06    1.63
   2   4   0    3.40    1.69
  -2  -4   0    1.83    1.89
  -2   4   0    0.93    1.57
   2  -4   1   64.44    3.72
   2   4   1   55.96    3.40
  -2   4  -1   63.44    3.70
  -2  -4  -1   60.76    3.85
  -2   4  -2    1.17    1.48
   2   4   2    1.92    1.63
   2  -4   2    2.10    1.69
  -2  -4  -2   -0.48    1.54
  -2   4  -3   -1.41    1.22
   2  -4   3   -0.22    1.66
   2   4   3    1.75    1.56
   2   4   4   14.18    2.20
   2   4   4    8.46    1.93
  -2   4  -4   11.25    2.26
   2  -4   4    6.36    2.01
   2  -4   5   14.21    2.38
   2   4   5   13.78    2.20
  -2   4  -5   17.44    2.58
   2   4   5   15.33    2.39
  -2  -4  -6    7.23    2.13
   2   4   6   10.26    2.19
   2  -4   6   10.73    2.20
  -2   4  -6    9.05    2.24
   2  -4   7    0.49    1.82
  -2   4  -7    1.33    1.43
   2   4   7   -0.52    1.61
  -2   4  -8   -0.25    1.54
   2  -4   8    1.01    1.66
  -2  -4  -8   -2.55    1.01
   2   4   8    1.58    1.41
   2  -4   9    0.33    1.62
  -2  -4  -9   -2.27    0.82
  -2   4  -9    0.41    1.59
   2   4   9   -1.02    1.29
   2   4  10    6.17    1.87
  -2   4 -10    5.38    1.88
   2  -4  10    3.02    2.04
  -2  -4 -10    1.00    1.30
   2  -4  11   16.15    2.76
   2   4  11   17.70    2.27
  -2   4 -11   17.26    2.80
  -2  -4 -11   17.00    2.14
  -2   4 -12    3.93    1.79
  -2  -4 -12    2.66    0.90
   2  -4  12    2.23    2.10
   2  -4  13    0.33    1.69
  -2  -4 -13    1.94    0.79
  -2   4 -13    0.16    1.56
  -2  -4 -14   30.01    3.10
   2  -4  14   27.23    3.61
  -2   4 -14   30.46    3.62
   2  -4  15    6.40    2.47
  -2   4 -15    2.28    1.78
  -2  -4 -15    4.37    0.95
  -2   4 -16    2.18    1.98
  -2  -4 -16    8.16    1.64
   2  -4  16    7.38    2.84
  -2  -5   7   32.56    3.66
   2   5  -7   38.51    3.81
  -2  -5   6   25.78    3.59
   2   5  -6   23.05    3.31
  -2  -5   5    3.81    2.27
   2   5  -5    4.90    2.26
  -2  -5   4   13.74    2.84
   2   5  -4   12.80    2.85
  -2   5   3    6.73    2.36
  -2  -5   3    8.77    2.54
   2   5  -3    8.89    2.52
  -2   5   2   -1.26    1.72
  -2  -5   2    1.10    1.89
   2   5  -2   -0.11    1.87
  -2  -5   1   -0.09    1.95
  -2   5   1   -0.74    1.87
   2   5  -1   -0.99    1.65
  -2   5   0   -1.12    1.86
  -2  -5   0    1.52    2.07
   2   5   0   -3.82    1.85
   2   5   1    5.26    2.42
  -2  -5  -1    5.13    2.14
  -2   5  -1    4.84    2.34
  -2   5  -2   -0.07    2.10
   2   5   2   -0.37    1.57
  -2  -5  -2    4.02    1.68
  -2   5  -3   10.31    2.80
  -2   5  -4   21.71    3.30
   2  -5   4   23.01    2.92
  -2   5  -5    5.25    2.44
   2  -5   5    9.95    2.68
  -2   5  -6   16.61    3.26
   2  -5   6   16.68    3.02
  -3   0  26   86.65    4.95
  -3   0  25    0.65    1.91
  -3   0  24   -0.02    1.54
  -3   0  23   -0.57    1.47
  -3   0  22    2.48    1.70
   3   0 -21    0.72    1.31
  -3   0  21    0.71    1.24
   3   0 -20   54.42    3.19
   3   0 -20   55.34    3.13
  -3   0  20   60.03    3.40
   3   0 -19   -1.31    0.92
  -3   0  19   -0.26    1.20
   3   0 -19    0.27    0.61
   3   0 -18    1.12    0.80
   3   0 -18    0.25    1.08
  -3   0  18    2.10    1.34
  -3   0  17    0.16    1.19
   3   0 -17   -0.27    1.00
   3   0 -16   99.71    3.70
  -3   0  16  102.34    3.88
  -3   0  15    0.80    0.45
  -3   0  15    0.33    0.99
   3   0 -15    1.04    1.01
  -3   0  14   11.21    1.47
   3   0 -14   13.81    1.61
  -3   0  14   12.81    1.24
  -3   0  13    2.33    0.58
   3   0 -13   -0.70    0.75
  -3   0  13    0.21    0.89
   3   0 -12   32.06    1.98
  -3   0  12   33.68    2.00
  -3   0  12   29.64    1.94
   3   0 -11    0.35    0.75
  -3   0  11   -0.83    0.73
  -3   0  11   -0.37    0.44
   3   0 -10  270.94    5.75
  -3   0  10  264.56    5.83
  -3   0  10  263.85    6.64
   3   0  -9    0.12    0.70
  -3   0   9   -0.05    0.64
  -3   0   9   -0.60    0.58
  -3   0   8   22.93    1.68
  -3   0   8   27.27    1.63
   3   0  -7   -0.31    0.55
  -3   0   7    0.34    0.56
  -3   0   7   -0.48    0.58
  -3   0   6   46.17    1.91
   3   0  -6   46.66    1.72
  -3   0   6   45.46    1.68
  -3   0   5    0.12    0.52
   3   0  -5    0.01    0.50
  -3   0   5   -0.13    0.59
  -3   0   4  319.63    5.74
   3   0  -4  324.52    5.77
  -3   0   4  321.71    6.64
  -3   0   3   -0.07    0.34
  -3   0   3    0.04    0.46
   3   0  -3   -0.33    0.36
   3   0  -2 3384.54   54.10
  -3   0   2 3175.88   61.71
   3   0  -1   -0.24    0.22
  -3   0   1   -0.26    0.30
   3   0  -1   -0.51    0.24
  -3   0   0   12.09    0.71
   3   0   0   13.12    0.61
   3   0   0   11.97    0.56
  -3   0  -1   -0.18    0.19
   3   0   1    0.01    0.31
  -3   0  -1   -0.37    0.36
   3   0   2 1004.27   16.18
  -3   0  -2  975.83   18.49
  -3   0  -2  983.55   16.80
  -3   0  -3   -0.25    0.33
   3   0   3   -0.25    0.51
  -3   0  -3   -0.20    0.62
  -3   0  -4   79.04    1.94
   3   0   4   88.26    2.43
  -3   0  -4   86.50    2.78
   3   0   5   -0.18    0.57
  -3   0  -5   -0.20    0.40
  -3   0  -5   -0.25    0.64
  -3   0  -6 1018.26   19.79
   3   0   6 1052.17   17.33
  -3   0  -6  995.65   16.74
  -3   0  -7   -0.71    0.46
  -3   0  -7   -1.49    0.59
   3   0   7    0.12    0.69
  -3   0  -8  106.14    2.77
   3   0   8  113.58    3.35
  -3   0  -8  106.29    3.71
   3   0   9    0.15    0.78
  -3   0  -9   -0.11    0.57
  -3   0  -9   -0.14    0.77
   3   0  10   80.72    3.00
  -3   0 -10   80.25    3.31
  -3   0 -10   75.11    2.47
  -3   0 -11    0.14    0.56
   3   0  11    0.26    0.91
  -3   0 -11    0.19    0.60
   3   0  12    2.53    1.06
  -3   0 -12    2.76    0.76
  -3   0 -12    1.67    0.72
  -3   0 -13    0.24    0.56
  -3   0 -13    0.24    0.72
   3   0  13    0.26    1.02
  -3   0 -14   92.33    3.12
   3   0  14   92.89    3.77
  -3   0 -14   94.56    4.03
   3   0  15    0.50    1.20
  -3   0 -15    1.04    0.89
  -3   0 -15    0.15    0.62
  -3   0 -16   67.42    3.51
   3   0  16   59.24    3.25
  -3   0 -16   60.56    2.76
   3   0  17    2.09    1.40
  -3   0 -18  423.56   11.47
   3   0  18  421.41   10.24
  -3   0 -19    1.73    0.64
   3   0  19    3.14    1.57
   3   0  20    1.90    1.57
  -3   0 -20    2.61    0.44
   3   0  21   -1.15    1.30
  -3   0 -21   -0.14    0.41
   3   0  22   20.18    2.70
   3   0  23    1.85    2.04
   3   0  24   10.04    2.57
   3   0  25    3.52    2.12
   3  -1 -26    0.15    0.65
  -3  -1  26    2.63    2.18
  -3  -1  25    2.10    2.14
   3  -1 -24    3.69    0.67
  -3   1  24    4.38    1.91
  -3  -1  24    7.22    2.24
   3  -1 -23   52.03    3.46
   3   1 -23   59.61    3.70
  -3  -1  23   61.27    4.07
  -3   1  23   59.97    3.72
   3  -1 -22   14.17    2.25
  -3   1  22    9.91    2.06
  -3  -1  22    9.51    2.12
   3   1 -22   10.15    2.07
   3  -1 -21    7.46    1.94
  -3  -1  21    2.87    1.67
   3   1 -21    4.35    1.49
  -3   1  21    6.45    1.89
  -3  -1  20    7.57    1.91
   3   1 -20    7.07    1.71
  -3   1  20    9.61    1.82
  -3   1  19   91.96    4.07
   3   1 -19   90.31    4.09
  -3  -1  19   95.55    4.52
   3   1 -18    1.96    1.22
  -3   1  18    2.33    1.32
   3  -1 -18    0.88    1.28
  -3  -1  18    2.59    1.52
  -3   1  18    2.04    1.27
  -3   1  17    3.45    1.21
   3  -1 -17    3.33    1.28
  -3  -1  17   -0.11    1.25
  -3   1  17    3.20    1.36
  -3   1  16    1.30    1.19
  -3   1  16    0.09    1.35
  -3  -1  16    0.56    1.23
   3   1 -16    0.98    1.26
   3  -1 -16    2.98    1.25
  -3   1  15   48.39    3.43
   3   1 -15   41.02    1.90
  -3   1  15   51.71    2.70
  -3  -1  15   47.74    2.98
   3  -1 -15   49.72    2.37
   3   1 -15   49.74    2.83
  -3   1  14    1.96    0.95
   3   1 -14    2.17    1.20
  -3  -1  14    0.95    1.04
   3  -1 -14    2.54    1.04
  -3   1  14    0.98    1.29
   3   1 -13    0.53    0.99
   3  -1 -13    2.62    0.97
  -3  -1  13    1.00    1.05
  -3   1  13    2.44    0.91
  -3   1  13   -0.88    1.11
   3   1 -12   10.88    1.54
  -3  -1  12   10.64    1.52
  -3   1  12   10.63    1.28
   3   1 -12    6.29    0.59
   3  -1 -12   10.21    1.26
  -3   1  12    8.65    1.78
   3   1 -11  207.41    5.33
  -3  -1  11  200.60    5.44
  -3   1  11  201.23    4.82
  -3   1  11  199.07    6.32
   3   1 -11  201.71    4.78
   3  -1 -11  199.99    4.62
   3  -1 -10   24.67    1.56
   3   1 -10   18.21    0.95
  -3  -1  10   20.46    1.80
   3   1 -10   23.03    1.79
  -3   1  10   20.18    2.04
  -3   1  10   22.61    1.54
  -3   1   9  105.70    2.95
   3   1  -9  103.38    3.37
  -3  -1   9   96.24    3.41
   3  -1  -9  109.96    2.98
   3   1  -9  100.74    2.59
  -3   1   9   94.86    3.91
  -3   1   8  187.54    4.17
  -3   1   8  188.05    5.60
   3  -1  -8  192.00    4.27
   3   1  -8  195.85    4.75
  -3  -1   8  186.43    4.85
   3   1  -7  112.05    3.28
  -3   1   7  109.01    2.76
  -3   1   7  108.00    3.85
  -3  -1   7  110.46    3.43
   3  -1  -7  109.42    2.93
   3  -1  -6   22.28    1.40
   3   1  -6   21.29    1.52
  -3   1   6   20.39    1.78
  -3  -1   6   18.36    1.65
  -3   1   6   21.40    1.27
  -3   1   5  771.30   12.90
   3  -1  -5  740.49   13.21
   3   1  -5  802.04   13.56
  -3  -1   5  786.79   13.78
  -3   1   5  771.39   15.61
   3  -1  -4 2509.86   41.81
   3   1  -4 2627.30   41.95
  -3   1   4 2644.38   48.01
  -3  -1   4 2731.40   42.24
  -3   1   4 2602.14   41.85
  -3   1   3 9563.39  178.33
   3  -1  -3 9572.63  156.93
  -3   1   3 9933.44  156.62
  -3  -1   3 9999.59  158.22
   3   1  -3 9881.46  157.27
  -3   1   2 5391.84   98.67
   3   1  -2 5390.02   88.47
  -3   1   2 5327.93   88.16
  -3  -1   2 5633.69  101.29
  -3   1   2 5579.80   87.69
   3   1  -2 5513.62   88.42
   3  -1  -1   29.94    1.34
  -3   1   1   30.07    1.65
   3   1  -1   29.26    1.54
   3   1  -1   29.68    1.61
  -3  -1   1   32.91    1.47
  -3   1   1   28.50    1.47
   3   1   0  907.74   15.05
  -3   1   0  876.95   17.12
  -3   1   0  924.79   15.31
   3   1   0  868.90   15.20
  -3  -1   0  918.97   17.32
   3  -1   0  945.95   15.13
  -3  -1  -1  334.83    7.26
  -3   1  -1  321.08    6.81
   3   1   1  330.53    6.35
   3  -1   1  336.89    6.23
  -3   1  -1  337.66    6.45
   3   1   1  332.41    6.04
  -3   1  -2   22.36    1.15
   3   1   2   22.93    1.39
  -3  -1  -2   22.44    1.59
  -3   1  -2   21.79    1.42
   3  -1   2   22.87    1.35
   3   1   2   20.85    1.07
  -3   1  -3   22.07    1.41
   3   1   3   20.79    1.45
   3  -1   3   21.70    1.43
  -3   1  -3   20.28    1.06
   3   1   3   21.13    0.99
  -3   1  -4    0.89    0.69
  -3   1  -4    1.27    0.46
   3   1   4    2.19    0.75
   3  -1   4    1.76    0.77
  -3  -1  -4    2.09    0.57
  -3   1  -5  107.27    3.07
  -3   1  -5  103.57    2.71
   3   1   5  109.26    3.08
   3  -1   5  108.51    3.17
  -3  -1  -5  108.34    2.37
   3   1   6   63.05    2.34
  -3   1  -6   61.25    1.87
   3  -1   6   56.90    2.37
  -3  -1  -6   59.65    1.59
  -3   1  -6   59.78    2.35
   3  -1   7   15.78    1.56
  -3   1  -7   14.38    1.47
  -3   1  -7   18.15    0.95
  -3  -1  -7   15.15    0.93
  -3  -1  -7   15.06    1.93
   3   1   7   16.49    1.57
  -3  -1  -8  191.78    3.81
   3  -1   8  200.53    5.05
  -3   1  -8  191.03    4.59
  -3  -1  -8  199.65    6.18
   3   1   8  199.09    4.90
  -3   1  -8  196.63    4.80
   3  -1   9   87.94    3.28
   3   1   9   88.37    3.18
  -3  -1  -9   88.32    2.26
  -3   1  -9   91.39    2.71
  -3   1  -9   93.53    3.12
  -3  -1  -9   89.91    4.07
   3   1  10   12.19    1.46
  -3   1 -10   12.95    1.46
   3  -1  10   10.49    1.46
  -3  -1 -10   12.81    2.01
  -3  -1 -10   10.35    1.07
  -3   1 -10   11.75    0.82
  -3   1 -11  185.34    4.92
   3   1  11  177.74    4.97
   3  -1  11  182.85    5.24
  -3   1 -11  185.76    4.81
  -3  -1 -11  183.81    6.37
  -3  -1 -11  180.44    3.98
  -3  -1 -12    1.91    1.37
   3  -1  12    2.09    1.14
  -3  -1 -12    1.82    0.68
   3   1  12    1.52    1.14
  -3   1 -12    2.10    0.98
  -3   1 -13    0.41    0.85
  -3   1 -13    1.09    0.33
  -3  -1 -13    1.49    1.35
   3  -1  13    0.22    1.28
   3   1  13    2.19    1.19
  -3  -1 -13    0.62    0.73
  -3   1 -14   38.10    2.47
   3  -1  14   41.66    2.86
  -3   1 -14   37.28    1.86
   3   1  14   39.82    2.79
  -3  -1 -14   40.45    3.26
   3  -1  15  364.76    9.04
  -3  -1 -15  372.36   10.84
  -3   1 -15  371.65    8.91
  -3   1 -15  375.31    8.63
   3   1  15  364.21    8.80
   3   1  16  116.74    4.53
  -3  -1 -16  119.70    5.63
   3  -1  16  120.94    4.83
  -3   1 -16  122.15    4.37
   3  -1  17    1.68    1.45
  -3  -1 -17    1.70    1.27
  -3   1 -17    0.04    0.99
   3   1  17    4.03    1.60
  -3  -1 -18  124.31    5.69
   3   1  18  120.05    4.83
   3  -1  18  121.21    5.12
  -3   1 -18  120.28    4.55
   3  -1  19   59.75    3.78
   3   1  19   59.33    3.69
  -3  -1 -19   65.67    4.01
  -3   1 -19   60.93    3.48
   3   1  20    3.82    1.87
   3  -1  20    3.51    1.70
  -3  -1 -20    2.61    1.03
   3   1  21    3.17    1.80
   3  -1  21    3.87    1.82
   3  -1  22    1.95    1.90
  -3  -1 -22    1.80    0.79
   3   1  22    5.30    1.95
  -3  -1 -23   12.15    1.35
   3   1  23   17.07    2.75
   3  -1  23   17.40    2.86
  -3  -1 -24   15.56    1.27
   3  -1  24   27.25    3.38
   3   1  24   24.13    3.06
  -3  -2  24    7.09    2.55
   3   2 -24    7.98    2.05
   3  -2 -24    5.07    0.92
   3  -2 -23   10.66    1.94
   3   2 -23    6.98    2.13
  -3  -2  23    9.89    2.75
   3  -2 -22    0.39    1.18
   3   2 -22    0.79    1.45
  -3  -2  22    1.08    1.81
   3   2 -21   22.46    2.93
  -3  -2  21   24.78    3.10
  -3  -2  20    5.61    2.11
   3   2 -20    7.65    2.04
  -3  -2  19    4.66    1.99
   3   2 -19    5.05    1.89
  -3   2  19    6.25    1.61
  -3   2  19    5.44    1.47
  -3  -2  18  101.49    4.92
  -3   2  18   99.02    5.35
  -3   2  18   93.19    4.09
   3   2 -18   97.18    4.64
  -3  -2  17   78.48    4.29
  -3   2  17   67.76    3.43
  -3   2  17   76.57    4.73
   3   2 -17   75.52    4.08
  -3   2  16    9.66    1.64
   3   2 -16    8.94    1.92
  -3   2  16   10.19    2.46
  -3  -2  16    8.08    2.00
  -3   2  15   -0.52    1.43
  -3   2  15    2.34    1.31
   3  -2 -15    0.95    1.15
   3   2 -15    0.22    1.33
  -3  -2  15   -0.37    1.35
   3   2 -14    4.06    1.51
  -3   2  14    2.67    1.21
  -3  -2  14    5.65    1.70
  -3   2  14    5.51    2.03
   3  -2 -14    5.36    1.41
   3  -2 -13   29.38    2.03
  -3  -2  13   24.22    2.58
  -3   2  13   24.15    2.82
  -3   2  13   28.55    2.25
   3   2 -13   25.46    2.49
  -3   2  12    1.05    1.51
   3   2 -12    0.48    1.28
  -3   2  12    0.05    0.78
  -3  -2  12    0.61    1.27
   3  -2 -12    2.69    1.06
  -3   2  11    1.14    0.87
   3  -2 -11    3.99    1.03
   3   2 -11    0.87    1.18
  -3   2  11    1.74    1.54
  -3  -2  11    0.71    1.23
   3  -2 -10   43.95    2.20
  -3   2  10   40.83    2.16
  -3   2  10   42.30    3.01
   3   2 -10   42.87    2.71
  -3  -2  10   43.68    2.82
   3  -2  -9   36.77    2.04
  -3   2   9   31.41    2.69
  -3  -2   9   33.62    2.61
   3   2  -9   31.25    2.42
  -3   2   9   33.65    1.95
   3  -2  -8   77.51    2.88
  -3   2   8   73.80    2.70
  -3   2   8   72.18    3.69
   3   2  -8   74.14    3.26
  -3  -2   8   73.10    3.42
  -3  -2   7  114.01    4.17
  -3   2   7  108.34    4.50
   3   2  -7  111.45    3.87
  -3   2   7  114.07    3.30
   3  -2  -7  112.17    3.60
   3  -2  -6  104.13    3.52
  -3   2   6   93.61    4.14
  -3  -2   6  101.48    3.95
  -3   2   6  103.44    3.11
   3   2  -6   99.51    3.63
  -3   2   5  714.16   12.61
   3   2  -5  706.04   13.36
  -3   2   5  706.40   15.29
  -3  -2   5  700.93   13.64
   3  -2  -5  699.98   13.15
  -3   2   4   14.02    1.57
   3   2  -4   11.85    1.54
  -3   2   4    9.91    1.20
  -3  -2   4    9.74    1.64
  -3   2   4   12.32    1.69
  -3   2   3   15.40    1.65
  -3  -2   3   13.09    1.71
  -3   2   3   12.17    1.24
  -3  -2   3    9.70    0.83
   3   2  -3   14.85    1.56
  -3   2   3   12.90    1.45
  -3   2   2   35.59    2.11
  -3   2   2   37.11    2.07
   3   2  -2   36.98    2.11
   3   2  -1  160.50    4.44
   3  -2  -1  167.03    4.22
   3   2  -1  157.35    4.28
  -3   2   1  164.21    4.62
  -3   2   1  160.31    4.35
   3   2   0    0.48    0.78
  -3   2   0    0.65    0.94
   3  -2   0    1.44    0.78
   3   2   0    1.81    0.91
   3  -2   1    0.02    0.72
   3   2   1    0.65    0.82
  -3   2  -1   -0.74    0.80
   3   2   1   -0.07    0.52
   3   2   1    0.43    0.79
  -3   2  -1    0.62    0.39
  -3   2  -2   20.49    1.69
  -3   2  -2   25.03    1.24
   3   2   2   23.66    1.57
   3  -2   2   23.72    1.78
   3   2   2   18.62    1.68
   3   2   2   20.60    1.80
   3   2   3   -0.47    0.70
   3  -2   3   -0.08    0.83
   3   2   3   -1.70    0.82
   3   2   3    0.46    0.84
  -3   2  -3   -0.43    0.81
   3   2   4    2.29    0.83
  -3   2  -4    2.44    0.38
   3  -2   4    2.48    1.02
   3   2   4   -0.05    1.07
  -3   2  -4    1.59    0.96
   3   2   4    2.43    0.96
   3   2   5   16.07    1.36
   3   2   5   16.32    1.95
  -3   2  -5   15.81    1.71
   3   2   5   19.11    1.73
   3  -2   5   16.96    1.70
  -3   2  -5   17.36    0.78
  -3   2  -6    1.59    0.99
  -3   2  -6    2.36    0.20
   3  -2   6    1.86    1.11
   3   2   6    0.38    1.19
  -3  -2  -6    6.81    1.05
   3   2   6    3.48    1.01
  -3  -2  -7   47.81    2.11
  -3   2  -7   47.68    2.58
   3   2   7   44.85    2.97
   3  -2   7   49.30    2.71
   3   2   7   48.07    2.55
  -3   2  -7   46.29    1.38
   3   2   8   41.20    2.42
  -3   2  -8   42.70    2.57
  -3   2  -8   37.24    1.16
   3  -2   8   41.59    2.64
  -3  -2  -8   42.67    1.92
  -3  -2  -9    2.91    0.87
  -3   2  -9    3.60    1.28
   3  -2   9    3.46    1.35
   3   2   9    4.11    1.16
   3  -2  10    5.19    1.50
  -3   2 -10    3.62    1.33
  -3  -2 -10    3.08    0.83
   3   2  10    3.94    1.29
  -3  -2 -11   51.08    4.00
   3  -2  11   53.46    3.21
  -3   2 -11   54.33    3.12
   3   2  11   55.65    3.00
  -3  -2 -12   92.54    5.11
  -3   2 -12   95.85    4.04
   3   2  12   93.99    3.89
   3  -2  12   94.22    4.21
   3   2  13   21.04    2.38
   3  -2  13   22.44    2.51
  -3   2 -13   23.04    2.35
  -3  -2 -13   23.06    3.26
   3   2  14    3.45    1.49
  -3  -2 -14    1.08    1.78
  -3   2 -14    1.52    1.19
   3  -2  14    2.05    1.56
   3  -2  15   61.27    3.75
  -3  -2 -15   59.81    4.37
   3   2  15   59.79    3.48
  -3   2 -15   59.93    3.50
  -3   2 -16    0.32    1.22
   3  -2  16   -0.36    1.36
  -3  -2 -16    0.31    1.29
   3   2  16    0.76    1.60
  -3  -2 -17    7.90    2.18
   3   2  17    4.63    1.87
   3  -2  17    2.94    1.86
  -3   2 -17    5.67    1.72
   3  -2  18    2.95    1.64
   3   2  18    2.02    1.70
  -3   2 -18    3.35    1.49
  -3  -2 -18    3.43    1.37
   3   2  19    4.56    2.07
   3  -2  19    4.24    2.03
  -3   2 -19    4.14    1.69
  -3  -2 -19    3.81    1.39
   3  -2  20   22.28    3.05
  -3   2 -20   20.61    2.65
  -3  -2 -20   18.50    2.92
   3   2  20   16.56    2.66
   3  -2  21    8.01    2.38
  -3  -2 -21    8.25    1.73
  -3   2 -21    6.22    1.98
   3   2  21    8.75    2.18
   3   2  22   15.32    2.74
   3  -2  22   11.88    2.71
  -3  -2 -22   12.56    1.49
   3  -2  23   11.99    2.92
  -3  -2 -23   10.17    1.67
   3   2  23   19.80    2.78
   3   3 -21    8.56    2.11
   3  -3 -21    3.25    2.02
  -3  -3  21    8.03    2.68
  -3  -3  20    7.00    2.52
   3   3 -20    7.73    2.25
  -3  -3  19    1.68    2.22
   3   3 -19    2.51    1.55
  -3   3  19    1.08    0.87
   3   3 -18   -0.46    1.42
  -3  -3  18    1.73    2.06
  -3   3  18   -0.07    0.91
   3   3 -17    1.44    1.55
  -3  -3  17    3.95    2.07
  -3   3  17    3.14    1.30
   3   3 -16    0.54    1.49
  -3  -3  16    2.52    1.87
  -3   3  16    3.95    1.53
  -3   3  15    5.09    1.65
  -3  -3  15    2.96    1.82
   3   3 -15    1.19    1.54
   3   3 -14   18.24    2.63
  -3  -3  14   19.09    2.74
  -3   3  14   19.69    2.88
  -3   3  13   14.82    2.52
  -3  -3  13   10.19    2.16
   3   3 -13   13.62    2.26
   3   3 -12    8.15    1.99
  -3   3  12   12.52    2.51
   3  -3 -12   12.09    1.86
  -3  -3  12    8.32    2.25
  -3   3  12    8.73    1.60
   3   3 -11   34.03    2.87
  -3   3  11   31.56    2.51
  -3  -3  11   32.85    3.11
   3  -3 -11   41.46    2.58
  -3   3  11   33.98    2.93
   3   3 -10   17.06    2.34
  -3   3  10   14.27    2.49
  -3  -3  10   16.45    2.47
   3  -3 -10   23.03    2.17
  -3   3  10   16.83    1.85
  -3   3   9   18.56    2.03
  -3   3   9   15.30    2.41
   3  -3  -9   18.17    2.07
   3   3  -9   19.92    2.44
  -3  -3   9   16.94    2.47
  -3   3   8    5.38    1.76
   3   3  -8    5.28    1.63
  -3  -3   8    4.82    1.83
  -3   3   8    6.31    1.37
   3  -3  -8    6.45    1.68
  -3  -3   7  177.57    6.09
   3   3  -7  173.02    5.77
   3  -3  -7  172.96    5.49
  -3   3   7  184.19    5.19
  -3   3   7  182.88    6.60
  -3   3   6   65.61    3.61
  -3   3   6   70.75    3.18
   3   3  -6   63.78    3.41
  -3  -3   6   67.63    3.85
   3  -3  -6   64.73    3.47
  -3   3   5   14.91    1.88
  -3  -3   5   11.96    2.06
   3   3  -5   15.35    2.10
  -3   3   5   12.25    1.64
  -3   3   5   15.67    1.69
  -3   3   4    2.20    0.84
   3   3  -4    1.78    1.34
  -3  -3   4    2.09    1.56
  -3   3   4    0.22    0.98
  -3   3   4    2.44    1.29
  -3   3   3   23.28    2.16
   3   3  -3   26.05    2.29
  -3  -3   3   25.10    2.66
   3  -3  -3   23.84    1.96
  -3   3   3   26.66    1.86
   3   3  -2  120.49    4.28
   3  -3  -2  115.30    4.12
  -3   3   2  115.85    4.25
  -3  -3   2  120.62    4.74
  -3  -3   2  115.39    3.92
  -3   3   2  121.05    4.34
  -3  -3   1  137.87    5.04
  -3   3   1  146.95    4.83
   3   3  -1  144.16    4.74
   3  -3  -1  142.60    4.67
  -3   3   1  150.18    4.77
  -3   3   0    0.88    1.35
  -3   3   0    2.26    0.49
   3   3   0    0.37    1.23
   3   3   0    1.32    1.14
   3  -3   0    0.77    1.02
  -3   3  -1   22.44    2.26
  -3   3  -1   23.58    1.36
   3   3   1   23.20    2.22
   3   3   1   22.13    2.03
   3  -3   1   27.55    2.31
   3  -3   2    9.28    1.67
   3   3   2   10.55    1.70
   3   3   2    9.82    1.64
  -3   3  -2    9.10    1.83
  -3   3  -2   12.31    0.75
  -3   3  -3   81.99    3.74
   3  -3   3   76.46    3.66
   3   3   3   83.34    3.27
  -3   3  -3   79.80    2.63
   3   3   3   79.96    3.53
  -3   3  -4   10.85    1.88
   3  -3   4   10.65    1.78
   3   3   4   13.64    1.78
   3   3   4   13.97    1.74
   3   3   5   56.64    3.01
   3  -3   5   53.28    3.25
   3   3   5   51.91    2.66
  -3   3  -5   50.52    3.05
   3   3   6    0.42    1.19
   3  -3   6    0.71    1.49
  -3   3  -6    0.75    1.21
  -3   3  -7    1.16    1.32
  -3  -3  -7    7.05    1.47
   3   3   7    4.75    1.45
   3  -3   7    1.25    1.52
   3   3   8   -0.21    1.22
  -3   3  -8    0.55    1.30
   3  -3   8    1.30    1.48
   3   3   9   49.29    3.06
   3  -3   9   54.98    3.61
  -3   3  -9   54.79    3.32
  -3   3 -10   45.72    3.20
  -3  -3 -10   45.33    4.03
   3  -3  10   44.07    3.25
   3   3  10   44.53    3.03
   3   3  11    6.21    1.70
   3  -3  11    4.74    1.98
  -3  -3 -11    4.87    2.44
  -3   3 -11    7.77    1.97
  -3  -3 -12   40.96    3.85
   3  -3  12   37.83    3.36
  -3   3 -12   34.85    3.01
   3   3  12   38.95    2.93
  -3   3 -13   28.72    3.11
   3  -3  13   27.22    3.08
  -3  -3 -13   30.88    3.55
   3   3  13   21.33    2.47
   3   3  14   18.24    2.48
  -3   3 -14   17.31    2.58
  -3  -3 -14   22.68    3.52
   3  -3  14   19.70    2.87
  -3   3 -15   86.14    4.52
  -3  -3 -15   85.12    5.50
   3   3  15   83.16    4.22
   3  -3  15   82.22    4.75
   3  -3  16   18.83    2.89
   3   3  16   15.90    2.43
  -3  -3 -16   21.43    3.40
  -3   3 -16   21.80    2.85
  -3  -3 -17    1.06    1.02
   3  -3  17   -1.44    1.90
   3   3  17    3.19    1.71
  -3   3 -17    0.64    1.25
  -3  -3 -18    2.62    0.93
  -3   3 -18    5.80    2.11
   3  -3  18    0.94    2.05
   3   3  18    4.78    1.89
  -3  -3 -19   16.75    2.81
   3  -3  19   16.31    3.01
  -3   3 -19   15.84    2.63
  -3   3 -20    0.25    1.72
  -3  -3 -20    0.65    0.80
   3  -3  20   -0.88    2.06
   3   4 -17    0.28    1.81
  -3  -4  17    1.76    2.28
  -3  -4  16    7.10    2.48
  -3   4  16    7.90    1.37
   3   4 -16    5.41    2.13
  -3   4  15    1.36    0.75
   3   4 -15    1.15    1.73
  -3  -4  15    3.93    2.35
  -3   4  14    0.59    0.74
   3   4 -14    0.74    1.63
  -3  -4  14    0.21    1.80
  -3   4  13    4.59    1.14
   3   4 -13    7.22    2.35
  -3  -4  13    7.00    2.40
   3   4 -12    4.69    2.21
  -3  -4  12    1.23    2.06
  -3   4  12    2.44    0.81
  -3  -4  11    0.54    1.97
  -3   4  11    3.95    1.14
   3   4 -11    5.45    2.13
  -3  -4  10  158.49    6.70
   3   4 -10  164.10    6.50
  -3   4  10  164.74    6.90
  -3   4   9   10.53    1.20
   3   4  -9   10.82    2.34
  -3  -4   9    9.45    2.33
   3  -4  -9   12.78    2.32
   3  -4  -8  115.16    5.04
  -3  -4   8  124.35    5.73
  -3   4   8  119.30    5.43
   3   4  -8  117.38    5.29
   3   4  -7    7.54    2.07
  -3  -4   7    8.22    2.22
  -3   4   7    9.85    1.03
   3  -4  -7    5.99    2.27
   3  -4  -6   13.25    2.60
  -3   4   6   14.00    1.49
  -3  -4   6   18.23    2.81
   3   4  -6   15.78    2.53
  -3   4   5    6.30    0.77
   3   4  -5    4.57    1.72
  -3  -4   5    6.61    1.99
   3   4  -4    2.25    1.57
  -3   4   4    0.42    1.65
   3  -4  -4    1.50    1.35
  -3   4   4    3.04    0.61
  -3  -4   4   -0.56    1.68
  -3   4   3    3.20    1.74
  -3  -4   3    6.48    2.12
   3   4  -3    6.92    2.07
   3  -4  -3    4.65    1.65
  -3   4   3    5.03    0.75
   3   4  -2   16.18    2.40
   3  -4  -2   13.47    2.10
  -3   4   2   14.31    2.38
  -3  -4   2   13.16    2.39
   3  -4  -1    0.98    1.57
   3   4  -1    3.13    1.72
  -3   4   1    1.50    1.57
  -3  -4   1    0.56    1.76
   3   4   0   33.13    2.78
   3  -4   0   33.76    2.84
  -3   4   0   32.17    2.86
  -3  -4   0   28.36    3.14
  -3  -4  -1   -0.94    1.64
   3  -4   1    2.59    1.55
  -3   4  -1   -2.10    1.20
   3   4   1    0.55    1.56
   3  -4   2    5.50    1.81
  -3   4  -2    3.39    1.63
   3   4   2    4.15    1.74
  -3   4  -3    7.59    2.06
   3   4   3   10.89    2.08
   3   4   3   11.78    2.22
  -3  -4  -3   11.54    0.99
   3  -4   3   10.63    2.20
   3   4   4    6.52    1.93
  -3  -4  -4    6.13    0.96
   3  -4   4    5.10    1.97
   3   4   4    5.79    2.07
  -3   4  -4    5.64    1.95
   3  -4   5    2.58    1.66
   3   4   5    1.22    1.69
  -3   4  -5    2.13    1.76
  -3  -4  -5    0.04    0.55
   3   4   5    0.36    1.45
   3  -4   6   15.10    2.56
  -3  -4  -6   14.51    2.39
   3   4   6   16.33    2.32
  -3   4  -6   14.87    2.51
   3  -4   7    1.87    2.07
   3   4   7    2.44    1.70
  -3  -4  -7    1.50    1.04
  -3   4  -7    4.06    1.72
  -3  -4  -8    0.87    0.98
   3  -4   8    1.90    1.67
  -3   4  -8    1.84    1.71
   3   4   8    1.23    1.55
  -3   4  -9    2.31    1.72
   3   4   9    3.21    1.75
  -3  -4  -9    3.62    1.21
   3  -4   9    1.07    1.78
  -3  -4 -10   29.83    2.89
  -3   4 -10   30.18    2.99
   3   4  10   28.43    3.04
   3  -4  10   30.03    3.40
   3   4  11    9.83    2.11
  -3   4 -11    7.17    2.21
   3  -4  11   10.27    2.49
  -3  -4 -11    5.52    1.44
   3  -4  12    3.09    2.22
   3   4  12    3.79    1.61
  -3   4 -12    1.95    1.77
   3  -4  13    7.38    2.32
  -3   4 -13    5.13    2.13
  -3  -4 -13    6.06    1.28
  -3   4 -14    1.17    1.70
  -3  -4 -14    0.21    1.24
   3  -4  14   -0.11    2.05
  -3   4 -15   18.82    3.03
   3  -4  15   18.34    3.03
  -3  -4 -15   22.06    3.33
  -3  -5   7    3.80    2.31
   3   5  -7    3.71    2.07
   3   5  -6    5.58    2.31
  -3  -5   6    5.53    2.57
   3   5  -5   23.77    3.40
  -3  -5   5   23.94    3.47
   3  -5  -5   25.19    3.21
  -3  -5   4    1.22    1.99
   3   5  -4   -0.74    1.89
  -3  -5   3    0.15    2.11
  -3   5   3   -1.28    1.78
   3   5  -3    1.36    2.02
  -3  -5   2    0.52    1.93
   3   5  -2    0.43    1.84
  -3   5   2   -1.45    1.84
  -3   5   1    8.39    2.50
   3   5  -1    3.99    2.20
  -3  -5   1    7.58    2.25
  -3  -5   0    5.34    2.23
   3   5   0    5.83    2.49
  -3   5   0    5.56    2.40
  -3   5  -1    3.51    2.26
   3   5   1    2.02    1.88
  -3  -5  -1    0.93    1.98
  -3   5  -2   24.28    3.47
  -3  -5  -2   19.08    2.97
  -3  -5  -3    6.38    1.80
  -3   5  -3    7.88    2.56
  -3   5  -4    4.35    2.38
  -3   5  -5    6.90    2.56
   3  -5   5    7.01    1.94
  -3   5  -6   33.13    3.71
   3  -5   6   29.06    3.29
  -4   0  26   16.01    2.72
  -4   0  25   -0.80    1.59
  -4   0  24    2.39    1.92
  -4   0  23   -0.59    1.42
  -4   0  22    2.62    1.57
   4   0 -22    3.59    1.47
   4   0 -21   -0.20    1.29
   4   0 -21    1.26    0.43
  -4   0  21    0.80    1.42
  -4   0  20   24.89    2.47
   4   0 -20   22.60    2.00
   4   0 -20   25.01    2.36
   4   0 -19    2.63    0.98
  -4   0  19   -0.06    1.20
   4   0 -19    0.10    1.05
   4   0 -18   12.19    1.83
  -4   0  18   11.21    1.77
  -4   0  17   -0.55    1.03
  -4   0  17    0.29    0.44
   4   0 -17   -1.06    1.01
   4   0 -16    2.30    1.20
  -4   0  16    0.69    1.07
   4   0 -15   -0.72    0.83
  -4   0  15    0.73    1.04
  -4   0  15    1.33    0.45
  -4   0  14  111.95    4.03
  -4   0  14  100.01    3.58
   4   0 -14  103.19    3.59
  -4   0  13   -0.41    0.81
   4   0 -13   -0.71    0.77
  -4   0  13    0.94    0.41
  -4   0  12  208.40    5.22
   4   0 -12  215.50    5.22
  -4   0  12  215.33    5.94
   4   0 -11   -0.03    0.78
  -4   0  11    0.14    0.48
  -4   0  11   -0.23    0.67
   4   0 -10  491.08    9.24
  -4   0  10  479.42   10.56
  -4   0  10  485.92    9.22
  -4   0   9   -0.20    0.63
  -4   0   9   -0.96    0.56
   4   0  -9   -0.05    0.71
  -4   0   8 1784.77   33.12
   4   0  -8 1768.14   28.88
  -4   0   8 1790.77   28.90
  -4   0   7   -0.15    0.54
   4   0  -7   -0.17    0.56
  -4   0   7   -0.75    0.53
  -4   0   6  153.52    3.93
  -4   0   6  149.89    3.33
   4   0  -6  154.84    3.44
  -4   0   5   -0.47    0.49
   4   0  -5   -0.50    0.52
  -4   0   5    0.22    0.63
   4   0  -4  966.02   15.70
  -4   0   4  956.03   18.00
  -4   0   4  947.84   15.71
  -4   0   3    0.11    0.48
  -4   0   3   -0.35    0.38
   4   0  -3    0.20    0.44
   4   0  -2 1588.57   26.36
  -4   0   2 1653.03   30.41
  -4   0   1   -0.41    0.37
   4   0  -1   -0.32    0.31
   4   0  -1   -0.12    0.27
  -4   0   0  162.17    3.79
   4   0   0  176.65    3.25
   4   0   1    0.01    0.39
  -4   0  -1   -0.09    0.48
   4   0   2  260.07    4.87
  -4   0  -2  256.84    5.64
  -4   0  -2  259.36    4.61
   4   0   3   -0.57    0.56
  -4   0  -3   -0.06    0.68
  -4   0  -3   -0.32    0.36
  -4   0  -4  636.92   10.99
  -4   0  -4  653.94   13.10
   4   0   4  692.60   11.50
   4   0   5   -0.18    0.58
  -4   0  -5    0.23    0.41
  -4   0  -5    0.01    0.66
  -4   0  -6  488.47   10.41
   4   0   6  497.29    9.09
  -4   0  -6  471.86    8.38
  -4   0  -7    0.02    0.47
   4   0   7   -0.57    0.67
  -4   0  -7    0.23    0.66
  -4   0  -8   22.38    1.75
   4   0   8   25.70    1.76
  -4   0  -8   24.07    1.37
  -4   0  -9   -0.08    0.56
  -4   0  -9   -0.34    0.70
   4   0   9    1.82    0.89
  -4   0 -10   32.57    2.18
  -4   0 -10   34.03    1.66
   4   0  10   32.77    2.12
  -4   0 -11    0.14    0.60
  -4   0 -11    1.09    0.70
   4   0  11    0.62    0.93
   4   0  12   15.13    1.71
  -4   0 -12   13.98    1.57
  -4   0 -12   14.97    1.35
   4   0  13   -0.25    0.99
  -4   0 -13    1.68    0.65
  -4   0 -13    0.17    0.68
  -4   0 -14  138.88    5.13
   4   0  14  133.93    4.66
  -4   0 -14  128.45    3.77
  -4   0 -15    1.28    0.78
  -4   0 -15    1.22    0.92
   4   0  15    1.01    1.30
  -4   0 -16   18.35    1.74
   4   0  16   17.89    2.21
   4   0  17   -0.72    1.36
  -4   0 -17    2.43    0.67
   4   0  18  108.83    4.67
  -4   0 -18  107.99    4.75
   4   0  19    0.20    1.35
  -4   0 -19    1.14    0.56
  -4   0 -20   23.00    1.90
   4   0  20   28.34    2.79
  -4   0 -21   -0.80    0.41
   4   0  21   -0.38    1.47
   4   0  22   37.03    3.42
   4   0  23   -2.21    1.53
   4   0  24   -0.96    1.98
   4   0  25    1.03    1.96
  -4  -1  26    4.94    2.19
  -4  -1  25   -1.60    1.72
   4   1 -24   26.38    2.93
   4  -1 -24   22.95    2.08
  -4  -1  24   28.96    3.32
  -4   1  24   28.29    2.83
   4   1 -23    0.53    1.32
  -4  -1  23    0.03    1.55
  -4   1  23    0.90    1.65
  -4   1  22   21.84    2.43
   4  -1 -22   18.95    2.38
   4   1 -22   21.47    2.69
  -4  -1  22   20.42    2.63
  -4   1  21    2.37    1.60
  -4  -1  21    3.49    1.72
   4   1 -21    3.95    1.47
  -4   1  20   -0.15    1.22
   4   1 -20   -0.49    1.21
  -4  -1  20    1.05    1.46
  -4   1  20    0.26    0.73
  -4   1  19   40.07    2.88
  -4   1  19   36.82    2.91
   4   1 -19   33.74    2.75
   4  -1 -19   38.26    2.65
  -4  -1  19   39.47    3.07
   4  -1 -18   48.15    2.87
  -4   1  18   49.09    3.48
   4   1 -18   44.34    2.99
  -4  -1  18   44.71    3.21
  -4   1  18   46.63    2.86
  -4   1  17   17.76    1.90
   4  -1 -17   17.53    1.93
   4   1 -17   19.15    2.29
  -4  -1  17   17.07    2.10
  -4   1  17   19.15    2.30
  -4   1  16   30.29    2.28
   4  -1 -16   29.61    2.15
  -4   1  16   25.41    2.72
   4   1 -16   25.20    2.47
  -4  -1  16   28.80    2.54
  -4  -1  15   16.57    2.01
  -4   1  15   20.00    1.94
  -4   1  15   18.06    2.31
   4   1 -15   18.26    2.08
   4  -1 -15   18.90    1.79
  -4  -1  14    5.69    1.37
   4  -1 -14    5.47    1.19
   4   1 -14    6.18    1.47
  -4   1  14    6.57    1.24
  -4   1  14    7.27    1.80
   4   1 -13  118.69    4.03
  -4   1  13  119.11    4.93
   4   1 -13  110.76    3.47
   4  -1 -13  122.16    3.55
  -4  -1  13  123.24    4.30
  -4   1  13  122.69    3.69
   4   1 -12   14.64    0.91
   4   1 -12   17.85    1.78
  -4   1  12   16.42    1.56
  -4   1  12   17.08    2.17
   4  -1 -12   18.47    1.56
  -4  -1  12   16.96    1.84
   4  -1 -11   95.43    2.94
  -4   1  11   95.36    4.13
  -4   1  11   96.23    3.01
  -4  -1  11   95.02    3.53
   4   1 -11   95.72    3.42
  -4   1  10  106.89    3.05
   4   1 -10  108.17    3.56
   4  -1 -10  109.17    3.14
  -4   1  10  111.70    4.28
  -4  -1  10  108.82    3.67
   4  -1  -9  285.22    5.98
  -4   1   9  289.28    7.66
  -4  -1   9  286.70    6.60
   4   1  -9  295.11    6.48
  -4  -1   9  296.14    5.93
  -4   1   9  283.67    5.78
  -4  -1   8   63.90    2.67
   4   1  -8   66.92    2.57
  -4   1   8   63.98    2.09
  -4   1   8   61.96    3.03
   4  -1  -8   69.80    2.38
  -4   1   7   24.29    1.26
   4   1  -7   22.42    1.60
  -4  -1   7   24.93    1.80
  -4   1   7   21.70    1.86
   4  -1  -7   24.03    1.50
  -4   1   6   41.09    2.28
  -4   1   6   41.99    1.50
   4  -1  -6   41.61    1.87
  -4  -1   6   42.53    2.18
   4   1  -6   42.10    2.00
   4   1  -5  541.38    9.77
  -4   1   5  531.45   11.34
  -4   1   5  530.89    9.06
   4  -1  -5  515.11    9.58
  -4  -1   5  545.38   10.05
   4   1  -4  394.32    7.46
  -4   1   4  393.50    8.72
  -4   1   4  390.59    6.81
   4  -1  -4  387.99    7.47
  -4  -1   4  395.69    7.78
  -4  -1   3  352.68    7.45
  -4   1   3  395.35    8.37
   4  -1  -3  413.15    7.38
  -4   1   3  385.42    6.65
   4   1  -3  356.52    7.06
   4   1  -2    0.84    0.81
   4   1  -2    3.38    0.82
  -4   1   1 1915.95   35.50
  -4   1   1 1908.62   31.14
  -4  -1   1 1979.00   35.53
   4   1  -1 1941.58   31.08
   4   1  -1 1902.38   31.21
   4  -1  -1 1970.06   31.13
  -4   1   0  595.28   11.91
  -4   1   0  606.09   10.67
   4   1   0  599.36   10.71
   4   1   0  610.33   10.38
   4  -1   0  630.27   10.43
  -4  -1   0  607.53   12.04
  -4   1  -1  183.74    4.37
  -4  -1  -1  192.13    4.77
   4   1   1  181.82    4.14
   4   1   1  193.77    3.80
   4  -1   1  191.41    3.96
  -4   1  -1  193.53    4.23
   4   1   2    5.69    0.64
  -4   1  -2    6.06    0.74
  -4   1  -2    8.21    0.96
  -4  -1  -2    7.68    1.08
   4  -1   2    6.07    0.84
   4   1   2    5.24    0.85
  -4   1  -3   22.64    1.19
   4  -1   3   24.67    1.48
  -4  -1  -3   23.65    1.80
   4   1   3   24.03    0.99
   4   1   3   26.08    1.55
  -4   1  -3   23.20    1.49
  -4  -1  -4  188.08    5.26
  -4  -1  -4  187.95    3.56
  -4   1  -4  185.69    4.27
   4  -1   4  183.35    4.29
  -4   1  -4  187.92    4.33
   4   1   4  182.83    4.30
   4  -1   5  371.85    7.25
  -4  -1  -5  355.33    8.58
  -4  -1  -5  355.43    6.18
  -4   1  -5  347.20    7.31
   4   1   5  348.46    7.09
  -4   1  -5  360.94    7.12
   4   1   6  135.72    3.75
  -4   1  -6  139.44    3.50
   4  -1   6  137.70    3.79
  -4   1  -6  142.00    3.74
  -4  -1  -6  144.02    4.69
  -4  -1  -6  130.77    2.69
  -4  -1  -7  116.90    4.30
   4  -1   7  111.35    3.46
   4   1   7  111.46    3.42
  -4   1  -7  110.74    3.02
  -4  -1  -7  103.35    2.27
  -4   1  -7  112.86    3.33
  -4  -1  -8  182.88    3.64
  -4  -1  -8  192.74    6.10
   4  -1   8  194.68    5.03
   4   1   8  190.74    4.90
  -4   1  -8  198.58    4.79
  -4   1  -8  187.00    4.61
  -4   1  -9   55.01    2.44
  -4  -1  -9   57.34    3.28
   4  -1   9   53.67    2.60
  -4  -1  -9   56.01    1.69
  -4   1  -9   54.77    2.04
   4   1   9   56.37    2.60
  -4  -1 -10    3.56    1.38
  -4   1 -10    5.24    0.56
   4   1  10    3.74    1.13
  -4  -1 -10    4.46    0.71
  -4   1 -10    4.83    1.08
   4  -1  10    3.83    1.14
   4   1  11  142.05    4.36
  -4  -1 -11  138.91    3.21
  -4   1 -11  131.72    3.92
  -4  -1 -11  136.11    5.38
  -4   1 -11  136.13    4.09
   4  -1  11  136.83    4.46
  -4  -1 -12  107.84    4.82
   4  -1  12   99.25    3.88
   4   1  12  104.29    3.83
  -4  -1 -12   99.41    2.72
  -4   1 -12  104.24    3.42
  -4   1 -12  104.58    3.58
  -4   1 -13  145.93    4.40
  -4   1 -13  144.44    4.47
   4  -1  13  149.24    4.98
   4   1  13  142.23    4.72
  -4  -1 -13  149.94    5.99
  -4   1 -14  100.35    3.75
  -4   1 -14   99.76    3.53
   4  -1  14  100.28    4.16
   4   1  14   97.41    4.09
  -4  -1 -14  100.92    4.98
  -4   1 -15   44.35    2.15
  -4   1 -15   46.57    2.76
   4   1  15   47.79    3.06
  -4  -1 -15   43.82    3.44
   4  -1  15   49.69    3.19
   4   1  16   25.96    2.66
  -4  -1 -16   25.23    2.85
  -4   1 -16   25.72    2.26
   4  -1  16   24.85    2.68
   4   1  17   51.18    3.27
   4  -1  17   54.28    3.53
  -4  -1 -17   55.43    3.75
  -4   1 -17   58.23    3.10
  -4   1 -18   13.77    1.98
   4   1  18   11.98    2.17
   4  -1  18    9.52    1.98
  -4  -1 -18   15.19    2.39
   4  -1  19   34.58    3.12
  -4  -1 -19   39.55    3.01
   4   1  19   35.73    2.95
   4   1  20    0.51    1.42
  -4  -1 -20    0.02    0.58
   4  -1  20    0.11    1.55
   4  -1  21    3.82    2.07
  -4  -1 -21    5.70    1.05
   4   1  21    5.50    2.04
   4  -1  22    1.71    1.83
   4   1  22    0.48    1.71
   4   1  23    2.54    1.93
   4  -1  23    3.23    2.19
   4   1  24    1.24    1.91
   4  -1  24    0.43    2.06
   4  -2 -24   62.78    4.43
   4   2 -24   71.53    4.47
  -4  -2  24   72.27    5.00
   4   2 -23    0.07    1.45
   4  -2 -23    1.99    1.01
  -4  -2  23   -0.47    1.99
  -4  -2  22    3.40    2.05
   4   2 -22    2.62    1.65
  -4  -2  21   -0.13    1.89
   4   2 -21    2.91    1.86
  -4   2  20   13.05    2.42
   4   2 -20   11.35    2.33
  -4  -2  20   14.39    2.59
  -4  -2  19   20.60    2.73
   4   2 -19   19.89    2.74
  -4   2  19   18.52    2.27
  -4   2  18    4.19    1.38
  -4   2  18    4.20    1.39
   4   2 -18    1.58    1.53
  -4  -2  18    1.95    1.62
  -4   2  17    0.81    1.26
  -4  -2  17   -2.15    1.36
  -4   2  17    3.40    1.73
   4   2 -17   -0.18    1.43
  -4   2  16    6.36    1.58
   4   2 -16    7.19    1.77
   4  -2 -16    6.98    1.54
  -4   2  16    6.39    2.16
  -4  -2  16    5.73    1.82
  -4   2  15    1.08    1.61
  -4   2  15    2.63    1.18
  -4  -2  15    2.68    1.63
   4  -2 -15    5.14    1.44
   4   2 -15    4.78    1.69
  -4  -2  14   73.86    3.91
   4   2 -14   71.71    3.72
  -4   2  14   70.23    3.13
   4  -2 -14   74.56    3.13
  -4   2  14   70.73    4.37
  -4   2  13   72.99    4.33
   4   2 -13   75.59    3.71
   4  -2 -13   79.19    3.12
  -4  -2  13   77.19    3.87
  -4   2  13   70.08    2.99
  -4   2  12   29.44    2.98
  -4  -2  12   31.18    2.68
   4  -2 -12   31.11    2.03
   4   2 -12   30.24    2.51
  -4   2  12   29.55    2.04
  -4   2  11   13.71    1.38
   4  -2 -11   16.74    1.66
  -4   2  11   14.36    2.32
  -4  -2  11   13.83    2.03
   4   2 -11   14.83    1.97
   4   2 -10    3.27    1.28
  -4   2  10    3.75    1.42
  -4   2  10    4.06    0.89
  -4  -2  10    3.79    1.37
   4  -2 -10    5.53    1.12
   4  -2  -9   22.25    1.77
  -4   2   9   20.09    1.64
   4   2  -9   20.79    2.06
  -4  -2   9   21.51    2.25
  -4   2   9   20.94    2.35
  -4   2   8   98.02    3.00
  -4   2   8   94.27    4.24
   4   2  -8   99.22    3.76
  -4  -2   8   97.29    3.96
   4  -2  -8   98.86    3.38
  -4  -2   7   15.06    1.98
  -4   2   7   15.60    1.52
  -4   2   7   16.45    2.16
   4  -2  -7   23.30    2.01
   4   2  -7   21.09    1.92
  -4   2   6  451.90    8.43
  -4   2   6  434.36   10.69
   4  -2  -6  433.58    9.05
   4   2  -6  426.05    9.16
  -4  -2   6  450.59    9.69
  -4   2   5   50.72    2.20
   4   2  -5   46.75    2.46
  -4  -2   5   47.86    2.93
   4  -2  -5   55.40    2.70
  -4   2   5   53.64    3.03
  -4   2   4   50.87    2.33
  -4  -2   4   46.67    2.75
  -4   2   4   48.61    2.12
  -4  -2   4   44.60    1.60
   4   2  -4   48.52    2.43
  -4   2   4   49.30    2.74
   4   2  -3   45.41    2.32
  -4  -2   3   45.91    1.70
  -4  -2   3   42.00    2.58
  -4   2   3   45.90    2.23
  -4   2   3   43.36    2.43
  -4   2   3   46.37    2.06
  -4  -2   2   25.14    1.49
  -4   2   2   26.28    1.89
  -4   2   2   29.68    1.92
   4   2  -2   31.09    1.97
   4  -2  -2   32.98    1.81
   4   2  -2   30.54    2.07
   4  -2  -1  112.16    3.31
   4   2  -1  110.09    3.39
  -4  -2   1  111.40    3.50
  -4   2   1  110.16    3.64
   4   2  -1  108.61    3.59
  -4   2   1  112.60    3.55
   4   2   0    0.54    0.85
   4  -2   0   -0.19    0.62
   4   2   0   -0.08    0.85
  -4  -2   0    2.34    0.68
  -4   2   0   -0.65    0.83
  -4   2   0    1.84    0.54
   4   2   1   16.97    1.45
  -4   2  -1   14.64    1.57
   4   2   1   15.43    1.72
   4  -2   1   14.77    1.48
  -4  -2  -1   17.95    1.41
  -4   2  -1   18.82    1.22
  -4  -2  -2  106.08    3.86
   4   2   2  105.38    3.54
  -4   2  -2  105.95    3.58
   4   2   2  109.53    3.20
  -4   2  -2  109.58    3.20
   4  -2   2  114.24    3.51
  -4   2  -3   15.56    1.64
   4   2   3   14.60    1.62
   4   2   3   13.10    1.30
  -4   2  -3   13.30    0.83
   4  -2   3   13.90    1.48
   4   2   4   25.55    1.56
   4  -2   4   29.51    2.07
   4   2   4   26.03    1.92
  -4   2  -4   29.17    2.01
  -4   2  -4   28.97    1.23
   4   2   5   59.07    2.14
  -4   2  -5   59.67    2.74
  -4   2  -5   59.92    1.93
   4   2   5   61.54    2.71
   4  -2   5   62.70    2.86
  -4   2  -6  257.42    5.74
  -4  -2  -6  266.84    5.63
   4  -2   6  269.49    6.61
   4   2   6  261.89    6.33
  -4   2  -6  270.66    6.64
  -4  -2  -7   30.79    1.72
  -4   2  -7   24.97    0.96
   4   2   7   27.77    2.09
  -4   2  -7   25.55    2.10
   4  -2   7   26.48    2.16
  -4  -2  -7   25.96    2.73
  -4  -2  -8   41.74    1.80
  -4   2  -8   36.29    1.23
  -4   2  -8   41.78    2.57
   4  -2   8   34.42    2.47
  -4  -2  -8   39.45    3.23
   4   2   8   41.23    2.39
  -4   2  -9    8.42    1.52
   4  -2   9    6.47    1.54
  -4  -2  -9    8.16    1.99
   4   2   9    6.95    1.44
  -4  -2  -9    5.29    0.93
  -4   2 -10   47.64    2.78
   4  -2  10   41.79    2.83
   4   2  10   40.91    2.71
  -4  -2 -10   40.81    3.53
  -4   2 -11  104.56    4.20
   4  -2  11  110.93    4.47
   4   2  11  107.14    4.12
  -4  -2 -11  106.78    5.38
  -4  -2 -12   14.95    2.70
   4   2  12   17.30    2.16
   4  -2  12   13.33    2.03
  -4   2 -12   19.02    2.19
  -4  -2 -13  127.27    6.09
   4   2  13  117.16    4.55
  -4   2 -13  115.60    4.54
   4  -2  13  115.76    4.83
   4   2  14   23.20    2.47
  -4  -2 -14   24.50    3.10
  -4   2 -14   27.10    2.50
   4  -2  14   24.51    2.66
   4   2  15    2.38    1.47
  -4  -2 -15    3.10    1.75
   4  -2  15    1.65    1.68
  -4   2 -15    1.01    1.16
  -4   2 -16   23.01    2.42
  -4  -2 -16   22.77    2.72
   4   2  16   25.37    2.53
   4  -2  16   26.40    2.82
   4   2  17    5.16    1.72
  -4   2 -17    4.08    1.54
  -4  -2 -17    2.45    1.19
   4  -2  17    3.55    1.97
   4  -2  18    3.91    1.95
  -4  -2 -18    5.45    1.21
  -4   2 -18    4.28    1.62
   4   2  18    3.40    1.78
   4  -2  19   12.55    2.49
  -4  -2 -19   11.46    2.19
   4   2  19   10.56    2.21
  -4   2 -19   12.82    2.22
  -4   2 -20    6.07    1.80
  -4  -2 -20    2.56    0.92
   4  -2  20    2.63    2.03
   4   2  20    0.11    1.92
   4  -2  21    4.22    2.19
   4   2  21    2.14    1.92
  -4  -2 -21    3.65    0.89
  -4   2 -21    0.82    1.46
  -4  -2 -22    4.21    0.93
   4  -2  22    5.53    2.29
   4   2  22    5.12    2.22
   4   2  23    0.71    1.97
   4  -2  23   -1.18    2.04
  -4  -3  21   13.67    2.94
   4   3 -21   16.42    2.70
   4   3 -20    1.75    1.78
  -4  -3  20    4.27    2.42
  -4   3  20    3.54    1.03
  -4   3  19    0.98    0.74
  -4  -3  19    3.78    2.23
   4   3 -19    1.85    1.51
  -4   3  18    2.55    1.06
  -4  -3  18    3.34    2.16
   4   3 -18    5.34    1.96
  -4   3  17   14.55    2.60
  -4  -3  17   11.88    2.72
   4   3 -17   15.95    2.63
   4   3 -16    1.07    1.48
  -4   3  16    2.18    1.13
  -4  -3  16    1.14    1.88
   4   3 -15   17.09    2.72
  -4   3  15   17.56    2.81
  -4  -3  15   18.01    2.72
  -4  -3  14   18.20    2.67
  -4   3  14   18.21    2.32
   4   3 -14   15.89    2.51
   4  -3 -13    4.98    1.52
  -4  -3  13    4.59    1.81
   4   3 -13    5.79    1.74
  -4   3  13    5.81    1.80
  -4  -3  12   17.76    2.67
  -4   3  12   23.66    3.10
   4  -3 -12   25.21    2.30
   4   3 -12   22.34    2.69
  -4  -3  11   64.03    4.00
   4  -3 -11   71.95    3.31
   4   3 -11   66.97    3.80
  -4   3  11   67.44    3.13
  -4   3  11   69.70    4.17
  -4   3  10   43.97    3.48
  -4   3  10   45.22    2.64
   4  -3 -10   47.85    2.88
  -4  -3  10   45.94    3.42
   4   3 -10   43.24    3.15
  -4   3   9  106.66    5.07
   4   3  -9  105.57    4.58
  -4  -3   9  100.21    4.80
  -4   3   9  100.96    3.78
   4  -3  -9  110.46    4.21
   4   3  -8  200.88    6.36
  -4   3   8  206.81    5.56
  -4  -3   8  198.22    6.64
   4  -3  -8  207.50    6.06
  -4   3   8  205.06    7.19
  -4   3   7  199.51    6.91
   4  -3  -7  190.98    5.86
   4   3  -7  185.61    6.03
  -4   3   7  199.67    5.40
  -4  -3   7  193.72    6.47
  -4  -3   6   43.37    3.36
   4   3  -6   47.90    3.05
  -4   3   6   47.70    2.68
   4  -3  -6   48.36    3.06
  -4   3   6   50.15    3.19
  -4   3   5   12.49    1.50
  -4   3   5    9.72    1.48
   4   3  -5   10.85    1.90
  -4  -3   5    7.60    1.91
   4   3  -4   20.15    2.24
  -4   3   4   19.16    2.07
  -4   3   4   23.40    1.93
  -4  -3   4   17.58    2.35
   4   3  -3    8.49    1.66
  -4   3   3    6.14    1.62
   4  -3  -3    7.10    1.28
  -4  -3   3    7.74    1.91
  -4   3   3   12.48    1.30
   4  -3  -2   37.44    2.35
   4   3  -2   37.76    2.54
  -4  -3   2   36.80    2.90
  -4   3   2   37.92    2.62
  -4  -3   2   30.54    1.84
  -4   3   2   43.19    2.34
  -4   3   1    2.56    1.43
   4  -3  -1   -0.63    1.00
   4   3  -1    1.52    1.20
  -4   3   1    3.62    0.66
  -4   3   0    1.16    1.30
  -4   3   0    2.64    0.48
   4   3   0    0.18    1.12
  -4  -3   0    2.96    0.75
   4   3   0    1.30    1.23
   4  -3   0    0.94    1.01
   4  -3   1    5.98    1.36
   4   3   1    6.70    1.47
  -4  -3  -1    8.92    0.97
  -4   3  -1    2.85    1.46
  -4   3  -1    5.76    0.63
   4   3   1    5.86    1.43
  -4   3  -2   21.72    2.22
  -4   3  -2   22.06    1.18
  -4  -3  -2   20.32    1.69
   4   3   2   22.07    1.95
   4  -3   2   26.86    2.29
   4   3   2   20.52    2.22
   4   3   3   26.28    2.39
  -4  -3  -3   25.05    2.04
  -4   3  -3   23.83    2.25
   4   3   3   24.13    2.03
  -4   3  -3   22.13    1.02
   4  -3   3   22.57    2.33
   4   3   4    4.14    1.53
   4  -3   4    3.03    1.41
  -4  -3  -4    4.77    1.48
  -4   3  -4    4.81    1.52
   4   3   4    3.92    1.32
   4   3   5   91.27    3.90
   4  -3   5   91.20    4.06
  -4   3  -5   87.63    3.94
   4   3   5   91.81    3.35
  -4  -3  -5   90.15    4.49
   4  -3   6    1.90    1.52
  -4  -3  -6    1.27    1.64
   4   3   6    1.88    1.31
  -4   3  -6    2.89    1.43
   4   3   7  100.82    4.24
   4  -3   7  105.47    4.46
  -4  -3  -7  104.40    3.70
  -4   3  -7  101.01    4.39
  -4  -3  -7  116.71    5.51
  -4  -3  -8   -2.13    1.49
  -4   3  -8   -1.58    1.09
   4   3   8    0.53    1.26
   4  -3   8   -1.01    1.31
  -4   3  -9    4.97    1.57
   4   3   9    3.15    1.52
   4  -3   9    4.60    1.81
  -4  -3  -9    4.11    2.14
   4   3  10    7.91    1.75
  -4   3 -10    4.74    1.76
   4  -3  10    5.80    1.83
  -4  -3 -10    8.23    2.36
  -4  -3 -11    2.44    1.86
  -4   3 -11    1.18    1.52
   4   3  11    1.96    1.38
   4  -3  11    2.03    1.92
  -4   3 -12    6.95    1.90
   4  -3  12    7.86    2.03
  -4  -3 -12    7.60    2.18
   4   3  12    6.46    1.79
  -4  -3 -13    8.16    2.39
   4   3  13    8.87    2.03
  -4   3 -13   10.70    2.23
   4  -3  13    8.21    2.26
   4   3  14    8.76    1.84
  -4  -3 -14   13.53    2.59
   4  -3  14    8.91    2.21
  -4   3 -14    9.41    2.14
  -4   3 -15   74.07    4.27
   4  -3  15   81.21    4.67
  -4  -3 -15   84.53    5.31
   4   3  15   80.54    4.22
  -4  -3 -16    1.30    0.91
   4   3  16    1.42    1.62
   4  -3  16    1.20    1.92
  -4   3 -16   -0.08    1.24
   4   3  17   20.54    2.71
   4  -3  17   17.32    2.72
  -4  -3 -17   15.62    1.98
  -4   3 -17   22.78    2.91
  -4   3 -18    9.32    2.28
  -4  -3 -18    8.21    1.49
   4  -3  18   10.84    2.65
   4   3  18    9.81    2.26
  -4   3 -19    4.27    1.97
   4  -3  19    4.98    2.22
   4   3  19    1.70    1.72
  -4  -3 -19    2.63    0.77
   4  -3  20    5.36    2.51
  -4  -3 -20    4.32    0.77
  -4   3 -20    6.88    2.27
   4   4 -17    3.88    2.10
  -4  -4  17    3.95    2.40
  -4   4  17    1.98    0.81
   4   4 -16    1.40    1.76
  -4   4  16    1.60    0.71
  -4  -4  16    0.41    1.95
  -4   4  15   11.58    1.47
  -4  -4  15   18.01    3.16
   4   4 -15   17.71    2.89
  -4   4  14    7.13    1.29
  -4  -4  14    9.98    2.58
   4   4 -14    8.61    2.38
   4   4 -13   19.66    2.93
  -4   4  13   14.69    1.80
  -4  -4  13   20.73    3.00
  -4   4  12    8.11    1.50
  -4  -4  12    9.89    2.61
   4   4 -12   10.70    2.55
   4   4 -11    7.04    2.17
  -4   4  11   10.61    1.79
  -4  -4  11    6.31    2.35
  -4  -4  10   47.57    3.94
   4   4 -10   50.12    3.75
  -4   4  10   54.69    3.53
   4   4  -9    2.66    1.80
  -4   4   9    4.06    0.97
   4  -4  -9    7.95    2.05
  -4  -4   9    4.34    2.06
  -4  -4   8  164.58    6.63
  -4   4   8  166.89    6.64
   4   4  -8  171.25    6.40
   4  -4  -8  156.72    5.90
   4  -4  -7   61.58    3.85
   4   4  -7   70.47    4.07
  -4   4   7   66.14    3.58
  -4  -4   7   68.05    4.32
  -4  -4   6   86.84    4.86
  -4   4   6   84.34    4.18
   4  -4  -6   79.49    4.25
   4   4  -6   84.18    4.37
  -4   4   5   10.43    0.94
   4   4  -5    6.91    1.78
  -4  -4   5    9.61    2.34
  -4   4   4    7.42    1.97
  -4  -4   4    5.47    1.86
   4   4  -4    7.17    1.97
  -4   4   4    4.91    0.77
  -4  -4   3    3.49    1.99
   4  -4  -3    2.90    1.47
  -4   4   3    5.08    0.58
  -4   4   3    3.50    1.74
   4   4  -3    7.30    1.97
  -4  -4   2    3.18    1.98
   4   4  -2    6.66    1.95
   4  -4  -2    3.72    1.51
  -4   4   2    6.91    1.97
   4   4  -1   36.45    2.94
  -4   4   1   36.26    2.99
   4  -4  -1   34.46    2.86
  -4  -4   1   38.31    3.38
   4   4   0   -0.64    1.31
   4  -4   0    0.54    1.58
  -4  -4   0    2.23    1.65
  -4   4   0   -1.78    1.28
   4   4   1    0.39    1.39
   4  -4   1    2.97    1.42
  -4   4  -1   -1.28    1.19
  -4  -4  -1    0.17    1.56
   4  -4   2   51.91    3.34
   4   4   2   44.07    3.07
  -4   4  -2   51.90    3.49
   4   4   3   26.34    2.58
  -4  -4  -3   17.21    1.45
   4   4   3   24.94    2.73
   4  -4   3   25.63    2.77
  -4   4  -3   24.11    2.68
   4   4   4   -1.30    1.36
   4  -4   4    2.01    1.86
  -4   4  -4    0.76    1.68
   4   4   4    0.62    1.50
  -4  -4  -4    1.00    0.48
  -4   4  -5   -0.37    1.54
   4  -4   5    0.64    1.44
   4   4   5   -1.61    1.23
  -4  -4  -6    1.22    0.75
   4   4   6    3.03    1.69
  -4   4  -6    2.53    1.48
   4  -4   6    1.64    1.74
  -4   4  -7    2.23    1.73
   4   4   7    2.22    1.62
  -4  -4  -7    1.81    0.98
   4  -4   7    2.32    1.97
  -4   4  -8    7.98    2.04
   4   4   8    9.68    2.14
  -4  -4  -8    6.78    1.61
   4  -4   8    8.70    2.21
  -4   4  -9    8.54    2.27
   4  -4   9    7.75    2.23
   4   4   9    7.71    2.22
  -4  -4  -9    7.41    1.65
   4   4  10   11.97    2.29
  -4  -4 -10   15.16    1.82
  -4   4 -10   13.43    2.50
   4  -4  10   18.16    2.81
   4   4  11   37.95    3.22
   4  -4  11   41.25    3.62
  -4   4 -11   40.08    3.44
  -4  -4 -11   41.78    3.31
   4   4  12    3.01    1.82
   4  -4  12    3.76    2.24
  -4  -4 -12    2.38    1.11
  -4   4 -12    2.03    1.80
  -4   4 -13    5.38    2.22
   4  -4  13    3.48    2.13
   4   4  13    5.99    1.88
  -4  -4 -13    8.14    1.54
   4  -4  14    0.77    2.39
  -4   4 -14    2.96    1.87
  -4  -4 -14    1.72    0.95
  -4   4 -15   26.53    3.40
  -4  -4 -15   21.49    2.36
   4  -4  15   21.34    3.30
  -4  -5   7   40.03    4.06
   4   5  -7   44.79    3.90
   4   5  -6   35.46    3.48
  -4  -5   6   28.77    3.65
   4  -5  -6   34.43    3.26
   4  -5  -5    4.01    2.26
  -4  -5   5    0.64    2.29
   4   5  -5    0.15    2.11
  -4  -5   4    2.36    2.24
   4   5  -4    1.15    1.97
   4   5  -3    0.01    1.77
  -4  -5   3   -0.41    1.84
  -4   5   3    1.78    2.02
  -4   5   2    2.57    2.11
   4   5  -2    2.07    2.04
  -4  -5   2    3.57    2.30
  -4  -5   1   -1.15    1.83
   4   5  -1    0.45    2.00
  -4   5   1   -3.41    1.71
   4   5   0    1.44    1.83
  -4  -5   0    2.94    1.84
  -4   5   0    1.64    2.17
  -4  -5  -1    3.80    2.11
  -4   5  -1    2.12    2.40
  -4   5  -2    1.77    2.13
  -4  -5  -2    2.33    1.83
  -4   5  -3   -1.71    1.94
  -4  -5  -3    3.50    1.98
  -4   5  -4    6.29    2.53
  -4  -5  -4    8.09    1.69
  -4   5  -5    8.58    2.79
  -5   0  26   21.01    2.96
  -5   0  25    0.68    1.67
  -5   0  24    1.25    1.72
  -5   0  23    0.50    1.35
   5   0 -22    4.03    1.62
  -5   0  22    1.95    1.58
  -5   0  21    1.05    1.38
   5   0 -21   -0.23    1.06
   5   0 -21    2.31    0.51
   5   0 -20   30.55    2.47
   5   0 -20   29.65    2.60
  -5   0  20   35.31    2.79
  -5   0  19    0.57    1.09
   5   0 -19    0.03    1.11
  -5   0  18   93.77    3.94
  -5   0  18   96.55    4.14
   5   0 -18   92.31    3.87
   5   0 -17    0.51    1.07
  -5   0  17    1.75    0.57
  -5   0  17    0.14    1.11
  -5   0  16    3.82    1.31
   5   0 -16    4.25    1.31
  -5   0  16    3.34    0.82
   5   0 -15   -0.40    0.86
  -5   0  15    1.21    0.47
  -5   0  15    1.25    0.95
  -5   0  14   14.44    1.57
   5   0 -14   13.72    1.69
  -5   0  14   13.36    1.28
   5   0 -13    0.55    0.90
  -5   0  13    0.58    0.43
  -5   0  13   -0.06    0.72
  -5   0  12   87.42    3.39
   5   0 -12  101.19    3.35
  -5   0  12   96.23    3.21
  -5   0  11    0.29    0.49
  -5   0  11    0.70    0.69
   5   0 -11    0.32    0.85
   5   0 -10    8.06    1.14
  -5   0  10    4.73    0.94
  -5   0  10    6.85    1.10
   5   0  -9    0.10    0.67
  -5   0   9   -0.74    0.55
  -5   0   9    0.27    0.63
  -5   0   8    9.14    1.19
  -5   0   8    7.98    0.99
   5   0  -7    0.89    0.62
  -5   0   7    0.09    0.57
  -5   0   7    0.32    0.62
   5   0  -6   -0.30    0.55
  -5   0   6    0.08    0.52
  -5   0   6   -1.01    0.51
   5   0  -5    0.73    0.59
  -5   0   5    0.18    0.47
  -5   0   5   -0.35    0.55
  -5   0   4    2.79    0.79
   5   0  -4    3.61    0.71
  -5   0   4    2.83    0.61
   5   0  -3    0.66    0.53
  -5   0   3   -0.31    0.55
  -5   0   3   -0.04    0.47
  -5   0   2  554.09   10.90
   5   0  -2  571.88    9.50
  -5   0   1   -0.08    0.52
   5   0  -1    0.12    0.42
   5   0  -1   -0.01    0.36
   5   0   0   11.86    0.85
   5   0   0   11.92    0.86
  -5   0   0   10.88    1.03
   5   0   1   -0.16    0.48
  -5   0  -1   -0.35    0.60
   5   0   1    0.17    0.45
  -5   0  -2   72.64    2.43
  -5   0  -2   71.59    1.61
   5   0   2   72.42    2.05
   5   0   3   -0.34    0.59
  -5   0  -3    1.07    0.77
  -5   0  -3   -0.30    0.35
  -5   0  -4  114.94    3.42
   5   0   4  119.85    3.04
  -5   0  -4  113.20    2.43
  -5   0  -5   -0.11    0.38
   5   0   5   -0.31    0.62
  -5   0  -5    0.35    0.67
   5   0   6  147.19    3.77
  -5   0  -6  137.12    3.02
  -5   0  -6  145.70    4.23
  -5   0  -7   -0.54    0.45
   5   0   7   -0.26    0.68
  -5   0  -7    0.54    0.72
  -5   0  -8   26.56    1.39
  -5   0  -8   28.70    2.01
   5   0   8   28.03    1.89
  -5   0  -9    0.09    0.73
  -5   0  -9   -0.18    0.51
   5   0   9   -0.25    0.79
  -5   0 -10  193.95    4.38
   5   0  10  206.98    5.33
  -5   0 -10  203.03    5.97
  -5   0 -11    0.09    0.58
  -5   0 -11    0.99    0.68
   5   0  11    0.52    0.96
   5   0  12    5.18    1.36
  -5   0 -12    6.08    1.26
  -5   0 -12    7.31    1.01
   5   0  13    1.31    1.18
  -5   0 -13    1.10    0.77
  -5   0 -13    1.79    0.66
  -5   0 -14  638.74   12.00
   5   0  14  647.23   13.25
  -5   0 -14  659.97   15.14
  -5   0 -15    1.53    0.87
   5   0  15    2.68    1.38
  -5   0 -15    3.17    0.93
   5   0  16  103.87    4.41
  -5   0 -16  106.06    4.60
  -5   0 -17   -0.13    0.45
   5   0  17    0.77    1.31
   5   0  18    0.06    1.53
  -5   0 -18    0.73    0.56
   5   0  19   -0.95    1.36
  -5   0 -19   -0.29    0.39
  -5   0 -20    8.14    1.01
   5   0  20    7.54    2.08
   5   0  21    1.24    1.72
  -5   0 -21    1.02    0.43
   5   0  22   39.73    3.57
   5   0  23   -0.19    1.89
   5   0  24    2.83    2.07
  -5  -1  26    3.60    2.10
  -5  -1  25    9.27    2.41
   5  -1 -25    7.66    0.83
   5   1 -25    6.36    1.88
  -5  -1  24    8.07    2.40
   5  -1 -24   12.66    1.33
   5   1 -24   10.15    2.25
  -5  -1  23    4.99    2.10
   5   1 -23    7.90    1.91
   5  -1 -23    3.80    1.11
  -5   1  23    7.23    1.76
   5   1 -22   10.06    2.16
  -5  -1  22   10.78    2.22
  -5   1  22   13.92    2.15
  -5   1  21   18.04    1.91
  -5   1  21   19.82    2.29
  -5  -1  21   21.83    2.64
   5   1 -21   21.32    2.55
  -5   1  20   10.86    1.89
   5   1 -20   13.56    2.21
  -5   1  20    9.85    1.95
  -5  -1  20    9.38    2.03
   5   1 -19   24.98    2.65
   5  -1 -19   20.26    2.26
  -5   1  19   23.40    2.38
  -5  -1  19   22.35    2.49
  -5   1  19   20.42    2.22
   5  -1 -18    0.38    1.27
  -5   1  18    1.97    1.26
  -5   1  18    1.49    1.21
   5   1 -18   -0.07    1.32
  -5  -1  18    0.78    1.39
  -5  -1  17   71.89    3.61
  -5   1  17   68.03    3.22
  -5   1  17   73.27    4.17
   5  -1 -17   67.75    3.11
   5   1 -17   69.39    3.52
  -5   1  16  228.89    7.66
   5   1 -16  220.61    6.31
   5  -1 -16  214.42    5.58
  -5   1  16  210.57    5.66
  -5  -1  16  226.59    6.49
  -5  -1  15   27.01    2.43
   5  -1 -15   26.11    2.02
   5   1 -15   26.30    2.32
  -5   1  15   22.57    2.46
  -5   1  15   23.91    1.95
   5   1 -14   10.64    0.90
  -5   1  14   15.43    2.24
  -5  -1  14   11.99    1.73
   5   1 -14   13.80    1.79
   5  -1 -14   13.95    1.57
  -5   1  14   15.55    1.52
   5   1 -13  272.80    6.70
   5  -1 -13  268.81    6.09
  -5   1  13  272.51    8.02
  -5   1  13  266.01    6.02
  -5  -1  13  266.90    6.82
  -5   1  12   19.35    2.27
  -5  -1  12   18.70    1.88
  -5   1  12   18.25    1.55
   5  -1 -12   19.46    1.62
   5   1 -12   19.90    1.92
   5   1 -11   51.67    2.61
  -5  -1  11   51.17    2.64
  -5  -1  11   52.45    1.71
   5  -1 -11   51.12    2.20
  -5   1  11   49.24    2.98
  -5   1  11   51.52    2.12
  -5  -1  10   41.85    2.29
   5  -1 -10   40.60    1.99
  -5   1  10   37.97    2.59
  -5  -1  10   42.54    1.42
  -5   1  10   40.41    1.83
   5   1 -10   41.00    2.28
  -5   1   9   15.20    1.84
   5  -1  -9   19.65    1.60
  -5  -1   9   14.41    0.68
  -5  -1   9   14.59    1.54
   5   1  -9   17.06    1.61
  -5   1   9   18.00    1.30
  -5  -1   8  336.75    7.33
  -5   1   8  341.86    8.46
   5   1  -8  346.95    7.20
  -5   1   8  334.01    6.34
   5  -1  -8  347.44    6.88
   5   1  -7   27.95    1.74
  -5   1   7   24.39    1.98
  -5   1   7   27.11    1.24
   5  -1  -7   29.71    1.69
  -5  -1   7   27.22    1.92
   5  -1  -6   75.45    2.53
  -5   1   6   75.34    3.04
  -5   1   6   75.07    1.95
   5   1  -6   76.71    2.58
  -5  -1   6   77.33    2.83
  -5   1   5  196.92    5.36
  -5  -1   5  205.43    4.17
  -5  -1   5  206.31    4.88
   5   1  -5  193.65    4.48
   5  -1  -5  196.38    4.50
  -5   1   5  200.90    3.78
  -5   1   4   14.00    1.52
   5   1  -4   11.63    1.29
  -5  -1   4   13.75    0.70
   5  -1  -4   12.49    1.23
  -5   1   4   11.63    0.88
  -5  -1   4   11.14    1.30
   5   1  -3    6.60    0.88
  -5   1   3    6.46    1.10
  -5   1   3    4.97    0.56
   5  -1  -3    5.39    1.05
  -5  -1   3    3.93    0.55
   5   1  -3    4.73    0.92
  -5  -1   2  540.91   10.61
  -5   1   2  531.92    9.59
   5  -1  -2  552.09    9.24
   5   1  -2  560.46    9.86
  -5   1   2  521.07   11.03
   5   1  -2  546.21    9.54
   5   1  -1 2170.38   34.93
  -5  -1   1 2143.77   39.63
   5  -1  -1 2278.80   34.86
   5   1  -1 2174.49   34.69
  -5   1   1 2113.75   34.79
  -5   1   1 2145.85   39.70
  -5   1   0  352.28    7.69
  -5   1   0  368.30    6.96
   5   1   0  366.81    6.60
   5   1   0  368.84    7.04
  -5  -1   0  372.50    7.87
   5  -1   0  365.74    6.58
  -5   1  -1  189.19    4.13
   5  -1   1  187.00    3.84
   5   1   1  178.19    3.59
   5   1   1  169.55    4.06
  -5   1  -1  180.23    4.35
  -5  -1  -1  176.90    4.62
  -5   1  -2   54.99    1.96
   5   1   2   52.68    2.08
   5   1   2   56.01    1.56
  -5   1  -2   57.76    2.05
   5  -1   2   56.03    1.93
  -5  -1  -2   54.96    2.35
  -5   1  -3  589.96   10.62
   5  -1   3  604.59   10.53
  -5   1  -3  584.40   11.60
  -5  -1  -3  588.79   12.39
   5   1   3  582.12   10.64
   5   1   4    0.79    0.73
  -5   1  -4    0.91    0.53
   5  -1   4    0.22    0.69
  -5   1  -4    0.50    0.66
  -5  -1  -4    0.60    0.85
  -5  -1  -4    1.99    0.43
   5  -1   5    1.95    0.80
  -5   1  -5    0.94    0.51
  -5  -1  -5    0.48    0.94
   5   1   5    2.07    0.83
  -5   1  -5    0.83    0.70
   5   1   6   12.91    1.32
  -5   1  -6   12.34    0.94
  -5  -1  -6   14.50    1.75
  -5   1  -6   12.62    1.27
   5  -1   6   10.61    1.27
  -5   1  -7    8.06    0.76
   5   1   7    7.10    1.19
  -5   1  -7    5.67    1.05
  -5  -1  -7    6.46    1.48
   5  -1   7    5.18    1.09
  -5   1  -8  441.94    8.74
   5  -1   8  445.09    9.06
  -5  -1  -8  449.61   10.85
  -5  -1  -8  438.75    7.51
   5   1   8  447.12    8.98
  -5   1  -8  412.74    9.17
  -5  -1  -9   32.73    1.28
  -5  -1  -9   35.85    2.64
  -5   1  -9   33.10    1.98
   5  -1   9   35.06    2.23
   5   1   9   37.74    2.28
  -5   1  -9   35.80    1.61
  -5  -1 -10   47.33    3.08
  -5  -1 -10   39.76    1.46
   5  -1  10   45.40    2.55
  -5   1 -10   40.31    1.80
   5   1  10   42.70    2.50
  -5   1 -10   41.08    2.18
  -5   1 -11   55.15    2.52
  -5  -1 -11   47.03    1.68
  -5  -1 -11   53.77    3.35
   5  -1  11   49.03    2.75
   5   1  11   52.51    2.77
  -5   1 -11   50.62    2.15
   5  -1  12   18.98    2.00
  -5  -1 -12   18.30    2.32
  -5   1 -12   17.65    1.74
   5   1  12   18.74    1.95
  -5   1 -12   15.76    1.14
   5  -1  13   18.55    2.10
  -5  -1 -13   20.78    2.59
   5   1  13   18.09    2.07
  -5   1 -13   19.98    1.31
  -5   1 -13   17.43    1.75
  -5  -1 -14   52.12    3.62
   5   1  14   52.96    3.13
   5  -1  14   50.15    3.10
  -5   1 -14   48.85    2.31
  -5   1 -14   53.62    2.76
  -5   1 -15    0.79    0.28
  -5  -1 -15   -0.64    0.95
  -5   1 -15    0.14    0.90
   5  -1  15    0.30    1.37
   5   1  15   -0.07    1.18
   5  -1  16   35.49    2.84
  -5   1 -16   34.34    2.50
   5   1  16   34.13    2.94
  -5  -1 -16   33.26    3.09
  -5   1 -17    0.35    1.08
   5  -1  17    0.76    1.49
   5   1  17    0.67    1.28
  -5  -1 -17    1.43    0.91
   5   1  18    9.92    2.06
   5  -1  18   12.75    2.17
  -5  -1 -18   14.16    2.28
  -5   1 -18   12.29    1.83
   5  -1  19    5.50    2.04
   5   1  19    5.43    1.84
   5   1  20   17.14    2.53
  -5  -1 -20   14.30    1.70
   5  -1  20   14.17    2.46
   5  -1  21    9.17    2.13
  -5  -1 -21    7.50    1.47
   5   1  21    9.74    2.23
   5   1  22   26.10    3.11
   5  -1  22   28.08    3.19
  -5  -1 -22   26.58    2.18
  -5  -1 -23    7.78    0.92
   5   1  23   13.33    2.60
   5  -1  23    8.77    2.57
  -5  -1 -24    4.02    0.60
   5   1  24    6.37    2.27
   5  -1  24    3.13    2.30
   5   2 -24   -0.18    1.47
  -5  -2  24    1.66    1.96
   5  -2 -24    1.86    1.08
  -5  -2  23    2.71    2.26
   5   2 -23    4.46    1.88
   5   2 -22    3.68    1.84
  -5  -2  22    5.92    2.36
   5   2 -21   55.36    3.82
  -5  -2  21   53.95    4.05
  -5   2  21   50.99    3.77
  -5  -2  20    7.55    2.07
   5   2 -20    6.31    1.93
  -5   2  20    5.17    1.43
   5   2 -19    6.77    1.98
  -5   2  19    8.19    1.77
  -5  -2  19    6.23    1.93
  -5   2  18    2.48    1.15
  -5  -2  18    1.58    1.45
   5   2 -18    0.77    1.35
  -5   2  17    1.80    1.17
  -5   2  17    0.54    1.46
  -5  -2  17    2.00    1.58
   5   2 -17    1.44    1.47
  -5   2  16    9.72    1.60
  -5   2  16    9.87    2.36
   5  -2 -16    8.47    1.74
   5   2 -16    7.86    1.88
  -5  -2  16    6.13    1.86
  -5  -2  15  167.14    6.00
  -5   2  15  166.53    4.87
   5   2 -15  173.14    5.91
   5  -2 -15  171.18    4.94
  -5   2  15  177.03    7.07
  -5   2  14    6.46    1.30
  -5   2  14    4.98    1.95
   5  -2 -14    5.47    1.52
  -5  -2  14    5.93    1.76
   5   2 -14    5.57    1.62
  -5   2  13   35.58    3.17
   5   2 -13   33.82    2.62
  -5   2  13   38.87    2.23
  -5  -2  13   32.51    2.80
   5  -2 -13   37.63    2.32
  -5   2  12    0.99    1.53
   5  -2 -12    5.06    1.27
  -5   2  12    1.78    0.87
  -5  -2  12    1.96    1.41
   5   2 -12    1.32    1.25
  -5   2  11   44.68    3.35
  -5  -2  11   49.85    3.13
  -5   2  11   45.30    2.22
   5   2 -11   45.15    2.80
   5  -2 -11   49.17    2.50
   5  -2 -10   96.47    3.39
  -5  -2  10   95.72    4.02
  -5   2  10   95.23    4.42
  -5   2  10   99.47    3.08
   5   2 -10   95.90    3.81
   5   2  -9    9.69    1.60
   5  -2  -9    7.83    1.45
  -5   2   9    8.27    1.82
  -5   2   9    8.95    1.05
  -5  -2   9    9.23    1.67
  -5   2   8   97.81    4.33
   5  -2  -8  101.22    3.50
   5   2  -8  100.37    3.75
  -5  -2   8   99.85    4.04
  -5   2   8  104.12    3.01
   5  -2  -7  543.68   10.89
  -5   2   7  570.36   10.16
  -5   2   7  545.92   12.90
   5   2  -7  548.71   11.18
  -5  -2   7  549.08   11.54
   5   2  -6  242.64    6.07
  -5   2   6  246.01    5.25
  -5  -2   6  234.17    6.37
   5  -2  -6  245.90    6.04
  -5   2   6  241.72    7.08
   5   2  -5    8.17    1.37
  -5   2   5    5.70    1.50
  -5  -2   5    4.60    1.58
  -5   2   5    7.15    1.03
   5  -2  -5   10.52    1.61
  -5   2   4    6.11    1.45
  -5   2   4    7.05    1.00
  -5   2   4    8.98    1.31
  -5  -2   4    5.45    1.46
   5   2  -4    6.69    1.29
  -5  -2   4    8.06    0.60
   5   2  -3  176.69    4.69
  -5   2   3  175.63    4.62
  -5   2   3  174.85    5.33
  -5  -2   3  183.25    4.42
   5   2  -2  203.73    5.33
  -5  -2   2  205.70    5.13
  -5   2   2  202.24    5.68
   5   2  -2  207.36    5.11
   5  -2  -2  209.38    4.85
  -5   2   2  204.46    5.14
  -5   2   1  143.36    4.33
  -5   2   1  135.63    4.01
   5  -2  -1  141.43    3.77
  -5  -2   1  136.66    4.03
   5   2  -1  133.99    4.10
   5   2  -1  137.43    3.85
   5  -2   0    0.44    0.64
  -5   2   0    0.60    0.86
   5   2   0    0.87    0.90
   5   2   0    0.63    0.84
  -5  -2   0    2.07    0.64
  -5   2  -1  100.21    3.17
   5  -2   1  100.57    3.13
  -5  -2  -1   94.62    3.42
   5   2   1   91.73    3.31
   5   2   1   97.11    2.99
  -5   2  -1   98.39    3.37
  -5   2  -2   89.91    3.31
   5  -2   2   93.49    3.10
   5   2   2   92.13    2.87
   5   2   2   90.54    3.28
  -5  -2  -2   90.23    3.47
  -5   2  -2   91.76    2.93
  -5   2  -3  228.70    5.45
   5   2   3  226.80    5.00
   5  -2   3  229.68    5.57
  -5   2  -3  227.20    5.77
  -5  -2  -3  226.76    6.52
   5   2   3  224.52    5.65
   5   2   4   21.22    1.94
  -5   2  -4   23.00    1.11
   5   2   4   22.54    1.50
  -5  -2  -4   22.73    2.10
   5  -2   4   22.18    1.82
  -5   2  -4   21.47    1.83
   5   2   5   53.23    2.62
  -5   2  -5   53.53    1.85
   5  -2   5   53.77    2.69
  -5   2  -5   53.84    2.66
  -5  -2  -5   56.60    3.27
   5   2   5   51.36    1.98
   5   2   6   26.69    2.03
   5  -2   6   29.30    2.23
  -5   2  -6   22.83    1.03
  -5   2  -6   24.50    1.99
  -5  -2  -6   25.16    1.59
  -5  -2  -6   25.79    2.47
   5   2   7  181.37    5.10
   5  -2   7  185.03    5.28
  -5   2  -7  177.46    4.32
  -5   2  -7  187.16    5.35
  -5  -2  -7  186.33    6.48
  -5  -2  -7  182.43    4.14
  -5  -2  -8   25.92    1.49
  -5   2  -8   26.55    2.19
   5   2   8   27.55    2.24
  -5   2  -8   24.26    0.99
  -5  -2  -8   26.53    2.79
   5  -2   8   25.96    2.22
  -5  -2  -9   29.22    2.86
  -5   2  -9   26.75    2.22
   5  -2   9   30.98    2.40
  -5   2  -9   18.99    0.83
   5   2   9   25.79    2.22
  -5  -2 -10   34.80    3.26
  -5   2 -10   34.20    2.49
   5   2  10   35.11    2.48
   5  -2  10   29.06    2.53
  -5   2 -11   10.51    1.78
   5   2  11    9.85    1.84
  -5  -2 -11    8.96    2.22
   5  -2  11    9.43    1.81
   5   2  12   64.88    3.49
  -5  -2 -12   69.65    4.47
   5  -2  12   63.06    3.51
  -5   2 -12   58.62    3.27
   5   2  13   94.59    4.14
  -5  -2 -13   92.68    5.24
  -5   2 -13   93.92    4.05
   5  -2  13   92.02    4.34
  -5   2 -14   24.05    2.43
   5   2  14   26.15    2.71
   5  -2  14   25.82    2.77
  -5  -2 -14   26.03    3.05
  -5  -2 -15    1.92    1.41
   5   2  15    1.59    1.56
  -5   2 -15    0.97    1.19
   5  -2  15    0.73    1.61
  -5  -2 -16    0.74    0.97
  -5   2 -16    2.30    1.35
   5  -2  16    0.50    1.63
   5   2  16    1.27    1.60
   5   2  17   15.78    2.43
  -5   2 -17   12.30    2.03
  -5  -2 -17   14.83    2.62
   5  -2  17    9.23    2.33
   5   2  18   20.10    2.73
  -5   2 -18   17.79    2.41
  -5  -2 -18   19.52    2.31
   5  -2  18   16.92    2.64
  -5  -2 -19    2.61    1.09
   5   2  19    2.26    1.93
  -5   2 -19    1.79    1.51
   5  -2  19    2.97    1.83
   5  -2  20   -0.56    1.65
  -5  -2 -20    1.07    0.87
  -5   2 -20    2.31    1.48
   5   2  20    0.10    1.68
   5   2  21    0.54    1.94
   5  -2  21    2.43    2.28
  -5  -2 -21    4.12    0.90
   5   2  22    0.36    1.95
   5  -2  22   -1.01    1.85
  -5  -2 -22   -0.81    0.59
  -5  -3  21   13.50    2.86
   5   3 -21   15.32    2.71
  -5   3  21   10.70    1.95
   5   3 -20    3.37    1.90
  -5  -3  20    1.84    2.39
  -5   3  20    3.22    1.19
  -5  -3  19   51.22    4.21
   5   3 -19   53.71    3.92
  -5   3  19   45.27    3.55
  -5   3  18   16.97    2.18
   5   3 -18   21.24    2.97
  -5  -3  18   21.13    3.09
  -5   3  17   43.16    3.61
  -5  -3  17   45.58    3.81
   5   3 -17   39.83    3.42
  -5  -3  16   25.26    3.12
  -5   3  16   23.83    2.65
   5   3 -16   25.31    2.82
  -5  -3  15    1.42    1.82
   5   3 -15    0.57    1.55
  -5   3  15    1.86    1.29
   5  -3 -14    0.64    1.35
  -5   3  14    1.41    1.13
   5   3 -14   -0.07    1.49
  -5  -3  14    1.40    1.74
  -5  -3  13   -0.68    1.50
   5   3 -13    1.98    1.43
  -5   3  13    3.79    1.36
   5  -3 -13    1.84    1.44
  -5   3  12   25.12    2.91
   5   3 -12   28.17    2.78
  -5  -3  12   26.53    3.00
   5   3 -11   25.41    2.77
  -5   3  11   22.72    2.44
   5  -3 -11   26.57    2.37
  -5  -3  11   19.16    2.68
  -5   3  10    9.03    2.11
  -5  -3  10    7.90    2.06
   5   3 -10    6.62    1.82
   5  -3 -10   11.74    1.88
   5   3  -9  116.25    4.79
  -5   3   9  125.54    4.04
  -5   3   9  124.97    5.48
   5  -3  -9  121.36    4.63
  -5  -3   9  118.80    5.20
  -5   3   8  168.25    4.84
  -5  -3   8  157.25    5.94
  -5   3   8  169.99    6.37
   5  -3  -8  159.92    5.43
   5   3  -8  159.24    5.59
  -5  -3   7   79.53    4.24
  -5   3   7   91.84    4.51
  -5   3   7   88.72    3.46
   5  -3  -7   89.45    4.04
   5   3  -7   83.13    3.88
  -5   3   6    5.28    1.29
   5   3  -6    6.87    1.71
  -5  -3   6    6.53    1.91
   5  -3  -6    8.61    2.06
  -5   3   6    9.93    1.90
  -5   3   5    9.61    1.50
  -5  -3   5    2.60    1.75
   5   3  -5    5.91    1.68
   5   3  -4    6.08    1.63
  -5  -3   4    4.98    1.77
   5  -3  -4    6.79    1.33
  -5   3   4    6.42    1.34
  -5   3   4    4.19    1.59
  -5   3   3    3.43    0.97
  -5  -3   3    2.86    1.63
   5   3  -3    2.21    1.29
   5  -3  -3    2.60    1.16
  -5   3   3    2.50    1.45
   5  -3  -2   56.42    2.78
  -5  -3   2   48.81    2.31
  -5   3   2   62.98    2.92
  -5   3   2   55.69    3.06
   5   3  -2   55.39    2.94
  -5  -3   2   56.41    3.44
   5   3  -1    2.12    1.30
   5   3  -1    2.36    1.24
  -5   3   1    1.34    1.41
  -5  -3   1    0.28    0.54
   5  -3  -1    1.28    0.96
  -5   3   1    3.53    0.64
  -5   3   0    0.56    0.34
   5   3   0    1.13    1.31
   5   3   0    0.15    1.08
   5  -3   0   -0.69    0.90
  -5  -3   0    2.26    0.52
  -5   3   0   -0.98    1.14
   5   3   1   33.12    2.66
   5   3   1   34.23    2.28
  -5   3  -1   32.39    2.53
   5  -3   1   36.03    2.32
  -5   3  -1   35.55    1.83
  -5  -3  -1   34.86    2.08
  -5   3  -2   20.97    2.21
   5  -3   2   24.18    2.14
  -5  -3  -2   22.36    1.65
  -5   3  -2   23.16    1.29
   5   3   2   24.09    2.46
   5   3   2   23.25    2.01
  -5  -3  -3    9.44    1.12
   5   3   3    7.20    1.69
  -5   3  -3    9.34    0.48
  -5   3  -3    8.37    1.70
   5   3   3    8.87    1.57
   5  -3   3   10.63    1.74
  -5  -3  -4   19.25    1.89
  -5   3  -4   19.85    2.12
   5   3   4   18.61    1.80
   5  -3   4   20.22    2.19
   5   3   4   22.66    2.34
   5  -3   5    9.84    1.83
   5   3   5   11.16    1.89
  -5  -3  -5   11.23    2.02
  -5   3  -5    7.12    1.69
   5   3   5   10.79    1.51
  -5   3  -6    0.06    1.24
  -5  -3  -6   -0.10    1.23
   5  -3   6   -0.01    1.20
   5   3   6    0.14    1.29
  -5  -3  -7    1.52    1.29
   5  -3   7    0.25    1.41
   5   3   7    0.41    1.32
  -5   3  -7    0.52    1.26
   5   3   8    0.98    1.32
  -5  -3  -8    2.00    1.60
  -5   3  -8    0.44    1.24
   5  -3   8   -1.48    1.39
  -5  -3  -9    0.95    1.69
   5   3   9    2.52    1.47
  -5   3  -9    4.71    1.63
   5  -3   9    3.04    1.83
  -5  -3 -10   50.37    3.98
  -5   3 -10   44.31    3.21
   5  -3  10   45.40    3.37
   5   3  10   47.02    3.15
   5   3  11  221.98    6.83
  -5   3 -11  225.41    7.21
  -5  -3 -11  243.42    9.07
   5  -3  11  227.41    7.36
  -5   3 -12    7.00    1.78
  -5  -3 -12    4.89    2.00
   5   3  12    5.52    1.72
   5  -3  12    6.80    2.01
   5   3  13    9.90    1.99
  -5   3 -13   12.92    2.25
  -5  -3 -13   15.25    2.79
   5  -3  13   12.54    2.50
   5  -3  14    1.79    1.78
   5   3  14    1.71    1.64
  -5   3 -14    1.45    1.51
  -5  -3 -14    6.44    1.64
   5   3  15   11.31    2.30
  -5  -3 -15   13.59    2.56
  -5   3 -15   13.60    2.41
   5  -3  15   10.85    2.47
  -5  -3 -16    5.74    1.55
   5  -3  16    4.74    2.15
   5   3  16    3.95    1.92
  -5   3 -16    6.56    1.89
  -5   3 -17   25.86    2.90
   5   3  17   24.25    3.10
  -5  -3 -17   28.03    2.72
   5  -3  17   27.85    3.30
   5  -3  18   13.45    2.87
  -5   3 -18   11.57    2.44
   5   3  18    9.96    2.37
  -5  -3 -18   13.94    2.45
   5  -3  19    1.90    1.87
  -5  -3 -19    4.87    0.94
   5   3  19    3.97    2.01
  -5   3 -19    5.70    2.17
  -5  -4  17    0.30    2.22
   5   4 -17    1.95    1.89
  -5   4  17    2.39    0.70
   5   4 -16   24.74    3.32
  -5  -4  16   24.40    3.47
  -5   4  16   15.83    1.54
  -5  -4  15   13.91    2.96
  -5   4  15   16.30    1.63
   5   4 -15   11.57    2.70
  -5   4  14    3.15    0.83
  -5  -4  14    1.83    2.02
   5   4 -14    1.87    1.81
  -5   4  13   12.25    1.46
  -5  -4  13   16.09    2.83
   5   4 -13   20.12    2.94
  -5  -4  12   10.04    2.68
  -5   4  12    8.92    1.07
   5   4 -12   16.15    2.75
  -5   4  11   13.41    1.60
  -5  -4  11   12.33    2.67
   5   4 -11   14.41    2.72
   5   4 -10   50.19    3.68
   5  -4 -10   58.63    3.73
  -5   4  10   50.80    3.37
  -5  -4  10   46.11    3.86
   5   4  -9   63.25    4.09
   5  -4  -9   60.78    3.85
  -5  -4   9   65.10    4.39
  -5   4   9   69.73    3.95
  -5  -4   8    3.51    1.93
   5   4  -8    3.67    1.82
   5  -4  -8    8.90    2.17
   5  -4  -7    3.02    1.85
   5   4  -7    3.76    1.74
  -5  -4   7    1.41    2.02
  -5  -4   6   17.81    2.83
  -5   4   6   24.56    1.94
   5   4  -6   23.31    2.88
   5  -4  -6   24.42    2.99
   5   4  -5   24.10    2.71
  -5  -4   5   20.34    2.96
  -5   4   5   22.77    1.76
  -5  -4   4    0.98    1.66
  -5   4   4    2.09    0.57
  -5   4   4    0.11    1.56
   5   4  -4    1.74    1.70
  -5  -4   3    7.26    2.08
  -5   4   3    6.06    2.02
  -5   4   3    7.22    0.68
   5   4  -3   11.28    2.12
   5   4  -2   25.97    2.72
  -5   4   2   22.75    2.55
  -5  -4   2   24.82    2.99
  -5   4   1   -1.67    1.27
   5   4  -1    0.47    1.41
  -5  -4   1   -1.78    1.69
   5  -4  -1   -0.86    1.24
   5  -4   0   21.00    2.43
  -5  -4   0   19.41    2.65
   5   4   0   15.26    2.36
  -5   4   0   19.71    2.58
   5   4   1    6.59    1.90
  -5   4  -1    5.89    1.91
   5  -4   1   11.12    1.99
   5   4   2    9.82    2.02
   5   4   2    9.01    2.01
  -5   4  -2    9.26    2.16
   5  -4   2   10.28    1.87
   5  -4   3   20.26    2.47
   5   4   3   23.87    2.68
   5   4   3   20.80    2.50
  -5   4  -3   15.49    2.56
  -5  -4  -3   15.83    1.87
   5   4   4    1.71    1.64
  -5   4  -4    0.36    1.54
   5  -4   4    1.20    1.70
  -5  -4  -4    0.95    0.51
  -5  -4  -5    5.62    1.11
   5  -4   5    7.58    1.92
   5   4   5    7.93    2.10
  -5   4  -5    4.59    1.87
   5  -4   6   33.55    3.10
  -5  -4  -6   36.07    2.51
  -5   4  -6   34.39    3.04
   5   4   6   28.20    2.94
   5   4   7    1.93    1.68
  -5  -4  -7    2.08    0.70
   5  -4   7    2.47    1.96
  -5   4  -7    1.13    1.61
  -5   4  -8   32.40    3.07
  -5  -4  -8   31.95    2.62
   5  -4   8   31.91    3.13
   5   4   8   35.40    3.28
  -5  -4  -9    5.31    1.35
  -5   4  -9    5.44    1.91
   5  -4   9    5.24    2.10
   5   4   9    6.36    1.97
  -5  -4 -10   18.62    1.79
   5  -4  10   16.36    2.73
   5   4  10   14.97    2.52
  -5   4 -10   17.24    2.76
   5  -4  11    4.37    2.14
  -5  -4 -11    2.17    0.72
  -5   4 -11    4.34    1.75
   5   4  11    2.19    1.83
  -5   4 -12   16.82    2.85
   5   4  12   11.10    2.46
  -5  -4 -12   15.16    1.74
   5  -4  12   17.51    2.99
  -5  -4 -13   38.23    3.14
   5   4  13   39.64    3.40
   5  -4  13   34.37    3.71
  -5   4 -13   40.61    3.72
   5  -4  14   10.01    2.80
  -5   4 -14    7.46    2.20
  -5  -4 -14   11.35    1.79
   5  -4  15    2.63    2.28
  -5   4 -15    3.94    2.26
  -5  -5   7    8.67    2.64
   5   5  -7   10.93    2.67
  -5  -5   6   13.68    2.99
   5   5  -6   13.07    2.72
   5  -5  -6   15.77    3.07
  -5  -5   5    1.18    2.36
   5  -5  -5    2.18    1.89
   5   5  -5    0.20    2.04
   5   5  -4    8.83    2.51
  -5  -5   4    7.77    2.81
  -5  -5   3    9.83    2.74
   5   5  -3   11.05    2.64
   5   5  -2   14.07    2.85
  -5  -5   2   12.26    2.68
  -5   5   2   12.59    2.82
  -5   5   1   -0.66    2.08
  -5  -5   1   -2.30    1.82
   5   5  -1   -1.59    1.74
  -5   5   0    0.71    2.26
  -5  -5   0    1.42    2.11
  -5  -5  -1   -0.19    1.84
  -5   5  -1   -3.19    1.96
  -5  -5  -2   22.84    3.05
  -5   5  -2   21.02    3.31
  -5   5  -3   20.91    3.32
  -5  -5  -3   18.08    2.87
  -5   5  -4    1.85    2.39
  -5  -5  -4    1.02    1.85
  -5   5  -5   13.28    3.15
  -6   0  26    7.46    2.22
  -6   0  25   -0.11    1.51
  -6   0  24    1.47    1.63
   6   0 -23   -1.23    1.28
  -6   0  23   -1.36    1.47
  -6   0  22    2.00    1.38
   6   0 -22    1.11    1.55
   6   0 -21   -0.22    1.12
  -6   0  21   -1.05    1.15
  -6   0  20   18.02    2.25
   6   0 -20   19.81    2.44
   6   0 -19   -1.18    1.22
  -6   0  19    1.67    0.53
  -6   0  19    1.40    1.34
  -6   0  18   44.66    2.79
   6   0 -18   40.85    2.78
  -6   0  18   42.77    2.63
  -6   0  17    1.66    0.59
  -6   0  17   -0.69    0.91
   6   0 -17   -0.01    1.04
   6   0 -16   25.30    2.28
  -6   0  16   29.05    1.97
  -6   0  16   24.35    2.20
   6   0 -15   -0.28    1.03
  -6   0  15   -0.93    0.76
   6   0 -14   53.78    2.68
  -6   0  14   55.87    2.63
  -6   0  14   61.39    2.82
  -6   0  13    0.99    0.42
  -6   0  13   -0.06    0.72
   6   0 -13    0.30    0.95
  -6   0  12  924.06   16.45
   6   0 -12  943.31   16.64
  -6   0  12  942.06   19.01
  -6   0  11    0.22    0.49
  -6   0  11   -0.58    0.65
   6   0 -11    1.22    0.89
  -6   0  10   23.80    1.59
   6   0 -10   26.19    1.73
  -6   0  10   22.31    1.60
  -6   0   9   -0.39    0.56
  -6   0   9   -0.15    0.60
   6   0  -9   -0.73    0.67
  -6   0   8  651.48   11.39
  -6   0   8  654.28   13.27
   6   0  -8  655.79   11.57
   6   0  -7    0.17    0.57
  -6   0   7   -0.54    0.49
  -6   0   7    0.98    0.58
  -6   0   6  243.59    4.77
  -6   0   6  249.72    5.74
   6   0  -6  250.41    5.01
  -6   0   5   -0.30    0.56
  -6   0   5   -0.26    0.48
   6   0  -5   -0.13    0.54
   6   0  -4   73.50    2.07
  -6   0   4   72.51    2.38
  -6   0   4   75.44    1.91
   6   0  -3    0.16    0.44
   6   0  -3   -0.21    0.53
  -6   0   3   -0.01    0.58
   6   0  -2  322.13    5.77
  -6   0   2  313.15    6.69
  -6   0   1   -0.63    0.61
   6   0  -1   -0.43    0.45
   6   0  -1   -0.36    0.49
  -6   0   0  469.15    9.61
   6   0   0  503.68    8.29
   6   0   0  473.42    8.21
  -6   0  -1    0.18    0.67
   6   0   1   -0.18    0.48
   6   0   1    0.10    0.53
  -6   0  -2    3.74    0.94
   6   0   2    3.31    0.73
   6   0   3   -0.04    0.57
  -6   0  -3   -0.48    0.32
  -6   0  -3   -0.42    0.62
  -6   0  -4   32.39    1.81
   6   0   4   32.75    1.65
  -6   0  -4   33.33    1.12
  -6   0  -5   -0.16    0.37
  -6   0  -5    0.18    0.66
   6   0   5   -0.10    0.64
   6   0   6   11.93    1.24
  -6   0  -6   10.73    1.33
  -6   0  -6   10.42    0.92
   6   0   7   -0.32    0.74
  -6   0  -7   -0.24    0.60
  -6   0  -7    0.53    0.46
  -6   0  -8 1128.37   22.41
   6   0   8 1166.52   19.69
  -6   0  -8 1094.38   18.56
  -6   0  -9   -0.20    0.49
   6   0   9    0.74    0.94
  -6   0  -9    0.12    0.60
   6   0  10   76.16    3.10
  -6   0 -10   81.49    3.42
  -6   0 -10   70.78    2.28
  -6   0 -11    0.24    0.64
   6   0  11    0.02    0.94
  -6   0 -11    0.87    0.64
  -6   0 -12  287.58    6.09
   6   0  12  299.12    7.28
  -6   0 -12  294.49    8.16
   6   0  13    0.85    1.25
  -6   0 -13   -0.49    0.67
  -6   0 -13    1.74    0.84
   6   0  14  116.30    4.48
  -6   0 -14  112.92    4.75
  -6   0 -14  111.32    3.47
  -6   0 -15    2.35    0.69
   6   0  15    0.27    1.28
   6   0  16  129.81    5.03
  -6   0 -16  141.92    5.45
  -6   0 -17    0.80    0.60
   6   0  17    1.13    1.50
  -6   0 -18   15.85    1.62
   6   0  18   16.13    2.37
   6   0  19    0.45    1.42
  -6   0 -19    1.19    0.46
   6   0  20   10.52    2.10
  -6   0 -20    7.95    0.87
  -6   0 -21   -0.16    0.44
   6   0  21    0.46    1.61
   6   0  22    1.83    2.01
   6   0  23   -0.09    1.96
   6   0  24   46.64    4.01
   6  -1 -26    4.88    0.68
  -6  -1  26    5.85    2.39
   6   1 -25    5.79    2.00
   6  -1 -25   11.63    0.81
  -6  -1  25    7.72    2.34
   6  -1 -24    4.26    0.95
   6   1 -24    0.53    1.54
  -6  -1  24    2.53    1.94
  -6  -1  23    2.13    1.86
   6   1 -23    2.86    1.59
   6   1 -22   13.27    2.37
  -6   1  22   10.73    1.87
  -6  -1  22   11.12    2.26
  -6   1  21    2.30    1.39
  -6   1  21   -0.53    0.58
   6   1 -21    1.01    1.36
  -6  -1  21    0.90    1.33
  -6   1  20    1.47    1.23
  -6   1  20   -0.30    0.75
   6  -1 -20    1.67    1.52
  -6  -1  20    1.64    1.47
   6   1 -20    1.17    1.53
   6  -1 -19   72.83    3.42
  -6   1  19   77.71    4.31
  -6  -1  19   76.77    3.87
  -6   1  19   72.26    3.44
   6   1 -19   68.45    3.72
   6  -1 -18    0.87    1.29
  -6   1  18   -1.26    0.99
  -6   1  18    1.24    1.13
   6   1 -18    1.00    1.47
  -6  -1  18   -0.05    1.25
   6   1 -17    1.14    1.25
  -6   1  17    0.12    1.18
  -6  -1  17   -0.48    1.19
  -6   1  17    0.75    1.05
   6  -1 -17   -0.88    1.21
  -6  -1  16   18.52    2.22
   6   1 -16   21.32    2.31
   6  -1 -16   21.14    2.02
  -6   1  16   23.74    2.07
  -6   1  16   20.33    2.54
  -6   1  15    9.69    1.33
  -6  -1  15    9.13    1.70
   6   1 -15    8.52    1.70
   6  -1 -15   11.53    1.55
  -6   1  15    7.85    1.78
  -6   1  14   75.62    2.87
   6   1 -14   74.20    3.30
  -6  -1  14   76.97    3.44
   6  -1 -14   73.45    2.94
  -6   1  14   73.28    3.93
  -6   1  13   42.60    2.09
  -6   1  13   41.30    2.97
  -6  -1  13   36.67    2.49
  -6  -1  13   39.11    1.57
   6   1 -13   42.68    2.59
   6  -1 -13   44.40    2.31
   6  -1 -12   40.81    2.08
  -6  -1  12   34.46    1.44
  -6   1  12   30.82    2.57
  -6  -1  12   38.30    2.40
   6   1 -12   39.45    2.32
  -6   1  12   37.62    1.92
  -6   1  11   -0.05    0.93
   6   1 -11    0.75    0.91
  -6   1  11    0.24    0.66
  -6  -1  11   -0.81    0.83
   6  -1 -11    1.29    0.95
  -6  -1  11    0.12    0.15
   6   1 -10    4.30    1.09
  -6  -1  10    3.52    1.06
   6  -1 -10    5.25    1.11
  -6  -1  10    4.42    0.39
  -6   1  10    2.49    1.23
   6   1  -9  109.50    3.50
   6  -1  -9  106.09    3.21
  -6  -1   9  114.19    2.74
  -6  -1   9  105.83    3.59
  -6   1   9  104.67    2.73
  -6   1   9  105.26    4.10
   6   1  -8   48.28    2.29
  -6  -1   8   50.75    1.47
  -6  -1   8   43.95    2.30
   6  -1  -8   46.21    2.12
  -6   1   8   45.83    1.63
  -6   1   8   47.44    2.68
  -6  -1   7  318.53    6.84
   6  -1  -7  299.44    6.34
  -6   1   7  301.19    5.58
   6   1  -7  309.24    6.54
  -6   1   7  303.54    7.69
  -6  -1   7  326.13    6.31
  -6  -1   6  219.04    5.21
   6  -1  -6  218.49    4.96
   6   1  -6  220.02    4.97
  -6   1   6  214.14    5.85
  -6  -1   6  221.76    4.58
  -6   1   6  218.39    4.07
  -6   1   5  301.05    7.38
   6  -1  -5  302.69    6.32
  -6  -1   5  321.63    6.65
  -6   1   5  312.96    5.44
   6   1  -5  308.71    6.28
  -6  -1   5  312.17    6.25
  -6   1   4  226.42    5.84
   6  -1  -4  233.77    5.17
  -6  -1   4  235.81    4.95
   6   1  -4  245.36    5.05
   6  -1  -3   75.90    1.72
  -6  -1   3   70.15    2.08
   6   1  -3   76.96    2.55
  -6   1   3   73.54    2.76
   6  -1  -3   70.07    2.49
   6   1  -3   73.63    2.28
  -6  -1   2 1099.32   20.60
   6   1  -2 1081.93   18.43
   6   1  -2 1121.05   18.18
  -6   1   2 1063.36   20.92
   6  -1  -2 1126.14   18.02
   6   1  -1  208.40    4.29
  -6   1   1  215.79    5.23
   6   1  -1  213.74    4.72
  -6   1   1  219.92    4.62
   6  -1  -1  219.07    4.09
  -6  -1   1  211.33    5.01
   6  -1   0    2.08    0.54
  -6  -1   0    1.82    0.59
   6   1   0    1.84    0.76
  -6   1   0    1.78    0.68
  -6   1   0    1.15    0.65
   6   1   0    1.14    0.56
   6   1   1  140.18    3.57
   6   1   1  142.17    2.99
  -6   1  -1  147.69    3.54
  -6   1  -1  140.20    3.75
   6  -1   1  144.82    3.23
  -6  -1  -1  138.91    3.99
  -6   1  -2    3.10    0.79
   6  -1   2    3.01    0.72
  -6   1  -2    2.46    0.68
   6   1   2    3.04    0.53
  -6  -1  -2    4.43    0.96
   6   1   2    3.40    0.84
  -6   1  -3   63.27    2.22
   6  -1   3   59.73    2.12
   6   1   3   62.02    2.35
  -6   1  -3   62.39    2.23
  -6  -1  -3   65.17    2.82
   6   1   4   55.26    2.27
  -6   1  -4   54.01    2.03
  -6   1  -4   55.78    2.13
   6  -1   4   54.72    2.14
  -6  -1  -4   56.00    2.70
  -6  -1  -5  139.96    4.61
  -6   1  -5  139.98    3.68
  -6   1  -5  139.87    3.65
   6  -1   5  132.97    3.68
   6   1   5  140.13    3.83
  -6  -1  -6   38.95    2.45
   6  -1   6   38.19    2.08
  -6   1  -6   37.66    1.91
  -6   1  -6   39.09    1.71
   6   1   6   37.16    2.09
  -6   1  -7   39.94    1.79
   6   1   7   36.88    2.16
   6  -1   7   41.64    2.21
  -6   1  -7   38.10    1.97
  -6  -1  -7   40.99    2.58
  -6   1  -8  154.75    4.14
  -6  -1  -8  155.44    5.38
  -6   1  -8  152.62    4.15
   6   1   8  154.14    4.46
   6  -1   8  157.90    4.48
  -6   1  -9    0.66    0.27
  -6  -1  -9   -1.42    0.89
   6   1   9   -0.18    0.92
   6  -1   9   -0.46    0.94
  -6   1  -9    0.60    0.64
   6  -1  10   10.03    1.54
   6   1  10   12.10    1.64
  -6   1 -10   10.49    1.37
  -6  -1 -10   11.71    1.92
  -6   1 -10   12.07    0.95
  -6   1 -11   48.14    2.10
   6  -1  11   51.71    2.80
  -6   1 -11   48.29    2.37
  -6  -1 -11   45.50    3.11
   6   1  11   47.10    2.76
  -6   1 -12   51.00    2.52
   6   1  12   47.59    2.90
  -6  -1 -12   50.02    3.39
  -6   1 -12   50.76    2.24
   6  -1  12   51.42    2.95
  -6  -1 -13   16.64    2.38
  -6   1 -13   15.41    1.18
   6   1  13   17.21    2.08
  -6   1 -13   17.42    1.79
   6  -1  13   17.77    2.08
   6   1  14  119.29    4.64
  -6  -1 -14  124.28    5.57
  -6   1 -14  131.21    4.24
  -6   1 -14  128.84    4.24
   6  -1  14  121.95    4.72
  -6  -1 -15   75.52    4.40
   6   1  15   78.06    3.83
   6  -1  15   80.63    3.98
  -6   1 -15   79.72    3.38
  -6   1 -15   78.35    3.16
  -6  -1 -16   31.10    2.91
  -6   1 -16   24.77    1.43
   6  -1  16   34.09    2.88
  -6   1 -16   31.82    2.41
   6   1  16   33.64    2.83
   6  -1  17    5.36    1.84
  -6  -1 -17    3.79    1.48
  -6   1 -17    4.93    1.44
   6   1  17    4.51    1.77
   6   1  18   10.42    1.95
   6  -1  18   10.10    2.13
  -6  -1 -18    9.70    1.94
   6  -1  19    6.58    1.91
   6   1  19    5.56    1.81
  -6  -1 -19    6.93    1.37
   6  -1  20    7.28    2.03
   6   1  20    4.38    1.89
  -6  -1 -20    7.12    1.32
   6  -1  21    0.17    1.83
  -6  -1 -21    1.41    0.54
   6   1  21   -0.95    1.51
   6  -1  22    2.42    2.03
   6   1  22    2.86    1.92
   6  -1  23    6.65    2.40
   6   1  23   10.85    2.62
  -6  -1 -23    8.72    1.14
   6  -1  24    3.50    2.33
   6   1  24   -0.97    1.83
  -6  -1 -24   -1.35    0.59
   6   2 -24    1.83    1.79
  -6  -2  24   -1.65    1.77
  -6   2  23    0.63    0.59
   6   2 -23   -0.84    1.34
  -6  -2  23   -0.81    1.81
   6   2 -22   17.00    2.72
  -6  -2  22   17.62    3.01
  -6   2  22   15.88    2.65
  -6   2  21   -0.49    0.68
  -6  -2  21    1.12    1.67
   6   2 -21   -1.43    1.25
  -6  -2  20    4.84    1.82
   6   2 -20    1.92    1.62
  -6   2  20    4.32    1.31
  -6  -2  19   26.51    2.93
  -6   2  19   26.63    2.69
   6   2 -19   28.11    2.84
  -6   2  18   47.43    3.60
   6   2 -18   45.33    3.24
  -6  -2  18   46.76    3.43
   6  -2 -17   28.50    2.45
   6   2 -17   27.07    2.76
  -6   2  17   27.20    3.02
  -6  -2  17   31.30    3.01
  -6  -2  16    1.30    1.37
   6  -2 -16    3.33    1.38
   6   2 -16    2.83    1.48
  -6   2  16    0.08    1.38
  -6   2  15    4.22    1.19
   6  -2 -15    4.45    1.53
  -6   2  15    3.23    1.80
  -6  -2  15    3.01    1.69
   6   2 -15    2.34    1.53
   6  -2 -14    2.77    1.35
   6   2 -14    2.13    1.39
  -6   2  14   -1.36    1.34
  -6  -2  14    1.65    1.35
  -6   2  14    1.44    1.03
  -6   2  13    4.47    1.15
  -6   2  13    3.63    1.78
   6  -2 -13    4.91    1.43
  -6  -2  13    4.00    1.56
   6   2 -13    6.55    1.60
  -6  -2  12   75.49    3.81
   6   2 -12   73.66    3.58
  -6   2  12   75.85    2.79
   6  -2 -12   72.88    3.07
  -6   2  12   74.86    4.33
   6  -2 -11   34.98    2.27
   6   2 -11   36.75    2.62
  -6   2  11   40.83    3.20
  -6   2  11   37.26    1.99
  -6  -2  11   34.54    2.78
  -6  -2  10   -0.06    1.08
   6  -2 -10    0.63    1.05
   6   2 -10    0.31    0.98
  -6   2  10    1.20    1.16
  -6   2  10    0.89    0.67
   6  -2  -9    1.44    1.12
   6   2  -9    0.85    1.04
  -6  -2   9    1.97    1.24
  -6   2   9    1.48    1.29
  -6   2   9    1.96    0.70
   6   2  -8  169.50    5.06
   6  -2  -8  166.78    4.81
  -6   2   8  175.57    4.11
  -6   2   8  171.32    5.89
  -6  -2   8  173.91    5.45
   6  -2  -7  330.69    7.50
  -6  -2   7  325.74    7.95
  -6   2   7  330.81    6.53
   6   2  -7  324.34    7.56
  -6   2   7  333.02    8.91
  -6  -2   6  268.65    6.95
   6  -2  -6  265.89    6.49
  -6   2   6  261.65    7.50
   6   2  -6  270.79    6.50
  -6   2   6  267.32    5.50
  -6   2   5 1114.04   22.43
   6   2  -5 1104.47   19.51
  -6   2   5 1122.66   18.50
  -6  -2   5 1083.29   20.51
   6  -2  -5 1086.41   19.58
  -6  -2   5 1109.41   20.06
  -6  -2   4   41.98    1.49
   6   2  -4   40.17    2.24
  -6   2   4   29.90    2.48
  -6  -2   4   38.18    2.68
   6   2  -3  194.24    5.24
  -6   2   3  193.68    4.99
   6  -2  -3  194.67    4.56
  -6   2   3  184.74    5.65
  -6  -2   3  202.65    4.80
   6   2  -3  192.91    4.97
  -6   2   2  245.93    5.82
  -6  -2   2  241.89    5.87
   6   2  -2  241.09    5.68
  -6   2   2  249.72    6.50
   6   2  -2  241.10    6.01
   6  -2  -2  243.12    5.38
   6   2  -1   87.00    3.28
  -6  -2   1   86.97    3.03
   6   2  -1   89.57    3.03
  -6   2   1   87.83    3.30
   6  -2  -1   89.35    2.89
  -6   2   1   89.94    3.19
  -6   2   0  124.40    3.87
  -6  -2   0  122.64    3.85
   6   2   0  121.01    3.88
   6  -2   0  128.38    3.51
  -6   2   0  119.02    3.82
   6   2   0  125.33    3.53
   6   2   1   20.55    1.85
  -6   2  -1   20.16    1.81
   6   2   1   20.81    1.54
   6  -2   1   23.68    1.61
  -6   2  -1   23.64    1.40
  -6  -2  -1   21.20    1.46
   6  -2   2    5.01    1.00
  -6   2  -2    6.87    0.68
  -6  -2  -2    5.48    1.03
   6   2   2    5.02    0.98
  -6   2  -2    3.70    1.15
   6   2   2    4.69    1.18
  -6  -2  -3    1.33    0.88
   6   2   3    0.44    0.95
  -6   2  -3    2.97    0.52
  -6   2  -3    1.27    0.95
   6   2   3    0.81    0.80
   6  -2   3    1.80    0.91
   6  -2   4   50.57    2.54
   6   2   4   50.88    1.95
  -6   2  -4   50.43    2.57
   6   2   4   48.20    2.51
  -6   2  -4   51.99    1.94
  -6  -2  -4   49.90    2.94
   6   2   5   34.35    2.28
  -6   2  -5   35.45    1.49
   6   2   5   32.78    1.60
   6  -2   5   34.81    2.27
  -6  -2  -5   35.18    2.66
  -6   2  -5   32.47    2.14
  -6  -2  -6   -0.28    0.97
   6  -2   6    0.48    1.01
  -6  -2  -6   -0.29    0.71
   6   2   6   -0.47    0.80
  -6   2  -6    0.28    0.88
  -6   2  -7    4.43    0.31
  -6  -2  -7    2.87    0.80
   6  -2   7    1.52    1.14
  -6   2  -7    3.97    1.21
  -6  -2  -7    0.72    1.25
   6   2   7    3.22    1.17
  -6  -2  -8    0.70    1.17
   6   2   8    1.53    1.16
  -6   2  -8   -0.25    0.90
   6  -2   8    0.59    1.13
  -6   2  -9   40.88    2.60
  -6  -2  -9   40.07    3.24
  -6   2  -9   33.03    1.27
   6  -2   9   39.59    2.64
   6   2   9   35.61    2.49
   6   2  10  124.38    4.55
  -6   2 -10  127.05    4.52
   6  -2  10  130.57    4.75
  -6  -2 -10  123.22    5.67
  -6   2 -11   24.03    2.33
  -6  -2 -11   22.75    2.80
   6  -2  11   24.53    2.50
   6   2  11   23.44    2.41
  -6   2 -12  101.76    4.20
   6  -2  12  103.25    4.48
   6   2  12  101.91    4.32
  -6  -2 -12  100.21    5.35
  -6   2 -13  108.34    4.34
   6   2  13  109.33    4.50
   6  -2  13  106.81    4.70
  -6  -2 -13  111.82    5.67
  -6  -2 -14    8.95    2.26
   6   2  14    5.61    1.76
  -6   2 -14    6.71    1.69
   6  -2  14    5.37    1.90
   6  -2  15   26.45    2.88
  -6   2 -15   27.65    2.51
  -6  -2 -15   32.23    2.98
   6   2  15   26.43    2.66
  -6  -2 -16    5.47    1.60
  -6   2 -16    4.27    1.50
   6   2  16    5.29    1.79
   6  -2  16    3.51    1.85
   6   2  17    2.67    1.71
  -6  -2 -17    1.01    0.86
  -6   2 -17    1.45    1.11
   6  -2  17    2.27    1.66
   6  -2  18   12.30    2.43
  -6  -2 -18   16.80    2.67
   6   2  18   10.69    2.37
  -6   2 -18   13.80    2.13
  -6   2 -19   11.06    2.15
  -6  -2 -19   14.31    2.48
   6   2  19   11.51    2.59
   6  -2  19   14.90    2.62
   6  -2  20   -1.91    1.77
  -6  -2 -20   -0.98    0.56
   6   2  20    0.04    1.85
   6   2  21    5.75    2.32
   6  -2  21    6.91    2.33
  -6  -2 -21    5.99    1.21
   6   2  22    4.63    2.34
   6  -2  22    7.54    2.46
  -6  -2 -22    4.90    0.79
  -6   3  22   10.83    1.71
  -6  -3  22   11.52    2.96
   6   3 -22   11.91    2.80
   6   3 -21   23.43    3.11
  -6   3  21   19.17    2.02
  -6  -3  21   22.24    3.42
  -6  -3  20    7.13    2.67
   6   3 -20    8.56    2.40
  -6   3  20    7.71    1.58
  -6  -3  19   70.85    4.77
   6   3 -19   72.02    4.50
  -6   3  19   64.89    4.43
   6   3 -18    2.06    1.62
  -6  -3  18    2.28    1.85
  -6   3  18    2.54    1.09
  -6  -3  17    1.04    1.86
  -6   3  17    6.04    1.58
   6   3 -17    2.60    1.71
  -6  -3  16    0.96    1.75
   6   3 -16    1.30    1.64
  -6   3  16    2.45    1.25
  -6  -3  15    0.18    1.70
   6   3 -15    2.15    1.68
  -6   3  15    3.92    1.55
   6  -3 -14    2.53    1.67
  -6  -3  14    1.25    1.76
   6   3 -14    1.64    1.53
  -6   3  14    2.07    1.11
   6  -3 -13   22.99    2.33
  -6  -3  13   20.99    2.66
  -6   3  13   25.33    2.68
   6   3 -13   20.94    2.65
   6   3 -12  148.62    5.68
  -6  -3  12  144.60    5.98
  -6   3  12  140.50    6.35
   6  -3 -12  139.72    4.97
   6   3 -11   10.59    2.05
  -6  -3  11    7.05    2.09
  -6   3  11    7.28    1.65
  -6   3  10   84.05    4.60
  -6  -3  10   86.23    4.52
   6  -3 -10   86.31    3.94
   6   3 -10   90.93    4.28
  -6  -3   9   34.86    3.29
  -6   3   9   37.81    3.06
   6  -3  -9   36.99    2.93
   6   3  -9   36.73    2.96
  -6  -3   8   12.44    2.36
   6   3  -8   15.66    2.19
  -6   3   8   18.80    2.22
   6  -3  -8   15.76    2.33
  -6   3   8   14.04    1.61
   6  -3  -7  121.29    4.74
  -6  -3   7  116.47    5.03
  -6   3   7  124.32    4.00
   6   3  -7  119.90    4.69
  -6   3   7  129.38    5.38
   6   3  -6    3.73    1.48
  -6  -3   6    0.58    1.49
   6  -3  -6    1.34    1.73
  -6   3   6    3.94    1.49
  -6  -3   5   -1.10    1.45
  -6   3   5    0.98    0.70
   6   3  -5    0.21    1.24
   6  -3  -5    1.96    1.13
  -6   3   4   41.88    2.77
  -6   3   4   44.30    2.75
  -6  -3   4   41.40    3.30
   6   3  -4   40.85    2.76
   6  -3  -4   44.16    2.56
   6  -3  -3    7.36    1.42
   6   3  -3    7.81    1.60
  -6   3   3    8.34    1.37
  -6  -3   3    7.86    1.96
  -6   3   3   10.19    1.79
   6   3  -2   30.78    2.39
  -6  -3   2   26.51    1.57
  -6   3   2   37.39    2.15
   6  -3  -2   27.02    2.07
  -6   3   2   32.04    2.48
   6  -3  -1   91.68    3.51
   6   3  -1   93.08    3.70
  -6   3   1   96.68    4.00
  -6   3   1   98.74    3.78
  -6  -3   1   93.69    3.51
   6   3  -1   98.90    4.17
   6   3   0    2.17    1.37
   6  -3   0   -0.37    0.94
  -6   3   0    1.73    1.33
  -6  -3   0    3.15    0.57
   6   3   0    1.58    1.14
   6  -3   1    4.44    1.15
   6   3   1    2.13    1.41
  -6   3  -1    1.56    1.31
  -6  -3  -1    1.84    0.65
   6   3   1    3.10    1.23
   6  -3   2   11.22    1.61
   6   3   2    8.73    1.81
  -6  -3  -2    9.87    1.00
   6   3   2    8.83    1.59
  -6   3  -2   10.05    0.78
  -6   3  -2    7.51    1.69
  -6   3  -3    9.40    0.55
   6   3   3   12.55    1.97
   6  -3   3   11.34    1.75
  -6  -3  -3   13.14    1.28
   6   3   3   11.00    1.64
  -6   3  -3   10.69    1.82
  -6  -3  -4   57.19    3.13
  -6   3  -4   53.81    3.11
   6   3   4   50.27    2.47
   6  -3   4   50.90    2.98
   6   3   4   52.51    3.13
  -6  -3  -5   33.95    2.67
   6   3   5   28.59    1.99
  -6   3  -5   29.30    2.54
   6  -3   5   33.68    2.66
   6   3   5   33.10    2.68
   6   3   6   -0.89    1.28
   6  -3   6    2.07    1.47
  -6   3  -6   -0.70    1.11
  -6  -3  -6    0.87    1.04
  -6   3  -7    1.65    1.42
  -6  -3  -7    2.71    1.26
   6   3   7    3.56    1.48
   6  -3   7    1.82    1.43
  -6   3  -8  144.88    5.44
   6   3   8  147.87    5.27
  -6  -3  -8  167.58    6.82
   6  -3   8  158.94    5.66
   6  -3   9   35.84    3.17
  -6   3  -9   33.94    2.83
  -6  -3  -9   35.58    3.22
   6   3   9   33.64    2.89
  -6   3 -10   16.28    2.43
   6   3  10   19.43    2.32
   6  -3  10   15.91    2.38
  -6  -3 -10   21.09    2.98
  -6   3 -11    0.96    1.33
   6  -3  11    0.03    1.75
   6   3  11    2.04    1.35
  -6  -3 -11    1.78    1.45
   6  -3  12    0.21    1.63
  -6  -3 -12   -1.15    1.16
   6   3  12    2.15    1.59
  -6   3 -12    1.69    1.42
  -6  -3 -13  142.06    6.81
   6  -3  13  135.90    5.76
   6   3  13  133.55    5.39
  -6   3 -13  136.59    5.57
   6  -3  14   12.15    2.39
  -6  -3 -14   15.35    2.79
   6   3  14   10.89    2.31
  -6   3 -14   13.39    2.31
  -6   3 -15   12.07    2.33
  -6  -3 -15   15.33    2.70
   6  -3  15   14.10    2.54
   6   3  15   13.15    2.33
   6  -3  16    0.55    1.97
  -6   3 -16    1.13    1.26
  -6  -3 -16    3.08    1.09
   6   3  16    1.49    1.83
   6  -3  17   12.73    2.62
  -6   3 -17   17.62    2.61
   6   3  17   13.72    2.55
  -6  -3 -17   19.05    1.99
   6  -3  18   -1.41    1.79
   6   3  18    1.23    1.88
  -6   3 -18   -0.25    1.14
  -6  -3 -18   -0.39    0.64
   6   3  19    3.58    2.02
   6  -3  19    0.29    2.08
  -6   3 -19    2.73    1.67
  -6  -3 -19    2.06    0.72
  -6   4  17    8.93    1.07
  -6  -4  17   11.06    2.91
   6   4 -17   11.10    2.66
   6   4 -16   -0.75    1.45
  -6  -4  16    2.55    2.19
  -6   4  16    4.42    0.83
   6   4 -15   -0.17    1.80
  -6   4  15    4.96    1.12
  -6  -4  15    2.00    2.09
  -6  -4  14   14.23    2.94
  -6   4  14   15.38    1.67
   6   4 -14   18.87    2.95
  -6  -4  13    3.72    2.11
  -6   4  13    3.03    0.81
   6   4 -13    4.87    2.00
   6   4 -12   11.56    2.45
  -6   4  12   16.26    1.59
  -6  -4  12   11.29    2.68
   6  -4 -11   41.96    3.51
  -6  -4  11   40.18    3.71
   6   4 -11   39.88    3.52
  -6   4  11   40.82    2.99
  -6  -4  10   32.54    3.41
   6   4 -10   28.14    3.07
  -6   4  10   34.22    2.56
   6   4  -9    2.69    1.76
  -6  -4   9    4.93    2.10
   6  -4  -9    4.43    2.05
   6   4  -8    6.46    2.12
  -6   4   8    6.43    1.12
   6  -4  -8    3.60    2.10
  -6  -4   8    6.10    2.08
   6  -4  -7   32.24    3.45
  -6   4   7   30.65    2.25
   6   4  -7   29.79    2.90
  -6  -4   7   30.60    3.43
   6   4  -6    2.24    1.68
   6  -4  -6    2.29    1.93
  -6   4   6    5.97    1.12
  -6  -4   6    4.15    2.18
  -6   4   5    3.55    0.67
  -6  -4   5    0.91    1.98
   6   4  -5    1.47    1.51
  -6   4   4    2.59    0.52
  -6   4   4    1.60    1.68
  -6  -4   4    0.83    1.94
   6   4  -4    0.34    1.54
  -6  -4   3   -2.32    1.47
   6   4  -3   -0.49    1.34
  -6   4   3   -0.63    0.43
  -6   4   3   -0.70    1.33
  -6   4   2    8.77    2.03
   6   4  -2    8.84    2.12
  -6  -4   2    8.19    2.12
  -6   4   1   -0.42    1.52
  -6  -4   1    2.58    1.61
   6   4  -1    0.17    1.55
   6   4   0   73.05    3.85
  -6   4   0   73.35    4.05
   6  -4   0   83.26    3.96
  -6  -4   0   73.75    4.29
   6  -4   1   12.61    2.16
  -6   4  -1   11.44    2.31
   6   4   1   11.64    2.10
   6  -4   2    5.68    1.62
   6   4   2    2.40    1.69
  -6   4  -2    4.49    1.91
   6   4   2    2.66    1.70
   6  -4   3    0.58    1.52
  -6   4  -3   -1.64    1.42
   6   4   3   -0.29    1.52
   6  -4   4   25.45    2.86
   6   4   4   19.50    2.61
  -6   4  -4   24.33    2.95
  -6  -4  -4   14.81    1.27
  -6   4  -5    1.58    1.52
  -6  -4  -5    3.26    0.52
   6   4   5    4.15    1.78
   6  -4   5    4.06    1.74
  -6   4  -6   13.95    2.43
   6   4   6    8.86    2.23
   6  -4   6    6.67    2.08
  -6  -4  -6   11.20    1.01
   6   4   7   39.01    3.30
   6  -4   7   29.84    3.21
  -6  -4  -7   28.96    2.45
  -6   4  -7   32.44    3.00
  -6  -4  -8   10.20    1.08
   6   4   8   11.32    2.24
  -6   4  -8    9.02    2.22
   6  -4   8    9.64    2.24
   6  -4   9   12.84    2.63
   6   4   9   12.04    2.43
  -6  -4  -9   13.75    1.43
  -6   4  -9   12.82    2.35
   6   4  10   18.38    2.71
  -6   4 -10   18.61    2.84
   6  -4  10   16.84    2.74
  -6  -4 -10   12.65    1.43
   6  -4  11    7.01    2.30
  -6  -4 -11    7.64    1.31
   6   4  11    5.32    2.22
  -6   4 -11    7.22    2.15
   6  -4  12    4.59    2.34
   6   4  12    6.62    2.18
  -6   4 -12    3.67    1.93
  -6  -4 -13   29.06    2.57
  -6   4 -13   32.08    3.30
   6   4  13   28.52    3.22
   6  -4  13   31.93    3.53
   6   4  14    4.79    1.95
  -6   4 -14    1.38    1.74
  -6  -4 -14    3.45    0.76
   6  -4  14    3.23    2.28
  -6  -5   7    4.05    2.40
   6  -5  -7    9.05    2.55
   6   5  -7    5.23    2.33
   6   5  -6    4.30    2.14
   6  -5  -6    4.33    2.35
  -6  -5   6    1.09    2.10
   6  -5  -5   15.96    3.01
   6   5  -5   10.08    2.71
  -6  -5   5    7.81    2.72
  -6  -5   4    2.67    2.50
   6  -5  -4    1.38    2.21
   6   5  -4    1.68    2.03
  -6  -5   3    9.91    2.88
   6   5  -3   14.88    2.85
  -6   5   2   11.86    2.87
  -6  -5   2   20.90    3.26
   6   5  -2   16.83    2.85
  -6  -5   1    7.52    2.47
  -6   5   1    3.87    2.43
  -6  -5   0    5.10    2.22
  -6   5   0    1.89    2.14
  -6  -5  -1    1.42    2.15
  -6   5  -1    2.23    2.18
  -6  -5  -2   15.79    2.80
  -6   5  -2   14.76    3.02
  -6  -5  -3    5.80    2.13
  -6   5  -3    8.70    2.73
  -6  -5  -4    0.43    1.74
  -6   5  -4   -1.40    2.07
  -7   0  26   58.32    3.89
  -7   0  25    0.53    1.45
  -7   0  24    1.86    1.51
   7   0 -24   -1.73    1.30
   7   0 -23   -0.64    1.29
  -7   0  23    1.09    1.59
  -7   0  22   11.27    2.00
   7   0 -22   14.76    2.29
   7   0 -21   -0.33    1.29
  -7   0  21   -1.36    1.24
   7   0 -20   33.77    2.84
  -7   0  20   30.27    2.79
  -7   0  20   31.81    2.06
  -7   0  19    1.69    0.52
  -7   0  19   -0.25    1.11
   7   0 -19    0.49    1.28
  -7   0  18  133.00    4.63
   7   0 -18  129.40    4.64
  -7   0  18  141.16    5.16
  -7   0  17   -0.80    0.99
  -7   0  17    1.06    0.40
   7   0 -17   -1.14    1.10
   7   0 -16   30.66    2.48
  -7   0  16   19.74    1.60
  -7   0  15    0.82    0.96
   7   0 -15   -0.57    1.09
  -7   0  15   -0.08    0.38
  -7   0  14    9.85    1.37
  -7   0  14    9.42    1.08
   7   0 -14    9.74    1.51
  -7   0  13   -0.04    0.72
  -7   0  13    1.54    0.47
   7   0 -13   -0.11    0.96
   7   0 -12  100.26    3.41
  -7   0  12  100.52    3.62
  -7   0  12   95.67    3.17
   7   0 -11   -0.16    0.80
  -7   0  11    0.26    0.67
  -7   0  11    0.81    0.64
  -7   0  10   53.02    2.12
  -7   0  10   50.79    2.38
   7   0 -10   54.81    2.32
  -7   0   9    0.67    0.63
  -7   0   9   -0.16    0.60
   7   0  -9    0.29    0.72
  -7   0   8   28.72    1.53
  -7   0   8   28.16    1.76
  -7   0   7    0.05    0.54
  -7   0   7   -0.23    0.50
   7   0  -7   -0.73    0.55
  -7   0   6   14.85    1.12
   7   0  -6   16.64    1.32
  -7   0   6   14.81    1.29
  -7   0   5   -0.07    0.52
  -7   0   5   -0.38    0.56
   7   0  -5   -0.11    0.54
   7   0  -4    9.94    0.98
  -7   0   4    8.55    1.05
  -7   0   4    7.57    0.98
   7   0  -3   -0.52    0.45
   7   0  -3   -0.51    0.57
  -7   0   3   -0.54    0.61
   7   0  -2  330.71    5.72
   7   0  -2  314.51    5.88
  -7   0   2  318.61    6.87
   7   0  -1    0.19    0.57
   7   0  -1   -0.12    0.49
  -7   0   1   -0.32    0.62
  -7   0   0   82.26    2.70
   7   0   0   89.37    2.19
   7   0   0   90.66    2.23
   7   0   1    0.60    0.52
  -7   0  -1    0.34    0.64
   7   0   1   -0.16    0.50
   7   0   2   14.47    1.23
  -7   0  -2   12.66    1.29
   7   0   2   12.53    1.00
  -7   0  -3    0.06    0.63
   7   0   3   -0.26    0.61
  -7   0  -3   -0.34    0.32
   7   0   4   65.24    2.29
  -7   0  -4   63.98    2.59
  -7   0  -4   66.08    1.67
   7   0   5    0.01    0.68
  -7   0  -5    0.58    0.68
  -7   0  -5   -0.01    0.36
  -7   0  -6  665.59   11.30
  -7   0  -6  668.70   14.01
   7   0   6  682.74   12.29
   7   0   7    0.19    0.83
  -7   0  -7    0.71    0.78
  -7   0  -7   -0.02    0.46
  -7   0  -8   13.91    1.66
   7   0   8   16.40    1.73
  -7   0  -8   15.51    1.14
  -7   0  -9    0.82    0.74
   7   0   9    0.69    0.93
  -7   0  -9    0.21    0.50
  -7   0 -10   10.91    1.12
   7   0  10   11.89    1.53
  -7   0 -10   10.89    1.55
  -7   0 -11   -0.35    0.52
  -7   0 -11   -0.19    0.62
   7   0  11   -0.27    1.03
  -7   0 -12   21.76    1.57
  -7   0 -12   25.69    1.96
   7   0  12   24.92    2.33
   7   0  13    0.51    1.30
  -7   0 -13    0.30    0.75
  -7   0 -13   -0.62    0.79
  -7   0 -14  629.02   14.82
   7   0  14  615.78   13.01
   7   0  15    0.06    1.37
  -7   0 -15    2.44    0.83
  -7   0 -16   71.51    3.69
   7   0  16   65.73    3.63
  -7   0 -17    0.76    0.55
   7   0  17    0.18    1.52
  -7   0 -18   13.21    1.31
   7   0  18   14.77    2.20
  -7   0 -19    1.04    0.52
   7   0  19    0.08    1.55
   7   0  20    1.17    1.77
  -7   0 -20    1.24    0.41
   7   0  21   -1.87    1.45
  -7   0 -21   -0.07    0.44
   7   0  22    5.21    2.15
   7   0  23   -0.63    2.06
   7   0  24   24.84    3.53
   7   1 -26   18.84    2.83
   7  -1 -26   17.67    1.01
  -7  -1  26   15.98    2.91
   7   1 -25   -0.49    1.41
  -7  -1  25    0.81    1.79
   7   1 -24   14.84    2.47
  -7  -1  24   14.02    2.60
  -7   1  23    3.89    0.64
   7   1 -23    2.62    1.55
  -7  -1  23    4.23    2.01
   7   1 -22    2.85    1.56
  -7   1  22    0.64    0.55
  -7  -1  22    1.12    1.49
   7  -1 -21   14.38    2.17
  -7   1  21   10.69    1.83
  -7   1  21   12.36    1.89
  -7  -1  21   13.26    2.24
   7   1 -21    9.53    2.08
   7   1 -20    8.20    1.96
   7  -1 -20   12.02    2.07
  -7   1  20   11.81    1.81
  -7  -1  20    7.82    1.94
  -7   1  20   12.68    2.10
  -7   1  19    3.91    1.23
  -7   1  19    2.86    1.23
   7  -1 -19    3.18    1.41
  -7  -1  19   -0.28    1.32
   7   1 -19    1.86    1.45
  -7   1  18    3.24    1.34
   7  -1 -18    5.45    1.51
  -7   1  18    4.02    1.41
   7   1 -18    4.71    1.71
  -7  -1  18    4.71    1.61
   7  -1 -17   19.66    2.06
  -7   1  17   15.62    1.72
  -7   1  17   17.26    2.47
   7   1 -17   17.18    2.18
  -7  -1  17   20.49    2.25
  -7   1  16  154.32    6.03
   7  -1 -16  136.71    4.40
  -7  -1  16  139.24    4.95
   7   1 -16  136.06    4.82
  -7   1  16  140.97    4.26
  -7   1  15   20.92    2.48
  -7   1  15   22.65    1.83
   7  -1 -15   23.09    2.01
  -7  -1  15   22.65    2.25
   7   1 -15   20.92    2.19
  -7   1  14    1.04    1.23
   7   1 -14    2.31    1.18
  -7   1  14    2.03    0.84
  -7  -1  14    1.08    1.13
   7  -1 -14    0.45    1.03
  -7  -1  13  103.79    3.03
  -7   1  13  101.85    3.13
  -7  -1  13  101.00    3.86
   7  -1 -13  105.16    3.50
   7   1 -13  102.56    3.83
  -7   1  13  101.70    4.50
   7  -1 -12  369.50    7.78
  -7   1  12  378.69    9.83
  -7  -1  12  375.15    8.42
   7   1 -12  375.53    8.29
  -7   1  12  357.85    7.28
  -7  -1  12  389.10    8.04
  -7  -1  11    2.84    0.32
  -7  -1  11    1.12    0.96
   7  -1 -11    1.24    0.95
   7   1 -11    2.73    1.09
  -7   1  11    2.31    1.22
  -7   1  11    1.81    0.74
  -7   1  10  178.35    4.02
  -7   1  10  182.93    5.85
   7  -1 -10  188.42    4.69
   7   1 -10  190.63    5.01
  -7  -1  10  189.95    5.10
  -7  -1  10  195.89    4.40
  -7  -1   9    0.77    0.18
  -7   1   9    0.02    0.94
  -7  -1   9   -0.29    0.78
   7   1  -9    0.80    0.86
   7  -1  -9    0.28    0.84
  -7   1   9    0.34    0.52
   7   1  -8    0.33    0.79
   7  -1  -8    1.45    0.81
  -7   1   8    1.12    0.52
  -7  -1   8    0.29    0.79
  -7   1   8   -0.63    0.83
  -7   1   7    5.24    1.28
   7  -1  -7    7.11    1.15
  -7   1   7    6.61    0.62
  -7  -1   7    7.05    0.50
   7   1  -7    5.60    1.09
  -7  -1   7    4.31    1.09
   7  -1  -6  162.61    4.16
  -7   1   6  160.53    4.89
  -7  -1   6  170.14    3.75
  -7  -1   6  173.64    4.46
   7   1  -6  164.76    4.14
  -7   1   6  165.01    3.15
   7  -1  -5  147.60    3.84
   7   1  -5  146.40    3.73
  -7   1   5  149.63    4.50
  -7  -1   5  150.73    3.49
  -7  -1   5  156.46    4.12
  -7   1   4    1.99    0.97
   7  -1  -4    2.43    0.87
   7   1  -4    1.67    0.71
   7   1  -4    2.06    0.78
   7   1  -3  271.66    5.43
  -7  -1   3  266.21    5.79
   7   1  -3  275.82    5.74
  -7   1   3  270.68    6.50
   7  -1  -3  268.46    5.76
   7  -1  -2    4.53    0.97
  -7   1   2    2.25    0.84
   7   1  -2    2.69    0.83
   7   1  -2    4.18    0.77
  -7  -1   2    4.13    0.61
   7  -1  -1    4.01    0.54
  -7   1   1    2.69    0.83
  -7  -1   1    4.99    0.77
  -7   1   1    3.45    0.79
   7   1  -1    3.81    0.69
   7   1  -1    3.22    0.84
  -7   1   0   81.02    2.74
   7  -1   0   81.60    2.13
   7   1   0   81.08    2.10
   7   1   0   80.72    2.60
  -7   1   0   78.49    2.44
  -7  -1   0   82.96    2.77
   7   1   1    6.09    0.68
   7  -1   1    6.80    0.81
  -7   1  -1    7.69    0.96
   7   1   1    6.97    0.98
  -7  -1  -1    6.93    1.03
  -7   1  -1    5.93    0.90
  -7   1  -2  303.87    6.07
   7   1   2  290.89    6.17
  -7   1  -2  294.30    6.63
   7   1   2  300.73    5.28
  -7  -1  -2  294.13    7.15
   7  -1   2  284.82    5.77
  -7   1  -3  112.49    3.09
  -7  -1  -3  106.02    3.74
   7   1   3  107.38    3.22
   7  -1   3  108.57    2.99
  -7   1  -3  107.31    3.17
  -7   1  -4  204.60    4.67
  -7  -1  -4  201.17    5.70
   7   1   4  195.52    4.78
   7  -1   4  197.74    4.63
  -7   1  -4  197.11    4.91
   7   1   5  239.25    5.61
  -7   1  -5  240.23    5.33
   7  -1   5  249.52    5.51
  -7  -1  -5  244.48    6.71
  -7   1  -5  230.25    5.65
  -7  -1  -6    4.17    1.26
   7  -1   6    5.68    1.10
  -7   1  -6    4.82    0.97
  -7   1  -6    5.13    0.80
   7   1   6    5.13    1.13
  -7  -1  -7   15.69    1.93
   7   1   7   15.32    1.71
   7  -1   7   14.67    1.61
  -7   1  -7   18.01    1.18
  -7   1  -7   13.83    1.47
  -7   1  -8    4.19    0.94
   7  -1   8    3.17    1.14
  -7  -1  -8    2.92    1.28
  -7   1  -8    3.88    0.64
   7   1   8    5.68    1.24
  -7  -1  -9  261.95    7.75
   7   1   9  257.69    6.44
   7  -1   9  266.94    6.47
  -7   1  -9  263.32    5.99
  -7   1  -9  255.41    6.39
  -7  -1 -10  117.91    4.91
   7   1  10  117.80    4.09
   7  -1  10  116.44    4.05
  -7   1 -10  115.26    3.63
  -7   1 -10  113.65    3.67
  -7   1 -11    5.72    0.64
  -7   1 -11    3.36    0.95
   7  -1  11    3.66    1.31
  -7  -1 -11    4.38    1.45
   7   1  11    4.38    1.37
  -7   1 -12    2.42    0.50
  -7   1 -12    1.03    0.83
   7  -1  12    1.27    1.35
  -7  -1 -12    1.15    1.38
   7   1  12    0.64    1.30
  -7   1 -13   14.16    1.68
  -7   1 -13   12.27    1.03
   7  -1  13   10.21    1.79
  -7  -1 -13   12.45    2.22
   7   1  13   11.12    1.86
   7   1  14    0.32    1.19
   7  -1  14    2.31    1.48
  -7   1 -14    0.73    0.90
  -7   1 -14    1.30    0.44
  -7  -1 -14   -0.21    1.01
  -7   1 -15    9.45    0.90
  -7   1 -15   14.01    1.76
  -7  -1 -15   10.30    2.11
   7   1  15   12.79    2.07
   7  -1  15    9.95    1.95
  -7  -1 -16    1.31    0.77
   7   1  16   -0.59    1.30
  -7   1 -16    0.59    0.29
   7  -1  16   -0.14    1.54
  -7   1 -16    0.56    1.07
   7   1  17   14.53    2.23
   7  -1  17   13.83    2.18
  -7  -1 -17   16.37    2.04
   7   1  18   15.31    2.35
  -7  -1 -18   14.27    1.67
   7  -1  18   14.61    2.37
  -7  -1 -19   14.31    1.70
   7  -1  19   13.51    2.35
   7   1  19   16.32    2.46
   7  -1  20    3.33    1.95
   7   1  20    1.22    1.75
  -7  -1 -20    1.57    0.68
   7  -1  21    3.71    1.94
  -7  -1 -21    2.29    0.64
   7   1  21    1.54    1.87
  -7  -1 -22    1.62    0.71
   7  -1  22    4.24    2.21
   7   1  22    4.40    2.16
   7  -1  23    2.65    2.03
   7   1  23    1.63    2.07
  -7  -1 -23    0.48    0.55
  -7   2  24    0.17    0.60
  -7  -2  24   -2.33    1.68
   7   2 -24    0.56    1.74
  -7  -2  23   -1.58    1.77
   7   2 -23    1.55    1.54
  -7   2  23    0.00    0.57
  -7   2  22   -0.20    0.73
  -7  -2  22    0.81    1.87
   7   2 -22    0.38    1.47
  -7  -2  21    0.83    1.55
   7   2 -21   -0.41    1.26
  -7   2  21    0.28    0.65
  -7   2  20   24.81    2.58
   7   2 -20   30.89    2.93
  -7  -2  20   25.57    2.91
   7   2 -19   12.53    2.32
  -7   2  19   14.24    2.46
  -7  -2  19   11.40    2.23
   7  -2 -18    6.23    1.79
  -7  -2  18    5.35    1.82
  -7   2  18    7.08    1.65
   7   2 -18    5.48    1.78
  -7   2  17   20.85    3.05
  -7  -2  17   17.58    2.54
   7  -2 -17   19.15    2.14
   7   2 -17   20.55    2.61
   7  -2 -16    9.98    1.71
  -7   2  16    7.20    2.18
  -7  -2  16    8.42    1.87
   7   2 -16   10.93    2.04
   7  -2 -15    2.80    1.43
  -7   2  15    1.53    1.68
  -7  -2  15    2.03    1.58
   7   2 -15    3.17    1.56
  -7  -2  14  110.85    4.70
  -7   2  14  107.79    5.32
   7   2 -14  107.26    4.49
  -7   2  14  107.53    3.50
   7  -2 -14  113.12    4.01
  -7  -2  13   26.75    2.67
   7   2 -13   26.82    2.43
  -7   2  13   24.50    2.84
  -7   2  13   24.86    1.82
   7  -2 -13   28.78    2.25
  -7   2  12   12.66    2.32
  -7   2  12   11.24    1.29
   7   2 -12   13.04    1.99
  -7  -2  12   10.56    1.96
   7  -2 -12   13.61    1.76
   7   2 -11    0.31    1.07
  -7   2  11   -0.24    0.62
  -7   2  11    0.49    1.42
  -7  -2  11   -0.53    1.23
   7  -2 -11   -0.33    1.04
  -7   2  10    5.35    0.92
   7   2 -10    7.47    1.46
  -7   2  10    6.67    1.66
  -7  -2  10    6.75    1.54
   7  -2 -10    6.70    1.40
  -7   2   9   18.88    2.25
   7   2  -9   22.02    1.99
  -7  -2   9   21.37    2.28
  -7   2   9   22.97    1.54
   7  -2  -9   23.06    2.10
   7  -2  -8   10.43    1.63
  -7   2   8    7.38    1.73
   7   2  -8    6.31    1.38
  -7   2   8    8.01    0.94
  -7  -2   8    6.41    1.51
   7   2  -7   14.85    1.70
  -7  -2   7   11.59    1.79
   7  -2  -7   15.24    1.83
  -7   2   7   13.14    1.31
  -7   2   7   16.77    2.10
   7   2  -6   53.44    2.64
  -7   2   6   58.77    2.09
   7  -2  -6   56.63    2.92
  -7  -2   6   47.42    2.99
  -7   2   6   57.16    3.19
  -7  -2   5   -1.08    1.17
  -7   2   5    5.21    1.58
   7   2  -5    2.10    1.01
   7  -2  -4  398.12    7.74
   7   2  -4  404.74    8.42
  -7  -2   4  409.44    8.42
  -7   2   4  391.87    9.70
   7   2  -3  658.12   12.46
  -7   2   3  656.20   14.39
  -7  -2   3  683.35   13.45
   7   2  -3  677.62   12.96
  -7   2   3  676.15   12.64
   7  -2  -3  671.57   11.91
  -7   2   2   70.07    3.05
  -7  -2   2   68.82    2.52
   7   2  -2   71.05    2.76
   7   2  -2   69.36    3.03
  -7   2   2   74.53    2.92
   7  -2  -2   68.13    2.53
   7  -2  -1   64.10    2.37
  -7   2   1   70.71    2.86
  -7   2   1   66.43    2.79
  -7  -2   1   62.68    2.49
   7   2  -1   68.36    2.62
   7   2  -1   65.20    2.91
  -7   2   0    9.08    1.41
  -7  -2   0    8.48    0.83
   7  -2   0    7.10    1.01
  -7   2   0    9.15    1.11
   7   2   0    9.39    1.43
   7   2   0    7.78    1.15
   7  -2   1   23.67    1.58
  -7   2  -1   18.69    1.75
  -7  -2  -1   21.35    1.42
  -7   2  -1   20.75    1.37
   7   2   1   18.74    1.53
   7   2   1   17.13    1.74
  -7   2  -2  193.05    5.19
   7   2   2  196.09    4.51
  -7  -2  -2  195.59    5.70
   7   2   2  189.34    5.22
   7  -2   2  193.81    4.81
  -7   2  -2  194.62    5.07
  -7  -2  -3   13.71    1.49
   7   2   3   11.53    1.22
   7  -2   3   15.11    1.57
   7   2   3   11.80    1.56
  -7   2  -3   13.85    0.95
  -7   2  -3   13.44    1.62
  -7   2  -4  242.41    6.14
  -7  -2  -4  236.65    7.01
   7  -2   4  245.47    5.91
  -7   2  -4  238.78    5.81
   7   2   4  239.85    6.07
   7   2   4  235.86    4.97
  -7  -2  -5    6.75    1.51
  -7   2  -5    6.64    0.58
   7  -2   5    6.45    1.35
   7   2   5    6.97    1.33
  -7   2  -5    8.88    1.43
   7   2   5    5.85    0.88
  -7   2  -6   29.81    1.33
   7  -2   6   27.07    2.15
   7   2   6   27.47    2.19
  -7  -2  -6   28.04    1.51
  -7   2  -6   29.18    2.13
  -7  -2  -6   28.76    2.58
  -7  -2  -7    8.20    1.83
   7   2   7    6.19    1.42
   7  -2   7    7.51    1.50
  -7   2  -7    6.98    0.48
  -7   2  -7    6.81    1.40
  -7  -2  -8   23.00    2.45
  -7   2  -8   20.20    1.03
   7  -2   8   25.15    2.27
   7   2   8   26.53    2.30
  -7   2  -8   20.55    2.00
   7  -2   9   45.52    2.86
   7   2   9   42.92    2.85
  -7   2  -9   47.27    2.68
  -7  -2  -9   47.92    3.45
  -7   2  -9   37.17    1.53
   7  -2  10  100.78    4.23
  -7   2 -10  106.19    4.10
  -7  -2 -10  101.37    5.07
   7   2  10   98.07    4.13
  -7   2 -11   71.66    3.52
  -7  -2 -11   67.55    4.26
   7   2  11   69.73    3.67
   7  -2  11   74.14    3.65
  -7  -2 -12   23.57    3.10
   7  -2  12   22.02    2.50
   7   2  12   21.14    2.30
  -7   2 -12   20.12    2.20
  -7   2 -13    5.36    1.48
   7  -2  13    3.61    1.66
  -7  -2 -13    7.22    1.93
   7   2  13    4.93    1.76
  -7   2 -14    1.19    1.23
   7   2  14    1.42    1.43
   7  -2  14    0.17    1.47
  -7  -2 -14    3.27    1.38
   7   2  15    2.07    1.69
  -7  -2 -15    0.65    0.66
   7  -2  15    1.23    1.53
  -7   2 -15    0.44    1.21
  -7  -2 -16   30.18    2.78
   7   2  16   24.71    2.71
   7  -2  16   25.67    2.95
  -7   2 -16   24.05    2.47
  -7   2 -17   26.71    2.41
   7   2  17   27.50    2.95
  -7  -2 -17   30.12    2.83
   7  -2  17   28.45    3.06
  -7  -2 -18    3.28    1.13
   7   2  18    2.31    1.87
   7  -2  18    0.40    1.84
  -7   2 -18    3.23    1.44
  -7   2 -19    0.49    1.25
   7  -2  19    1.67    1.82
   7   2  19   -0.17    1.59
  -7  -2 -19    0.69    0.85
   7  -2  20    3.27    2.06
   7   2  20    3.05    2.10
  -7  -2 -20    3.27    0.94
   7  -2  21    0.64    1.89
   7   2  21    0.25    2.01
  -7  -2 -21    0.44    0.62
  -7  -2 -22   32.80    2.76
   7  -2  22   45.37    4.06
   7   2  22   37.04    3.78
  -7   3  22   10.38    1.78
   7   3 -22    9.00    2.77
  -7  -3  22    4.84    2.63
   7   3 -21    1.99    1.68
  -7   3  21    2.01    0.93
  -7  -3  21    2.35    2.17
   7   3 -20    2.84    1.96
  -7   3  20    1.74    0.99
  -7  -3  20    1.50    2.18
  -7   3  19   11.55    2.06
  -7  -3  19    8.18    2.46
   7   3 -19   10.69    2.36
  -7  -3  18    4.60    2.17
   7   3 -18    5.21    1.98
  -7   3  18    4.37    1.37
  -7  -3  17   28.63    3.32
  -7   3  17   29.62    2.90
   7   3 -17   29.77    3.08
   7   3 -16    2.93    1.74
  -7  -3  16    1.26    1.78
  -7   3  16    2.58    1.18
   7   3 -15    9.68    2.23
   7  -3 -15    8.77    1.93
  -7   3  15    8.68    2.12
  -7  -3  15    7.87    2.26
   7   3 -14    2.58    1.73
   7  -3 -14    2.60    1.72
  -7   3  14    3.99    1.48
  -7  -3  14   -0.49    1.56
   7  -3 -13    3.83    1.79
   7   3 -13    7.71    1.96
  -7  -3  13    5.60    1.88
  -7   3  13    3.20    1.25
   7   3 -12   37.53    3.18
  -7  -3  12   35.14    3.40
  -7   3  12   44.42    3.51
   7  -3 -12   40.01    2.96
  -7  -3  11  211.90    7.13
   7   3 -11  212.72    6.81
   7  -3 -11  199.89    6.18
  -7   3  11  209.28    7.64
   7  -3 -10   37.69    2.95
   7   3 -10   41.04    3.08
  -7   3  10   41.96    3.32
  -7  -3  10   39.67    3.39
   7   3  -9  274.78    7.83
  -7  -3   9  287.40    8.42
   7  -3  -9  277.93    7.56
  -7   3   9  290.02    9.10
  -7   3   8    3.98    1.37
  -7  -3   8   -1.27    1.60
   7   3  -8   -0.05    1.26
   7  -3  -8   -1.06    1.40
   7   3  -7   10.73    1.89
  -7   3   7   14.23    2.20
  -7  -3   7    8.96    2.13
   7  -3  -7    9.68    2.14
   7   3  -6   13.82    2.05
   7  -3  -6   13.09    1.62
  -7  -3   6   11.03    2.19
   7  -3  -6   14.96    2.43
  -7   3   6   12.98    2.16
  -7  -3   5    0.62    1.50
  -7   3   5    4.28    1.23
   7  -3  -5    3.03    1.31
   7   3  -5    1.79    1.41
  -7  -3   4   -0.99    1.49
  -7   3   4    3.12    1.44
   7   3  -4    0.43    1.24
   7  -3  -4   -0.21    1.12
  -7   3   4    0.73    0.90
   7  -3  -3   10.10    1.52
   7   3  -3   11.40    1.74
  -7   3   3    8.97    1.80
  -7   3   3   12.26    1.28
  -7  -3   3    9.58    2.08
  -7   3   2   -0.69    1.16
   7  -3  -2   -1.63    0.85
  -7   3   2    1.54    0.56
  -7  -3   2   -0.19    0.25
   7   3  -2   -0.81    1.10
   7   3  -2    0.84    1.30
   7   3  -1   70.64    3.16
  -7   3   1   66.44    3.40
  -7  -3   1   70.93    2.97
   7  -3  -1   72.33    3.06
  -7   3   1   76.40    3.24
   7   3  -1   71.48    3.65
  -7   3   0   -0.67    1.18
  -7  -3   0   -0.34    0.27
   7  -3   0   -0.86    0.85
  -7   3   0    1.63    0.42
   7   3   0    0.16    1.00
   7   3   0    0.45    1.36
  -7   3  -1   85.31    3.20
   7  -3   1   85.16    3.42
   7   3   1   78.69    3.76
   7   3   1   78.63    3.28
  -7   3  -1   81.92    3.75
  -7  -3  -1   73.24    3.30
  -7   3  -2   34.32    1.75
  -7  -3  -2   31.00    1.94
  -7   3  -2   30.65    2.45
   7  -3   2   40.43    2.53
   7   3   2   31.11    2.59
   7   3   2   34.58    2.28
   7  -3   3   13.39    1.82
   7   3   3   14.12    2.03
  -7   3  -3    9.35    0.67
   7   3   3   12.59    1.60
  -7   3  -3   11.95    1.93
  -7  -3  -3   12.16    1.24
   7   3   4   29.78    2.07
   7   3   4   31.45    2.65
  -7  -3  -4   36.78    2.40
  -7   3  -4   29.09    2.51
   7  -3   4   32.34    2.51
  -7   3  -5    0.36    1.22
  -7  -3  -5    1.26    0.81
   7   3   5   -0.36    0.96
   7  -3   5   -0.09    1.31
   7   3   5   -0.30    1.28
   7   3   6    2.63    1.43
   7  -3   6    1.01    1.36
  -7  -3  -6    4.30    1.49
  -7   3  -6    1.67    1.43
  -7   3  -7   13.71    2.14
   7  -3   7   13.49    2.03
   7   3   7    9.67    1.99
  -7  -3  -7   11.80    2.29
   7   3   8   26.06    2.69
   7  -3   8   31.59    2.86
  -7   3  -8   24.88    2.48
  -7  -3  -8   23.49    2.77
  -7   3  -9   35.33    2.93
  -7  -3  -9   37.47    3.26
   7  -3   9   35.03    3.03
   7   3   9   37.91    3.02
   7  -3  10   -0.40    1.57
  -7   3 -10    1.10    1.45
   7   3  10    1.22    1.29
  -7  -3 -10   -1.38    1.19
   7   3  11    7.87    1.94
   7  -3  11    7.09    2.08
  -7   3 -11    7.46    1.83
  -7  -3 -11    7.04    1.90
   7  -3  12    8.98    2.17
   7   3  12   10.36    2.17
  -7  -3 -12   14.18    2.53
  -7   3 -12    8.15    2.01
  -7  -3 -13    4.40    1.20
  -7   3 -13    0.90    1.36
   7   3  13    3.02    1.74
   7  -3  13   -0.42    1.63
  -7  -3 -14    5.22    1.28
   7  -3  14    3.42    1.95
   7   3  14    0.85    1.52
  -7   3 -14    2.83    1.47
  -7   3 -15    6.68    1.96
   7   3  15    6.15    2.07
   7  -3  15    5.85    2.24
  -7  -3 -15   10.95    1.93
   7   3  16   18.07    2.81
  -7  -3 -16   22.60    2.35
   7  -3  16   20.94    3.19
  -7   3 -16   22.00    2.73
   7  -3  17   16.31    2.89
   7   3  17   15.12    2.66
  -7  -3 -17   16.03    1.90
  -7   3 -17   22.44    3.01
   7   3  18    7.76    2.37
  -7  -3 -18   10.65    1.77
   7  -3  18    8.46    2.38
  -7   3 -18    9.78    2.18
   7  -3  19   14.73    3.10
   7   3  19    9.87    2.46
  -7   3 -19    9.22    2.27
  -7  -3 -19   12.02    2.12
  -7   4  17    3.85    0.81
  -7  -4  17    2.02    2.26
   7   4 -17    1.68    1.98
  -7   4  16    4.16    0.76
   7   4 -16    3.09    2.01
  -7  -4  16    3.61    2.41
  -7  -4  15    0.69    1.92
  -7   4  15    0.48    0.76
   7   4 -15   -0.07    1.82
  -7   4  14    0.19    0.69
   7   4 -14   -2.13    1.50
  -7  -4  14   -1.13    1.78
  -7   4  13   28.07    2.52
   7   4 -13   33.15    3.26
  -7  -4  13   31.38    3.65
   7   4 -12  153.05    6.44
  -7   4  12  158.32    6.89
   7  -4 -12  145.69    5.71
  -7  -4  12  152.31    6.79
  -7  -4  11   19.89    2.97
  -7   4  11   24.56    2.09
   7   4 -11   23.88    3.15
   7  -4 -11   27.27    3.28
  -7  -4  10  180.96    7.17
   7   4 -10  174.66    6.68
   7  -4 -10  175.43    6.41
  -7   4  10  172.39    7.09
   7   4  -9    0.64    1.57
  -7   4   9    2.68    0.72
   7  -4  -9   -0.35    1.99
  -7  -4   9   -0.67    1.71
  -7  -4   8    0.85    1.68
   7   4  -8    2.55    1.74
   7  -4  -8    1.09    1.96
  -7   4   8    1.53    0.64
  -7  -4   7    8.34    2.35
   7  -4  -7   11.57    2.42
   7   4  -7    8.82    2.21
  -7   4   7    9.89    0.96
  -7  -4   6    0.17    1.88
   7   4  -6    1.79    1.65
  -7   4   6    4.31    0.81
   7  -4  -6    2.57    1.95
   7  -4  -5   -0.20    1.79
   7   4  -5   -1.55    1.31
  -7  -4   5   -0.70    1.75
  -7   4   5    0.15    0.50
  -7  -4   4   -1.74    1.84
   7   4  -4    0.67    1.55
  -7   4   4    0.16    0.44
  -7  -4   3   -0.27    1.89
  -7   4   3    1.54    1.68
  -7   4   3    1.84    0.52
   7   4  -3    1.10    1.52
  -7  -4   2    0.37    1.67
   7   4  -2    2.03    1.63
  -7   4   2    3.25    1.84
  -7  -4   1   -2.37    1.39
   7   4  -1    1.33    1.62
  -7   4   1   -0.07    1.53
  -7   4   0    3.28    1.85
   7   4   0    2.22    1.61
   7   4   1    0.95    1.56
   7   4   1    1.11    1.40
  -7   4  -1    0.91    1.61
   7  -4   1    3.55    1.48
   7  -4   2    2.87    1.53
   7   4   2    4.10    1.70
   7   4   2    2.85    1.48
  -7   4  -2    4.52    1.96
  -7   4  -3    0.50    1.72
   7  -4   3    0.03    1.56
   7   4   3   -0.54    1.44
   7   4   4   80.01    4.42
   7  -4   4   77.11    4.22
  -7   4  -4   75.98    4.19
  -7  -4  -4   70.71    3.57
   7  -4   5   -0.09    1.35
  -7   4  -5    0.90    1.48
   7   4   5    0.63    1.82
  -7   4  -6    0.37    1.52
   7  -4   6    1.09    1.74
   7   4   6    2.03    1.62
   7  -4   7   22.43    2.99
   7   4   7   21.77    2.76
  -7   4  -7   20.58    2.88
  -7  -4  -7   20.72    1.79
  -7  -4  -8   75.45    4.28
  -7   4  -8   78.09    4.48
   7   4   8   76.18    4.42
   7  -4   8   78.74    4.50
  -7   4  -9   37.39    3.36
   7  -4   9   38.78    3.61
  -7  -4  -9   42.47    3.03
   7   4   9   37.73    3.48
   7   4  10   11.57    2.58
  -7   4 -10   13.62    2.39
  -7  -4 -10   12.08    1.25
   7  -4  10   15.24    2.63
   7  -4  11    0.15    1.90
  -7   4 -11    2.76    1.86
  -7  -4 -11   -0.25    0.63
   7   4  11   -0.70    1.66
   7  -4  12    3.62    2.06
  -7  -4 -12    3.65    0.65
   7   4  12    3.95    2.01
  -7   4 -12    2.20    1.94
  -7   4 -13   37.26    3.37
   7   4  13   36.55    3.68
  -7  -4 -13   32.98    2.93
   7  -4  13   35.04    3.87
  -7  -4 -14    4.52    0.81
  -7   4 -14    2.94    1.96
   7   4  14    2.23    1.94
   7  -4  14    4.86    2.33
   7  -5  -6    2.49    2.37
  -7  -5   6   -2.13    2.05
   7   5  -6    2.68    2.12
   7  -5  -5    1.30    2.26
  -7  -5   5   -0.79    1.86
   7   5  -5    0.52    1.81
  -7  -5   4    1.26    2.13
   7  -5  -4    4.67    2.57
   7   5  -4    1.57    2.06
   7   5  -3   23.49    3.15
  -7  -5   3   13.89    3.06
  -7  -5   2    3.99    2.52
   7   5  -2    2.34    1.70
  -7   5   2    4.05    2.24
  -7   5   1   33.95    3.50
  -7  -5   1   32.82    3.96
  -7  -5   0   14.44    3.03
  -7   5   0   13.40    2.90
  -7  -5  -1    2.49    2.20
  -7   5  -1    3.47    2.39
  -7   5  -2    0.95    2.18
  -7  -5  -2    0.59    1.98
  -7  -5  -3    5.54    2.19
  -7   5  -3    5.47    2.56
  -7   5  -4    0.21    2.21
  -8   0  25    1.50    1.71
   8   0 -24    4.26    1.78
  -8   0  24    1.20    1.49
  -8   0  23    1.33    1.45
   8   0 -23    1.05    1.45
   8   0 -22   46.40    3.18
  -8   0  22   49.76    3.37
  -8   0  21    0.85    0.38
   8   0 -21    0.20    1.18
  -8   0  21    1.07    1.31
  -8   0  20  333.01    9.30
  -8   0  20  316.09    8.13
   8   0 -20  297.32    8.05
   8   0 -19    1.12    1.35
  -8   0  19    2.35    1.25
  -8   0  18  105.42    4.13
   8   0 -18   99.95    4.19
  -8   0  18  112.42    4.45
   8   0 -17    1.17    1.35
  -8   0  17    0.69    1.10
  -8   0  16  724.72   15.93
  -8   0  16  720.88   13.75
   8   0 -16  702.71   13.95
  -8   0  15    1.03    0.38
   8   0 -15    1.86    1.25
  -8   0  15    0.25    0.87
  -8   0  14   26.08    1.89
  -8   0  14   22.55    1.65
   8   0 -14   27.26    2.18
  -8   0  13   -0.37    0.68
   8   0 -13    0.28    1.00
   8   0 -12  451.68    9.19
  -8   0  12  464.27   10.51
  -8   0  12  460.10    8.97
  -8   0  11   -0.63    0.57
  -8   0  11    0.09    0.63
   8   0 -11   -0.08    0.79
   8   0 -10  244.39    5.47
  -8   0  10  236.53    5.20
  -8   0  10  234.14    6.17
   8   0  -9   -0.93    0.70
  -8   0   9   -0.01    0.59
  -8   0   9   -0.28    0.55
  -8   0   8  916.64   15.43
   8   0  -8  907.18   15.69
  -8   0   8  925.92   18.05
  -8   0   7   -0.79    0.51
  -8   0   7   -0.53    0.51
   8   0  -7    0.00    0.65
  -8   0   6   16.25    1.38
   8   0  -6   19.95    1.32
  -8   0   6   15.60    1.19
   8   0  -5   -0.15    0.58
  -8   0   5    0.32    0.54
  -8   0   5   -0.69    0.49
   8   0  -4  658.76   10.89
  -8   0   4  626.39   12.80
   8   0  -4  656.46   11.16
   8   0  -3   -1.34    0.46
  -8   0   3   -0.66    0.63
   8   0  -3   -0.52    0.62
   8   0  -2   11.58    1.16
   8   0  -2   10.63    0.90
  -8   0   2    9.33    1.19
   8   0  -1   -0.37    0.52
   8   0  -1   -0.56    0.53
  -8   0   1   -0.87    0.62
   8   0   0 2306.91   36.42
   8   0   0 2372.62   36.42
  -8   0   0 2169.77   41.61
   8   0   1   -0.21    0.56
  -8   0  -1   -0.58    0.58
   8   0   1    0.03    0.53
  -8   0  -2    3.46    0.86
   8   0   2    5.27    0.71
   8   0   2    3.87    0.76
  -8   0  -3    0.02    0.62
   8   0   3   -0.29    0.59
   8   0   4  290.95    6.08
  -8   0  -4  294.77    5.27
  -8   0  -4  295.90    7.11
   8   0   5   -0.09    0.74
  -8   0  -5   -0.29    0.72
  -8   0  -5   -0.47    0.37
   8   0   6  455.50    8.94
  -8   0  -6  445.60    7.87
  -8   0  -6  451.72   10.23
   8   0   7    0.59    0.87
  -8   0  -7   -0.49    0.40
  -8   0  -7   -0.71    0.83
   8   0   8   94.01    3.37
  -8   0  -8   90.24    2.40
  -8   0  -8   92.92    3.66
  -8   0  -9    0.00    0.47
   8   0   9   -0.58    0.88
  -8   0  -9    1.49    0.74
  -8   0 -10   17.61    1.75
  -8   0 -10   18.27    1.21
   8   0  10   19.86    2.02
  -8   0 -11    0.97    0.75
  -8   0 -11   -0.12    0.51
   8   0  11   -0.20    1.06
   8   0  12   92.07    3.87
  -8   0 -12   98.68    4.22
  -8   0 -12   91.47    2.80
  -8   0 -13    1.11    0.84
   8   0  13   -0.33    1.20
   8   0  14  133.78    4.96
  -8   0 -14  140.40    5.44
   8   0  15    0.19    1.45
  -8   0 -15    0.53    0.71
  -8   0 -16   24.25    2.15
   8   0  16   23.03    2.61
  -8   0 -17    1.04    0.66
   8   0  17   -1.36    1.39
  -8   0 -18   40.12    2.70
   8   0  18   41.61    3.24
  -8   0 -19   -0.15    0.40
   8   0  19    0.35    1.45
   8   0  20    7.08    2.05
  -8   0 -20    8.31    0.96
  -8   0 -21    0.44    0.46
   8   0  21   -1.24    1.68
   8   0  22    7.07    2.29
   8   0  23   -0.59    2.01
  -8  -1  26    0.01    1.81
   8   1 -26    1.08    1.74
  -8  -1  25   -0.02    1.85
   8   1 -25    0.70    1.59
   8   1 -24    5.06    1.81
  -8   1  24    5.67    0.71
  -8  -1  24    4.37    2.06
   8   1 -23    7.92    2.01
  -8  -1  23    2.59    1.81
  -8   1  23    2.07    0.78
  -8  -1  22    0.08    1.44
  -8   1  22   -0.41    0.59
   8  -1 -22   -1.34    1.36
   8   1 -22   -0.25    1.28
  -8   1  21   11.96    2.02
  -8  -1  21   16.69    2.39
   8   1 -21   13.27    2.18
   8  -1 -21   13.55    2.17
  -8   1  20   13.22    2.15
   8  -1 -20   16.08    2.32
  -8  -1  20    9.99    2.03
  -8   1  20   14.10    1.76
   8   1 -20   13.59    2.27
  -8   1  19    8.97    1.75
  -8  -1  19   11.85    2.02
   8   1 -19   11.89    2.02
   8  -1 -19   10.19    1.92
  -8   1  19    8.79    1.58
   8   1 -18   32.57    2.79
  -8   1  18   35.34    2.36
  -8  -1  18   35.23    2.83
  -8   1  18   32.05    2.85
   8  -1 -18   35.55    2.53
   8  -1 -17    1.37    1.28
  -8   1  17   -0.27    0.92
   8   1 -17    0.66    1.26
  -8   1  17    0.63    1.15
  -8  -1  17   -0.06    1.23
  -8   1  16    7.66    1.25
  -8  -1  16    4.50    1.55
   8  -1 -16    5.19    1.41
  -8   1  16    3.87    1.61
   8   1 -16    5.09    1.62
  -8   1  15  180.48    4.67
  -8  -1  15  184.46    5.56
   8   1 -15  176.08    5.45
  -8   1  15  177.11    6.41
   8  -1 -15  170.02    4.93
  -8   1  14   58.92    3.55
   8  -1 -14   56.96    2.73
   8   1 -14   58.70    3.06
  -8  -1  14   60.25    3.11
  -8  -1  14   60.95    2.17
  -8   1  14   56.38    2.37
  -8   1  13   24.37    2.40
  -8  -1  13   23.29    1.17
   8  -1 -13   23.54    1.92
   8   1 -13   21.97    2.05
  -8   1  13   22.39    1.58
  -8  -1  13   20.61    2.06
  -8  -1  12    9.58    0.65
  -8   1  12   11.31    1.80
  -8   1  12   11.32    1.20
  -8  -1  12    9.67    1.47
   8   1 -12    8.76    1.55
   8  -1 -12    8.55    1.42
  -8  -1  11    1.00    0.95
  -8   1  11    0.80    0.59
   8  -1 -11    0.64    0.96
  -8   1  11    1.73    1.14
   8   1 -11    2.33    1.04
  -8  -1  10    3.34    1.09
  -8   1  10    3.85    0.72
  -8   1  10    3.78    1.27
   8  -1 -10    3.63    1.08
   8   1 -10    3.50    1.11
  -8  -1  10    3.61    0.36
   8  -1  -9   59.74    2.54
  -8  -1   9   63.90    2.80
   8   1  -9   68.16    2.79
  -8   1   9   61.66    1.82
  -8  -1   9   66.40    1.99
  -8   1   9   61.60    3.10
  -8  -1   8   46.89    1.58
   8   1  -8   44.47    2.24
  -8  -1   8   47.00    2.43
  -8   1   8   42.96    2.57
   8  -1  -8   48.06    2.26
  -8   1   8   45.32    1.42
   8   1  -7  136.45    3.80
  -8  -1   7  134.21    3.26
  -8  -1   7  129.85    3.87
   8  -1  -7  130.37    3.69
  -8   1   7  129.43    4.40
  -8  -1   6  119.90    2.95
  -8   1   6  110.33    3.89
   8   1  -6  112.94    3.31
  -8  -1   6  119.91    3.59
   8  -1  -6  113.21    3.37
  -8   1   5   31.25    2.05
   8   1  -5   29.94    1.76
   8  -1  -5   30.44    1.80
  -8  -1   5   31.76    1.96
  -8  -1   5   33.98    1.30
  -8   1   4  546.69   11.74
   8   1  -4  564.41   10.03
  -8  -1   4  546.49   10.87
   8   1  -4  561.13   10.26
   8  -1  -4  537.84   10.24
  -8  -1   3    1.66    0.48
   8   1  -3    0.23    0.68
  -8   1   3   -0.41    0.69
   8   1  -3    0.02    0.57
   8  -1  -3    0.07    0.81
   8   1  -2   28.56    1.47
  -8  -1   2   31.52    1.49
   8  -1  -2   28.73    1.00
  -8   1   2   26.10    1.73
   8  -1  -2   22.43    1.72
   8   1  -2   27.73    1.68
   8  -1  -1    3.41    0.56
   8   1  -1    2.45    0.68
  -8   1   1    1.42    0.76
  -8  -1   1    4.36    0.71
   8   1  -1    2.03    0.81
   8  -1   0    1.93    0.61
  -8  -1   0    2.19    0.73
  -8   1   0    1.70    0.68
  -8   1   0    1.02    0.71
   8   1   0    1.15    0.78
   8   1   0    2.55    0.61
   8   1   1   29.20    1.19
  -8  -1  -1   27.75    1.76
  -8   1  -1   28.41    1.62
   8   1   1   28.84    1.70
  -8   1  -1   26.86    1.55
   8  -1   1   27.52    1.39
   8   1   2   43.30    2.08
  -8   1  -2   44.32    1.93
   8  -1   2   44.26    1.81
  -8  -1  -2   43.65    2.29
  -8   1  -2   46.61    2.07
   8   1   2   46.00    1.33
  -8   1  -3  108.22    3.31
  -8   1  -3  111.47    3.12
   8  -1   3  102.06    2.99
  -8  -1  -3  110.34    3.88
   8   1   3  107.44    3.28
  -8   1  -4   31.62    1.70
   8  -1   4   31.25    1.78
  -8  -1  -4   29.67    2.17
  -8   1  -4   31.21    1.66
   8   1   4   33.39    1.99
   8  -1   5   14.47    1.51
  -8   1  -5   14.06    1.21
  -8  -1  -5   13.56    1.70
  -8   1  -5   13.41    1.27
   8   1   5   13.72    1.46
  -8   1  -6   29.47    1.61
   8   1   6   26.69    1.96
  -8  -1  -6   27.13    2.18
   8  -1   6   25.89    1.84
  -8   1  -6   27.33    1.67
  -8   1  -7   37.08    1.83
   8   1   7   35.56    2.26
   8  -1   7   38.46    2.18
  -8  -1  -7   37.04    2.64
  -8   1  -7   37.19    1.91
  -8   1  -8    2.22    0.84
   8  -1   8    2.43    1.10
  -8  -1  -8    2.99    1.26
  -8   1  -8    3.70    0.65
   8   1   8    2.74    1.14
  -8   1  -9    7.84    0.79
   8   1   9    6.18    1.38
  -8  -1  -9    5.55    1.57
   8  -1   9    6.17    1.34
  -8   1  -9    6.14    1.05
  -8   1 -10    1.71    0.44
   8   1  10    1.66    1.20
  -8  -1 -10    0.85    1.15
  -8   1 -10    1.10    0.76
   8  -1  10    0.95    1.09
  -8   1 -11   59.40    2.56
   8  -1  11   57.81    3.08
  -8  -1 -11   57.48    3.56
  -8   1 -11   56.00    2.54
   8   1  11   58.95    3.22
   8   1  12   70.99    3.59
  -8   1 -12   75.50    2.98
  -8  -1 -12   72.17    4.13
   8  -1  12   71.14    3.52
  -8   1 -12   69.82    2.88
   8   1  13    3.62    1.62
  -8  -1 -13    7.23    1.78
   8  -1  13    5.59    1.57
  -8   1 -13    6.16    1.28
  -8   1 -13    7.89    0.84
   8   1  14    0.13    1.41
  -8   1 -14   -1.07    0.77
   8  -1  14    1.13    1.49
  -8   1 -14    0.68    0.36
  -8  -1 -14   -0.51    0.88
  -8   1 -15   22.31    2.11
   8  -1  15   27.28    2.71
   8   1  15   24.52    2.60
  -8   1 -15   18.62    1.44
  -8  -1 -15   30.00    2.76
   8  -1  16    0.97    1.59
  -8  -1 -16    1.50    0.86
   8   1  16   -0.65    1.41
   8   1  17   -0.04    1.46
   8  -1  17   -0.03    1.44
  -8  -1 -17    1.22    0.70
  -8  -1 -18    3.64    1.15
   8  -1  18    3.89    1.79
   8   1  18    4.60    1.83
   8   1  19    5.72    1.93
   8  -1  19    4.98    1.93
  -8  -1 -19    6.08    1.26
   8  -1  20    3.47    1.87
   8   1  20    6.00    2.12
  -8  -1 -20    3.74    0.97
   8  -1  21    0.12    1.88
   8   1  21    0.51    1.90
  -8  -1 -21    0.90    0.49
   8  -1  22    4.02    2.17
   8   1  22    1.35    2.00
  -8  -1 -22    0.86    0.52
   8  -1  23   -1.10    2.01
  -8  -1 -23   -0.65    0.57
   8   1  23    0.69    2.04
   8   2 -24    4.19    2.26
  -8  -2  24    4.60    2.39
  -8   2  24    4.47    0.82
   8   2 -23    6.58    2.03
  -8  -2  23    7.47    2.35
  -8   2  22    1.04    0.76
   8   2 -22    0.03    1.54
  -8  -2  22    1.30    1.95
   8   2 -21   25.37    3.05
  -8  -2  21   26.18    3.04
  -8   2  21   23.99    2.48
  -8  -2  20    2.15    1.54
  -8   2  20    1.85    0.99
   8   2 -20    2.04    1.57
   8   2 -19    1.98    1.69
  -8   2  19    4.18    1.36
  -8  -2  19   -1.69    1.43
   8  -2 -19    0.04    1.38
   8   2 -18   19.04    2.54
  -8  -2  18   17.62    2.40
   8  -2 -18   16.83    2.24
  -8   2  18   17.35    2.20
   8  -2 -17    3.88    1.55
  -8  -2  17    3.50    1.68
   8   2 -17    4.67    1.85
  -8   2  17    3.15    1.89
  -8   2  16   28.65    3.03
   8   2 -16   29.65    2.74
   8  -2 -16   27.32    2.28
  -8  -2  16   29.93    2.78
  -8  -2  15   14.59    2.30
   8   2 -15   12.93    2.13
  -8   2  15   10.00    2.32
   8  -2 -15   12.34    1.93
   8   2 -14    1.39    1.39
   8  -2 -14    3.07    1.39
  -8  -2  14    1.05    1.32
  -8   2  14    1.36    1.65
  -8  -2  13   82.69    4.04
   8   2 -13   80.73    3.77
   8  -2 -13   85.49    3.50
  -8   2  13   80.98    4.49
  -8  -2  12    0.37    1.28
   8  -2 -12    0.44    1.17
   8   2 -12    0.47    1.23
  -8   2  12    0.22    1.44
  -8   2  12   -0.35    0.64
  -8  -2  11    1.44    1.37
   8   2 -11    1.61    1.30
  -8   2  11    1.24    0.68
  -8   2  11    0.65    1.38
   8  -2 -11    2.09    1.28
   8  -2 -10    1.31    1.21
   8   2 -10    3.13    1.27
  -8   2  10    4.42    1.54
  -8   2  10    2.48    0.76
  -8  -2  10    3.23    1.35
  -8  -2   9   34.85    2.68
   8  -2  -9   36.34    2.37
  -8   2   9   35.17    1.67
  -8   2   9   33.73    2.76
   8   2  -9   33.77    2.38
  -8   2   8    3.46    1.35
  -8   2   8    2.89    0.70
   8   2  -8    1.46    1.07
  -8  -2   8    1.89    1.22
   8  -2  -8    3.70    1.30
   8   2  -7    1.06    0.91
  -8   2   7   -0.11    1.05
   8  -2  -7    0.72    1.13
  -8   2   7    0.99    0.62
  -8  -2   7   -0.65    1.07
  -8   2   6   32.97    2.57
   8   2  -6   36.78    2.23
   8  -2  -6   35.98    2.55
  -8  -2   6   36.16    1.19
  -8  -2   6   33.73    2.58
   8   2  -5   17.71    1.78
  -8  -2   5   14.96    1.96
  -8   2   5   16.34    2.01
   8  -2  -5   18.41    2.03
   8  -2  -5   13.21    1.28
  -8  -2   5   14.30    0.79
  -8  -2   4  991.11   18.82
  -8   2   4  975.83   20.14
   8  -2  -4 1001.73   16.56
   8  -2  -4  959.61   17.84
   8   2  -4  973.28   17.44
   8   2  -4  976.13   17.82
  -8   2   3  846.10   17.72
  -8   2   3  847.81   15.50
   8  -2  -3  862.77   14.68
   8   2  -3  837.66   15.30
  -8  -2   3  854.56   16.77
   8   2  -3  868.64   15.91
   8   2  -2   37.10    2.00
  -8   2   2   36.44    2.21
  -8  -2   2   36.18    1.71
  -8   2   2   34.78    2.18
   8   2  -2   35.24    2.35
   8  -2  -1    4.87    0.95
  -8   2   1    6.33    1.14
   8   2  -1    5.38    1.30
   8   2  -1    6.46    1.15
  -8   2   1    6.62    1.26
  -8  -2   1    6.38    0.69
   8  -2   0  149.58    3.80
  -8   2   0  140.98    4.34
  -8   2   0  136.22    4.21
  -8  -2   0  149.00    4.45
   8   2   0  142.58    3.81
   8   2   0  138.60    4.35
   8  -2   1    8.33    1.07
  -8   2  -1    9.50    0.94
  -8   2  -1    8.20    1.39
   8   2   1    5.32    1.30
   8   2   1    6.66    1.05
  -8  -2  -1    8.76    0.87
  -8  -2  -2   93.78    3.63
  -8   2  -2   89.93    3.36
   8   2   2   89.70    3.46
   8   2   2   87.43    2.74
   8  -2   2   93.70    3.11
  -8   2  -2   92.02    3.14
  -8  -2  -3  126.18    4.61
  -8   2  -3  121.61    4.01
  -8   2  -3  126.32    3.82
   8   2   3  123.15    4.11
   8  -2   3  134.08    3.88
   8   2   3  125.21    3.24
  -8   2  -4    9.90    0.79
  -8   2  -4    9.05    1.41
   8   2   4   10.87    1.13
  -8  -2  -4    9.23    1.65
   8  -2   4    8.53    1.33
   8   2   4    8.85    1.45
   8   2   5    1.07    1.07
  -8   2  -5    0.70    1.00
  -8   2  -5    0.64    0.25
  -8  -2  -5    1.19    1.09
   8  -2   5    0.24    0.96
   8   2   5    0.31    0.63
  -8  -2  -6   48.14    1.78
   8   2   6   47.45    2.79
  -8  -2  -6   48.28    3.12
  -8   2  -6   48.74    2.63
  -8   2  -6   46.60    1.91
   8  -2   6   50.79    2.69
  -8   2  -7   19.46    1.91
  -8   2  -7   19.97    1.08
   8   2   7   21.89    2.09
  -8  -2  -7   21.12    2.28
   8  -2   7   23.90    2.16
   8   2   8    6.04    1.54
  -8   2  -8    5.61    0.46
  -8  -2  -8    7.66    1.90
  -8   2  -8    6.58    1.39
   8  -2   8    4.50    1.37
   8   2   9   75.84    3.64
  -8  -2  -9   80.12    4.38
   8  -2   9   77.02    3.65
  -8   2  -9   73.26    2.43
  -8   2  -9   74.25    3.36
  -8   2 -10    1.45    1.19
   8  -2  10    1.11    1.39
  -8  -2 -10    0.42    1.26
   8   2  10    2.47    1.45
   8   2  11   36.54    2.77
  -8  -2 -11   34.77    3.24
   8  -2  11   38.31    2.88
  -8   2 -11   35.44    2.54
   8   2  12   44.53    3.18
   8  -2  12   38.76    3.04
  -8   2 -12   41.03    2.75
  -8  -2 -12   40.62    3.46
   8   2  13   36.54    3.00
  -8  -2 -13   42.72    3.60
   8  -2  13   43.08    3.21
  -8   2 -13   37.51    2.69
   8   2  14   36.28    3.06
   8  -2  14   40.88    3.34
  -8  -2 -14   42.13    3.49
  -8   2 -14   38.23    2.78
  -8  -2 -15   14.49    2.54
   8   2  15   13.44    2.37
   8  -2  15   14.76    2.36
  -8   2 -15   14.36    2.12
  -8  -2 -16   11.13    2.31
  -8   2 -16   12.25    2.00
   8  -2  16    9.54    2.22
   8   2  16    9.98    2.31
  -8  -2 -17   23.92    2.53
   8  -2  17   25.35    3.04
  -8   2 -17   23.74    2.37
   8   2  17   24.08    2.98
  -8   2 -18   77.18    4.11
   8   2  18   66.97    4.32
   8  -2  18   69.53    4.36
  -8  -2 -18   70.14    4.61
  -8  -2 -19    7.16    1.30
   8  -2  19    6.04    2.04
   8   2  19    3.83    2.18
  -8  -2 -20   26.73    2.59
   8  -2  20   28.43    3.47
   8   2  20   29.10    3.34
   8  -2  21   -1.80    1.77
  -8  -2 -21    1.85    0.56
   8   2  21    0.82    1.99
   8   3 -22    0.84    1.96
  -8   3  22    2.70    0.88
  -8  -3  22    0.91    2.28
   8   3 -21    0.65    1.57
  -8   3  21    0.75    0.70
  -8  -3  21    1.41    1.97
   8   3 -20    1.94    1.89
  -8   3  20    2.84    1.02
  -8  -3  20    3.11    2.30
  -8  -3  19    5.77    2.30
  -8   3  19    5.12    1.18
   8   3 -19    6.66    2.09
  -8   3  18    4.81    1.52
  -8  -3  18    1.73    1.75
   8   3 -18    3.03    1.91
  -8   3  17    2.53    1.17
   8   3 -17   -0.28    1.48
  -8  -3  17    1.94    1.88
  -8   3  16   34.57    3.13
  -8  -3  16   30.61    3.21
   8   3 -16   30.17    3.01
   8  -3 -16   32.38    2.81
  -8  -3  15   11.86    2.54
  -8   3  15   18.50    2.86
   8  -3 -15   15.23    2.30
   8   3 -15   17.12    2.61
   8   3 -14   10.07    2.16
  -8  -3  14    8.63    2.19
  -8   3  14    9.34    2.08
   8  -3 -14    7.06    1.68
  -8   3  13   59.53    3.95
   8   3 -13   55.19    3.58
  -8  -3  13   62.83    4.03
   8  -3 -13   56.80    3.34
  -8  -3  12   80.55    4.51
   8  -3 -12   73.57    3.85
  -8   3  12   78.18    4.59
   8   3 -12   76.06    4.15
   8  -3 -11    2.85    1.58
  -8  -3  11    0.00    1.67
  -8   3  11    6.52    1.54
   8   3 -11    3.09    1.57
   8   3 -10  110.08    4.69
   8  -3 -10  106.36    4.51
  -8   3  10  114.95    5.39
  -8  -3  10  112.16    5.13
   8  -3  -9  173.17    5.79
  -8   3   9  184.54    6.90
  -8  -3   9  167.20    6.36
   8   3  -9  170.25    5.87
   8   3  -8   12.45    2.05
  -8   3   8   12.70    2.04
   8  -3  -8   10.74    2.17
  -8  -3   8   10.46    2.31
  -8   3   7    5.29    1.68
   8  -3  -7    5.85    2.08
   8   3  -7    8.02    1.76
  -8  -3   7    4.45    1.94
   8  -3  -6   -0.21    1.63
   8   3  -6    2.74    1.41
  -8  -3   6    0.11    1.54
  -8   3   6   -0.99    1.18
  -8   3   5    6.36    1.60
  -8  -3   5    3.29    1.78
   8  -3  -5    8.02    1.40
   8  -3  -5    6.41    2.09
   8   3  -5    7.38    1.75
   8   3  -4    6.55    1.62
   8  -3  -4    4.79    1.32
  -8  -3   4    5.90    1.86
  -8   3   4    7.98    1.48
   8  -3  -3    0.91    1.19
   8   3  -3    4.01    1.36
  -8   3   3    4.49    1.00
  -8   3   3    2.18    1.42
   8   3  -2    6.44    1.64
  -8   3   2    6.04    1.10
   8  -3  -2    2.83    1.12
  -8   3   2    6.51    1.64
   8   3  -2    5.50    1.52
  -8  -3   2    4.33    0.65
   8  -3  -1    3.40    1.09
   8   3  -1    3.61    1.52
   8   3  -1    3.94    1.39
  -8   3   1    5.51    1.65
  -8  -3   1    2.73    0.63
  -8  -3   0    0.31    0.43
   8   3   0    1.01    1.35
  -8   3   0    1.51    1.39
   8  -3   0    0.73    0.96
  -8   3   0    3.88    0.76
   8   3   0    3.12    1.20
  -8   3  -1   29.37    2.51
   8   3   1   27.21    2.19
  -8   3  -1   28.87    1.65
   8   3   1   28.23    2.62
  -8  -3  -1   25.83    1.71
   8  -3   1   30.80    2.26
   8   3   2   -0.76    0.98
   8   3   2   -0.09    1.28
   8  -3   2   -0.30    1.02
  -8   3  -2    0.64    1.19
   8   3   3   17.36    1.75
  -8   3  -3   20.98    2.33
   8  -3   3   18.19    1.99
  -8  -3  -3   21.65    1.65
  -8   3  -3   16.23    1.02
   8   3   3   20.48    2.31
  -8   3  -4   95.09    4.14
   8   3   4   95.73    4.16
   8  -3   4   94.78    3.94
  -8  -3  -4   97.73    4.29
   8   3   4   88.54    3.22
  -8  -3  -5   22.71    1.98
  -8   3  -5   20.21    2.40
   8   3   5   19.41    2.27
   8  -3   5   18.20    2.18
  -8  -3  -6   74.75    4.00
  -8   3  -6   71.39    3.70
   8   3   6   70.60    3.77
   8  -3   6   73.15    3.67
   8  -3   7    0.51    1.25
  -8  -3  -7    1.85    1.32
   8   3   7    1.04    1.48
  -8   3  -7    0.92    1.30
   8   3   8    2.93    1.62
  -8   3  -8    2.69    1.58
   8  -3   8    4.07    1.78
  -8  -3  -8    5.33    1.64
   8  -3   9   78.25    4.15
  -8  -3  -9   76.42    4.65
   8   3   9   77.93    3.94
  -8   3  -9   75.69    4.01
   8   3  10    1.11    1.60
  -8  -3 -10    1.88    1.52
  -8   3 -10    1.50    1.57
   8  -3  10    0.99    1.61
  -8  -3 -11   88.74    5.05
   8   3  11   86.93    4.37
   8  -3  11   81.08    4.34
  -8   3 -11   80.95    4.16
  -8  -3 -12    1.47    0.92
   8  -3  12   -0.14    1.79
  -8   3 -12    1.56    1.54
   8   3  12    1.45    1.51
  -8   3 -13   10.79    2.13
   8  -3  13   10.70    2.36
  -8  -3 -13   14.78    2.59
   8   3  13   12.11    2.26
  -8  -3 -14    2.76    1.06
   8   3  14    1.43    1.74
  -8   3 -14    0.52    1.33
   8  -3  14    1.74    1.98
   8   3  15    3.77    2.12
  -8  -3 -15    2.77    1.00
   8  -3  15    1.11    1.87
  -8   3 -15   -0.67    1.18
  -8  -3 -16   13.54    2.48
   8   3  16   16.70    2.77
   8  -3  16   14.44    2.72
  -8   3 -16   18.35    2.63
   8  -3  17   24.52    3.30
   8   3  17   14.86    2.87
  -8  -3 -17   15.76    1.87
  -8   3 -17   15.38    2.69
  -8   3 -18    4.56    1.90
  -8  -3 -18    4.93    1.18
   8   3  18    5.44    2.28
   8  -3  18    7.54    2.26
   8   4 -17    4.42    2.30
  -8  -4  17    2.20    2.26
  -8   4  17    4.32    0.83
  -8   4  16    3.87    0.77
  -8  -4  16    4.51    2.32
   8   4 -16    3.02    1.96
  -8   4  15   12.11    2.12
   8   4 -15   14.02    2.78
  -8  -4  15    9.83    2.64
   8   4 -14    1.80    1.85
  -8  -4  14    1.83    2.09
  -8   4  14    2.15    0.66
   8   4 -13    0.22    1.60
  -8  -4  13    3.80    2.16
  -8   4  13    3.89    1.00
  -8  -4  12   40.08    3.88
   8  -4 -12   38.54    3.34
  -8   4  12   45.44    3.14
   8   4 -12   37.52    3.45
   8   4 -11   36.24    3.33
  -8  -4  11   39.18    3.77
  -8   4  11   41.70    2.97
   8  -4 -11   35.61    3.28
  -8  -4  10   73.70    4.85
  -8   4  10   87.25    4.54
   8  -4 -10   71.09    4.17
   8   4 -10   68.87    4.22
  -8   4   9    6.86    0.85
  -8  -4   9    5.84    2.35
   8  -4  -9    7.60    2.19
   8   4  -9    8.93    2.19
   8   4  -8    5.74    2.09
   8  -4  -8    3.35    2.21
  -8   4   8    2.80    0.82
  -8  -4   8    2.12    2.15
  -8  -4   7   21.90    2.94
   8  -4  -7   29.64    3.46
  -8   4   7   24.64    1.94
   8   4  -7   26.51    2.81
   8  -4  -6    4.25    2.27
  -8  -4   6    0.75    1.87
   8   4  -6    2.51    1.71
  -8   4   6    3.40    0.81
  -8   4   5    5.76    0.99
  -8  -4   5    9.15    2.44
   8  -4  -5    8.42    2.61
   8   4  -5    6.71    1.96
   8   4  -4   14.30    2.32
  -8  -4   4   11.61    2.57
  -8   4   4   10.09    1.03
  -8  -4   3    2.15    2.12
  -8   4   3    3.52    0.53
   8   4  -3    4.22    1.89
  -8   4   3    3.18    1.82
  -8   4   2    6.38    2.00
  -8  -4   2    2.72    2.07
   8   4  -2    5.87    1.97
  -8   4   1    2.48    1.81
  -8  -4   1    1.91    1.97
   8   4  -1    2.83    1.78
   8   4   0   20.96    2.55
  -8   4   0   19.25    2.68
  -8   4  -1    3.86    1.92
   8   4   1    5.29    1.98
   8   4   1    3.75    1.72
   8   4   2    5.02    2.01
   8  -4   2    9.63    1.79
  -8   4  -2    8.39    2.19
   8   4   3    0.53    1.69
  -8   4  -3    2.08    1.51
   8  -4   3   -0.04    1.49
   8  -4   4    5.13    2.05
  -8   4  -4    5.97    1.85
   8   4   4    3.62    1.88
  -8  -4  -4    5.01    0.55
  -8   4  -5   11.65    2.35
  -8  -4  -5   10.93    0.83
   8   4   5   12.10    2.35
   8  -4   5   11.33    2.24
  -8  -4  -6   18.78    1.46
  -8   4  -6   15.93    2.57
   8   4   6   13.04    2.47
  -8   4  -7   42.44    3.49
  -8  -4  -7   42.30    2.94
   8   4   7   46.93    3.60
   8  -4   7   43.42    3.60
   8   4   8   30.30    3.30
   8  -4   8   40.87    3.50
  -8   4  -8   37.76    3.24
  -8  -4  -8   32.00    2.51
  -8   4  -9   41.49    3.41
   8   4   9   34.62    3.42
  -8  -4  -9   36.29    2.73
   8  -4   9   42.03    3.71
  -8   4 -10    3.67    1.82
  -8  -4 -10    4.10    0.69
   8   4  10    5.34    2.15
   8  -4  10    6.54    2.17
  -8  -4 -11   27.77    2.38
  -8   4 -11   33.07    3.25
   8  -4  11   32.56    3.51
   8   4  11   34.75    3.42
   8   4  12    8.27    2.50
  -8  -4 -12    7.55    1.05
  -8   4 -12    9.47    2.39
   8  -4  12    9.22    2.48
  -8   4 -13    2.48    1.60
   8  -4  13    1.64    2.10
  -8  -4 -13    0.31    0.66
   8   4  13    2.36    1.96
   8   4  14   12.63    2.62
  -8  -4 -14   11.58    1.45
  -8   4 -14   15.38    2.92
   8  -4  14   16.86    3.07
  -8  -5   6    3.84    2.56
   8   5  -6    3.71    2.19
   8  -5  -6    0.83    2.17
   8  -5  -5   10.34    2.72
   8   5  -5   12.96    2.70
  -8  -5   5   11.59    2.97
   8  -5  -4    1.90    2.10
  -8  -5   4    0.09    1.95
   8   5  -4    1.21    1.94
  -8  -5   3    7.77    2.55
   8   5  -3    7.43    1.96
  -8  -5   2   50.83    4.38
  -8  -5   1   14.26    3.07
  -8   5   1   21.22    3.34
  -8  -5   0    8.16    2.62
  -8   5   0    9.05    2.79
  -8  -5  -1    7.04    2.55
  -8   5  -1    6.39    2.63
  -8  -5  -2    5.48    2.21
  -8   5  -2    7.38    2.72
  -8   5  -3   18.78    3.37
  -8  -5  -3   22.97    3.02
   9   0 -25   -1.04    1.60
   9   0 -24   -0.68    1.39
  -9   0  24    1.14    1.52
  -9   0  23    0.87    1.29
   9   0 -23   -0.30    1.43
  -9   0  22   46.62    3.25
   9   0 -22   44.45    3.13
  -9   0  21    1.50    1.26
  -9   0  21    1.64    0.39
   9   0 -21    1.56    1.49
  -9   0  20   17.24    1.33
   9   0 -20   13.49    2.24
  -9   0  20   14.28    2.03
   9   0 -19   -0.85    1.44
  -9   0  19    1.75    0.44
  -9   0  19    1.92    1.31
  -9   0  18   77.55    3.60
  -9   0  18   79.41    3.50
   9   0 -18   72.22    3.66
  -9   0  17    2.13    1.08
   9   0 -17    0.32    1.38
   9   0 -16   28.68    2.47
  -9   0  16   29.56    2.26
  -9   0  16   31.46    2.00
   9   0 -15   -0.61    1.15
  -9   0  15    0.93    0.42
  -9   0  15   -0.82    0.71
   9   0 -14  183.31    5.20
  -9   0  14  185.88    5.66
  -9   0  14  186.59    4.88
   9   0 -13    0.19    0.98
  -9   0  13    0.24    0.68
  -9   0  13    1.56    0.47
   9   0 -12    1.46    1.02
  -9   0  12    2.89    0.68
  -9   0  12    1.33    0.77
  -9   0  11   -0.11    0.63
   9   0 -11   -0.01    0.86
  -9   0  11   -0.46    0.49
   9   0 -10  686.66   12.44
  -9   0  10  680.94   14.20
  -9   0  10  669.00   12.01
   9   0  -9    0.12    0.80
  -9   0   9   -0.16    0.59
  -9   0   9   -0.43    0.54
  -9   0   8   50.09    2.36
   9   0  -8   55.59    2.17
  -9   0   8   49.47    1.90
   9   0  -7   -0.37    0.66
  -9   0   7   -0.19    0.50
  -9   0   7   -0.15    0.60
   9   0  -6 1423.67   23.29
  -9   0   6 1443.11   23.08
  -9   0   6 1380.54   26.65
  -9   0   5   -0.29    0.56
  -9   0   5   -0.74    0.49
   9   0  -5    0.28    0.60
   9   0  -4   15.47    1.28
  -9   0   4   12.01    1.32
   9   0  -4   13.65    0.97
  -9   0   3   -0.36    0.60
   9   0  -3    0.02    0.60
   9   0  -3   -0.63    0.48
   9   0  -2   87.42    2.43
   9   0  -2   98.11    2.30
  -9   0   2   93.06    2.98
  -9   0   1    0.61    0.64
   9   0  -1   -0.08    0.56
   9   0  -1    0.05    0.54
   9   0   0   30.65    1.43
  -9   0   0   30.46    1.73
   9   0   0   31.11    1.36
  -9   0  -1    0.74    0.68
   9   0   1   -0.07    0.55
   9   0   1   -0.36    0.51
  -9   0  -2  131.86    3.91
   9   0   2  134.50    3.30
   9   0   2  132.08    2.94
   9   0   3    0.63    0.67
   9   0   3   -0.57    0.56
  -9   0  -3   -0.56    0.65
  -9   0  -4  346.47    8.20
   9   0   4  357.32    7.12
  -9   0  -4  356.88    6.22
  -9   0  -5   -0.60    0.72
   9   0   5   -0.36    0.75
  -9   0  -5   -0.84    0.39
  -9   0  -6  461.71   10.58
   9   0   6  468.20    9.21
  -9   0  -6  457.38    8.04
   9   0   7   -0.30    0.83
  -9   0  -7   -0.28    0.39
  -9   0  -7   -0.52    0.71
  -9   0  -8    2.61    0.99
  -9   0  -8    3.25    0.62
   9   0   8    3.45    1.14
  -9   0  -9    0.27    0.48
  -9   0  -9   -0.81    0.69
   9   0   9   -0.76    0.87
   9   0  10  115.13    4.07
  -9   0 -10  113.87    4.43
  -9   0 -10  111.01    2.91
  -9   0 -11   -0.01    0.54
   9   0  11    0.24    1.08
  -9   0 -11   -0.38    0.80
   9   0  12    9.84    1.83
  -9   0 -12   12.03    1.79
  -9   0 -13    0.79    0.78
   9   0  13    0.51    1.24
  -9   0 -14   89.76    4.21
   9   0  14   89.12    4.10
   9   0  15   -0.26    1.38
  -9   0 -15   -0.48    0.52
  -9   0 -16   61.95    3.51
   9   0  16   56.91    3.59
   9   0  17   -0.10    1.18
  -9   0 -17   -0.58    0.40
   9   0  18    5.10    1.93
  -9   0 -18   10.05    1.20
   9   0  19    0.91    1.65
  -9   0 -19    0.13    0.42
   9   0  20   28.03    3.07
  -9   0 -20   22.75    1.91
   9   0  21    2.76    1.84
   9   0  22   50.16    4.12
   9   0  23   -0.01    2.04
   9   1 -26   13.77    2.47
  -9  -1  26   13.66    2.76
  -9   1  25   10.78    1.02
  -9  -1  25   16.93    2.84
   9   1 -25   15.25    2.72
   9   1 -24   22.18    2.81
  -9  -1  24   17.40    2.67
  -9   1  24   14.43    1.33
   9   1 -23   14.16    2.51
  -9  -1  23   16.24    2.60
  -9   1  23    9.07    1.16
  -9  -1  22    1.54    1.61
   9   1 -22    2.50    1.53
   9  -1 -22   -0.53    1.50
  -9  -1  21    0.99    1.57
  -9   1  21    3.15    0.83
   9   1 -21   -0.08    1.31
   9  -1 -21   -0.83    1.34
   9  -1 -20    4.73    1.67
  -9  -1  20    5.17    1.75
   9   1 -20    5.49    1.76
  -9   1  20    7.60    1.68
  -9  -1  19   30.30    2.79
   9  -1 -19   26.47    2.44
  -9   1  19   24.47    2.16
   9   1 -19   23.17    2.56
  -9   1  19   27.42    2.45
   9   1 -18   23.29    2.58
  -9   1  18   26.91    2.60
  -9  -1  18   25.48    2.45
  -9   1  18   24.48    2.06
   9  -1 -18   23.50    2.35
  -9  -1  17   26.64    2.47
  -9   1  17   22.94    2.00
   9  -1 -17   25.26    2.26
  -9   1  17   26.70    2.54
   9   1 -17   24.27    2.51
  -9   1  16   33.97    2.09
  -9   1  16   32.51    2.90
  -9  -1  16   35.77    2.74
   9   1 -16   32.21    2.66
   9  -1 -16   33.99    2.41
  -9   1  15  104.89    3.29
   9  -1 -15  100.16    3.73
  -9   1  15  101.42    4.78
   9   1 -15  108.96    4.20
  -9  -1  15  106.70    4.16
  -9   1  14    1.64    1.21
  -9  -1  14    1.32    0.22
  -9  -1  14    2.07    1.19
   9   1 -14    2.02    1.27
  -9   1  14    3.25    0.88
   9  -1 -14    1.27    1.27
   9   1 -13    0.88    1.16
  -9  -1  13    1.24    0.23
  -9  -1  13    1.70    1.04
  -9   1  13    1.19    1.15
   9  -1 -13    2.24    1.13
  -9   1  13    2.15    0.77
  -9   1  12    2.16    0.76
   9   1 -12    2.49    1.18
   9  -1 -12    2.66    1.16
  -9  -1  12    1.69    1.03
  -9   1  12    1.78    1.12
  -9  -1  12    1.81    0.34
  -9   1  11   90.97    2.52
   9  -1 -11   93.45    3.31
  -9  -1  11   92.82    3.53
  -9  -1  11   97.51    2.81
  -9   1  11   87.58    3.97
   9   1 -11   94.79    3.50
  -9  -1  10   53.81    1.87
  -9   1  10   53.05    3.00
   9   1 -10   52.13    2.55
   9  -1 -10   53.50    2.48
  -9   1  10   54.09    1.74
  -9  -1  10   52.52    2.58
   9  -1  -9    3.72    1.15
  -9   1   9    4.78    0.60
  -9  -1   9    4.41    1.12
   9   1  -9    4.68    1.12
  -9   1   9    2.99    1.15
  -9  -1   9    4.87    0.48
   9  -1  -8  255.55    5.82
  -9  -1   8  251.99    6.03
  -9  -1   8  255.49    5.60
  -9   1   8  246.05    6.89
   9   1  -8  255.32    5.85
   9   1  -7   53.00    2.38
  -9  -1   7   51.75    1.75
   9  -1  -7   51.05    2.35
  -9  -1   7   52.96    2.46
  -9   1   7   47.25    2.65
  -9  -1   6   -0.27    0.80
  -9   1   6    0.29    0.80
   9  -1  -6   -0.13    0.76
   9   1  -6   -1.09    0.61
  -9  -1   6    0.95    0.26
  -9  -1   5   53.60    1.87
   9   1  -5   51.48    2.22
  -9   1   5   54.06    2.61
   9   1  -5   49.10    2.13
   9  -1  -5   52.38    2.31
  -9   1   4    8.05    1.28
   9  -1  -4   10.53    1.29
   9   1  -4    8.46    1.03
   9   1  -4    6.91    1.10
  -9  -1   4   12.23    0.97
  -9   1   3   63.58    2.69
   9   1  -3   60.33    2.34
   9   1  -3   64.53    2.21
   9  -1  -3   60.64    2.44
  -9  -1   3   65.97    2.23
   9  -1  -2  238.50    5.39
  -9  -1   2  232.31    5.55
   9  -1  -2  236.43    4.30
   9   1  -2  244.25    5.33
  -9   1   2  237.36    6.00
   9   1  -2  227.53    4.79
   9   1  -1   14.88    1.48
   9  -1  -1   14.43    0.98
   9   1  -1   15.72    1.24
  -9   1   1   14.48    1.38
  -9  -1   1   17.05    1.34
  -9   1   0    9.82    1.20
   9  -1   0    9.03    0.95
   9   1   0    9.12    1.16
   9   1   0    9.52    0.84
  -9   1   0   11.25    1.12
  -9  -1   0    9.37    1.17
  -9  -1  -1    0.85    0.78
   9   1   1    1.43    0.82
  -9   1  -1    0.68    0.64
   9  -1   1   -0.40    0.57
   9   1   1    1.20    0.52
  -9   1  -1    0.12    0.61
  -9  -1  -2   13.47    1.54
   9   1   2   14.03    0.86
   9   1   2   12.92    1.46
  -9   1  -2   13.55    1.31
  -9   1  -2   12.67    1.33
   9  -1   2   13.85    1.30
   9   1   3  576.97   10.96
  -9   1  -3  589.94   10.67
  -9  -1  -3  573.39   12.67
  -9   1  -3  581.82   12.07
   9  -1   3  585.54   10.58
  -9   1  -4   83.66    2.94
   9  -1   4   82.66    2.76
  -9  -1  -4   83.66    3.50
  -9   1  -4   85.85    2.74
   9   1   4   81.16    2.99
  -9  -1  -5   67.69    3.24
  -9   1  -5   72.40    2.54
  -9   1  -5   70.71    2.70
   9   1   5   68.43    2.84
   9  -1   5   70.00    2.68
   9   1   6  175.97    4.87
  -9   1  -6  173.86    4.83
  -9   1  -6  179.62    4.46
  -9  -1  -6  181.25    5.80
   9  -1   6  172.57    4.60
  -9  -1  -7  228.30    6.82
   9  -1   7  209.46    5.44
   9   1   7  219.18    5.67
  -9   1  -7  218.00    5.68
  -9   1  -7  215.60    5.15
  -9   1  -8    0.62    0.65
  -9   1  -8    1.17    0.39
   9   1   8    1.53    1.08
  -9  -1  -8   -0.44    0.92
   9  -1   8    2.56    1.13
  -9   1  -9    9.56    0.93
  -9  -1  -9    9.55    1.79
  -9   1  -9   10.58    1.28
   9  -1   9   10.10    1.59
   9   1   9    8.73    1.57
  -9   1 -10   55.98    2.45
   9  -1  10   53.62    2.92
  -9   1 -10   57.85    2.50
  -9  -1 -10   57.99    3.45
   9   1  10   53.52    2.99
  -9   1 -11   14.69    1.58
   9   1  11   20.32    2.22
  -9   1 -11   20.75    1.38
  -9  -1 -11   19.74    2.51
   9  -1  11   19.68    2.14
  -9  -1 -12    9.49    2.02
  -9   1 -12    8.74    1.36
   9  -1  12   11.54    1.90
  -9   1 -12   12.46    1.12
   9   1  12   12.14    1.96
  -9   1 -13   36.93    2.09
  -9   1 -13   39.64    2.38
   9   1  13   35.68    2.85
   9  -1  13   34.52    2.73
  -9  -1 -13   39.43    3.05
  -9   1 -14   76.41    3.24
  -9  -1 -14   76.90    4.37
   9   1  14   74.92    3.93
  -9   1 -14   74.80    3.19
   9  -1  14   71.56    3.77
   9   1  15    8.06    1.93
  -9  -1 -15   12.92    2.04
  -9   1 -15   10.80    1.61
   9  -1  15    8.48    1.95
  -9   1 -15    7.85    0.78
   9   1  16   32.52    3.09
   9  -1  16   30.31    2.77
  -9   1 -16   21.10    1.32
  -9  -1 -17    3.90    1.13
   9  -1  17    3.69    1.80
   9   1  17    3.69    1.85
   9  -1  18   26.43    2.86
  -9  -1 -18   26.68    2.43
   9   1  18   28.68    3.02
   9  -1  19    9.48    2.26
  -9  -1 -19   10.45    1.75
   9   1  19    8.45    2.24
   9  -1  20   13.35    2.60
  -9  -1 -20   10.50    1.08
   9   1  20   10.64    2.40
   9  -1  21    5.04    2.21
  -9  -1 -21    2.78    0.55
   9   1  21    6.32    2.22
   9  -1  22    3.73    2.06
   9   1  22    1.54    2.18
   9   2 -24    2.92    2.11
  -9   2  24    2.56    0.69
  -9  -2  24    2.56    2.34
  -9  -2  23   11.64    2.49
   9   2 -23   12.49    2.50
  -9   2  23    9.84    1.64
   9   2 -22    5.76    2.08
  -9   2  22    6.33    1.48
  -9  -2  22    5.46    2.14
  -9  -2  21   30.77    3.23
   9   2 -21   26.82    2.86
  -9   2  21   28.49    2.76
   9   2 -20    1.51    1.52
  -9  -2  20    0.81    1.55
  -9   2  20    0.20    0.81
  -9  -2  19    0.96    1.58
   9  -2 -19   -0.43    1.48
  -9   2  19    3.72    1.12
   9   2 -19   -1.23    1.35
  -9  -2  18   13.40    2.26
  -9   2  18   15.59    2.54
   9   2 -18   14.94    2.47
   9  -2 -18   14.41    2.22
  -9   2  17    2.96    1.72
   9  -2 -17    1.40    1.42
   9   2 -17    3.83    1.79
  -9  -2  17   -0.45    1.44
  -9  -2  16   26.44    2.78
   9  -2 -16   25.27    2.40
  -9   2  16   24.48    2.88
   9   2 -16   26.12    2.70
   9   2 -15  127.62    4.99
   9  -2 -15  124.05    4.48
  -9   2  15  127.53    5.89
  -9  -2  15  131.10    5.26
  -9  -2  14   55.36    3.51
   9   2 -14   58.82    3.44
   9  -2 -14   56.46    3.05
  -9   2  14   56.61    3.98
  -9   2  13   32.82    3.02
   9   2 -13   35.13    2.68
   9  -2 -13   34.32    2.49
  -9  -2  13   30.89    2.81
   9  -2 -12    1.37    1.31
   9   2 -12    2.03    1.24
  -9  -2  12    0.67    1.37
  -9   2  12    0.38    1.36
   9  -2 -11   75.60    3.38
  -9  -2  11   79.01    3.85
  -9   2  11   75.29    4.20
   9   2 -11   80.12    3.64
  -9   2  10   72.06    3.94
  -9   2  10   73.89    2.26
   9  -2 -10   68.32    3.23
  -9  -2  10   69.39    3.56
   9   2 -10   68.90    3.32
   9   2  -9   27.60    2.25
  -9  -2   9   28.58    2.49
  -9   2   9   27.12    1.42
  -9   2   9   26.93    2.50
   9  -2  -9   27.17    2.28
   9   2  -8    5.84    1.40
   9  -2  -8    5.38    1.49
  -9   2   8    5.55    1.50
  -9   2   8    5.10    0.71
  -9  -2   8    3.63    1.41
  -9   2   7   40.69    2.84
   9   2  -7   39.04    2.31
  -9  -2   7   41.33    2.77
   9  -2  -7   39.07    2.49
  -9  -2   7   37.15    1.23
  -9  -2   6   13.71    0.66
   9   2  -6   13.94    1.62
   9  -2  -6   12.23    1.12
   9  -2  -6   14.79    1.90
  -9  -2   6   11.85    1.82
  -9   2   6   14.34    1.85
  -9   2   5  603.31   13.69
   9  -2  -5  630.90   10.64
   9   2  -5  602.15   11.73
  -9  -2   5  598.04   12.01
   9  -2  -5  596.52   12.10
   9  -2  -4    4.89    1.00
   9   2  -4    9.32    1.31
  -9  -2   4    7.20    0.64
   9  -2  -4   10.22    1.72
   9   2  -4    7.92    1.47
   9   2  -3   17.04    1.64
   9   2  -3   14.50    1.78
  -9  -2   3   14.36    1.02
  -9   2   3   18.39    1.73
   9  -2  -2  141.83    3.60
  -9  -2   2  150.55    4.27
  -9   2   2  148.09    4.33
  -9   2   2  151.55    4.82
   9   2  -2  149.70    4.61
   9   2  -2  145.27    4.00
   9  -2  -1  284.17    5.93
  -9  -2   1  289.03    7.12
  -9   2   1  286.58    6.69
  -9   2   1  285.74    7.36
   9   2  -1  286.74    6.93
   9   2  -1  294.83    6.31
   9   2   0   27.24    2.16
   9   2   0   27.86    1.71
  -9   2   0   29.95    2.03
  -9  -2   0   29.82    1.70
  -9   2   0   32.30    1.90
   9  -2   0   32.41    1.76
  -9   2  -1  164.11    4.69
   9   2   1  165.92    4.06
   9   2   1  155.77    4.80
  -9  -2  -1  165.05    5.07
  -9   2  -1  161.30    4.75
   9  -2   1  164.21    4.20
  -9  -2  -2   53.00    2.65
   9   2   2   49.71    2.00
  -9   2  -2   47.14    2.15
   9  -2   2   49.44    2.30
  -9   2  -2   46.63    2.47
   9   2   2   45.59    2.60
  -9  -2  -3    8.82    1.58
   9   2   3   10.66    1.16
   9   2   3   10.23    1.55
   9  -2   3   10.61    1.35
  -9   2  -3   12.04    1.57
  -9   2  -3   13.87    0.99
   9   2   4  104.10    2.72
  -9   2  -4   99.17    3.68
   9   2   4  104.19    3.87
  -9   2  -4  108.07    3.44
  -9  -2  -4  107.84    4.40
   9  -2   4  108.13    3.60
  -9   2  -5  134.00    4.00
  -9  -2  -5  134.01    5.19
   9   2   5  140.24    4.59
  -9   2  -5  142.01    4.44
   9  -2   5  139.11    4.28
  -9  -2  -6    1.37    1.22
  -9   2  -6    2.58    1.13
   9   2   6    0.92    1.14
  -9   2  -6    1.61    0.26
   9  -2   6    1.53    1.04
   9   2   7   15.73    1.95
  -9   2  -7   15.98    0.98
  -9  -2  -7   19.74    2.45
  -9   2  -7   17.67    1.94
   9  -2   7   17.45    1.99
  -9  -2  -8    5.76    1.86
  -9   2  -8    4.84    0.42
   9  -2   8    6.57    1.51
   9   2   8    5.19    1.57
  -9   2  -8    7.05    1.47
   9   2   9    1.86    1.43
  -9   2  -9    1.33    1.13
   9  -2   9    1.38    1.38
  -9  -2  -9    3.30    1.60
  -9   2  -9    1.47    0.22
  -9   2 -10  134.75    4.67
   9  -2  10  127.62    4.79
   9   2  10  131.24    4.88
  -9  -2 -10  134.09    5.92
   9   2  11    6.86    1.83
   9  -2  11    6.15    1.79
  -9   2 -11    8.01    1.56
  -9  -2 -11    7.83    2.12
  -9  -2 -12   47.63    3.59
  -9   2 -12   41.07    2.71
   9   2  12   47.27    3.33
   9  -2  12   46.97    3.31
  -9  -2 -13   31.87    3.13
   9  -2  13   33.35    3.06
   9   2  13   31.63    2.91
  -9   2 -13   31.57    2.52
   9  -2  14   11.76    2.20
  -9   2 -14   11.39    1.75
  -9  -2 -14   14.62    2.44
   9   2  14   14.78    2.35
  -9  -2 -15   35.38    3.09
   9   2  15   36.22    3.09
  -9   2 -15   37.03    2.73
   9  -2  15   32.00    3.11
  -9   2 -16   -0.63    1.14
   9  -2  16    1.52    1.58
   9   2  16    0.54    1.64
  -9  -2 -16    0.79    0.65
   9   2  17    0.61    1.77
   9  -2  17    2.49    1.75
  -9   2 -17    1.47    1.29
  -9  -2 -17    0.06    0.66
   9   2  18    3.98    1.84
  -9  -2 -18   -1.40    0.61
   9  -2  18   -0.24    1.75
  -9  -2 -19   35.14    2.95
   9  -2  19   34.55    3.41
   9   2  19   37.60    3.75
   9   2  20    2.76    2.10
  -9  -2 -20    0.57    0.71
   9  -2  20    1.53    1.96
   9   2  21   10.12    2.65
   9  -2  21    7.69    2.66
  -9  -2 -21    4.92    0.84
  -9  -3  22   39.80    4.23
   9   3 -22   35.35    3.67
  -9   3  22   27.01    2.72
  -9  -3  21   19.30    3.27
  -9   3  21   17.32    1.97
   9   3 -21   24.83    3.26
  -9   3  20   31.69    3.01
  -9  -3  20   35.08    3.91
   9   3 -20   32.37    3.46
  -9  -3  19    2.16    1.85
   9   3 -19    0.68    1.62
  -9   3  19    0.48    0.70
   9   3 -18    3.36    1.90
  -9   3  18    0.97    1.01
  -9  -3  18    2.05    1.93
  -9  -3  17    5.41    2.16
   9   3 -17    8.29    2.22
  -9   3  17    8.25    2.07
   9   3 -16    5.85    1.98
  -9  -3  16    5.99    2.12
   9  -3 -16    4.86    1.99
  -9   3  16    4.56    1.50
  -9   3  15   30.23    2.87
  -9  -3  15   29.61    3.25
   9  -3 -15   23.92    2.68
   9   3 -15   26.47    2.81
  -9   3  14   10.00    2.07
   9  -3 -14    7.64    2.01
   9   3 -14    7.33    1.96
  -9  -3  14    7.51    2.06
   9   3 -13    7.99    1.91
   9  -3 -13    7.14    1.91
  -9  -3  13    7.83    2.02
  -9   3  13   11.64    2.13
  -9   3  12   22.41    2.60
   9   3 -12   24.97    2.84
   9  -3 -12   24.17    2.60
  -9  -3  12   23.39    2.93
   9  -3 -11   10.17    2.20
  -9  -3  11    8.93    2.22
  -9   3  11   10.40    2.15
   9   3 -11    9.40    2.02
   9  -3 -10   60.07    3.58
  -9   3  10   65.73    4.02
  -9  -3  10   56.93    3.89
   9   3 -10   61.43    3.57
  -9   3   9    8.12    1.93
   9   3  -9    4.30    1.59
   9  -3  -9    3.41    1.67
  -9  -3   9    0.30    1.66
  -9  -3   8   92.35    4.72
   9   3  -8   91.50    4.13
   9  -3  -8   94.52    4.30
  -9   3   8   99.06    4.71
  -9  -3   7   -1.32    1.60
   9   3  -7    1.81    1.28
  -9   3   7    0.69    1.31
   9  -3  -7    2.12    1.73
  -9   3   6   93.13    4.52
   9  -3  -6   93.81    4.28
   9   3  -6   95.41    4.08
  -9  -3   6   99.89    4.70
   9  -3  -5   58.25    3.64
  -9  -3   5   63.50    3.92
  -9   3   5   69.84    3.68
   9   3  -5   68.91    3.49
   9   3  -4   32.21    2.48
  -9  -3   4   29.61    2.94
  -9   3   4   29.24    2.29
  -9   3   3  109.11    4.39
   9  -3  -3   98.36    3.51
   9   3  -3  103.06    3.96
   9   3  -3  107.67    4.46
  -9   3   3  106.14    4.18
  -9   3   2    6.52    1.69
   9  -3  -2    6.30    1.35
  -9  -3   2    6.16    0.97
   9   3  -2    8.47    1.60
   9   3  -2    8.70    1.82
  -9   3   1   -0.11    1.22
   9  -3  -1   -0.36    0.88
  -9  -3   1   -0.60    0.32
   9   3  -1    0.83    1.19
   9   3  -1    0.09    1.28
  -9   3   1    0.52    0.53
   9  -3   0    2.07    0.97
   9   3   0    0.22    0.99
  -9   3   0    1.13    0.47
  -9   3   0   -0.62    1.11
  -9  -3   0    0.00    0.30
   9   3   0    1.94    1.44
  -9  -3  -1  112.55    4.26
  -9   3  -1  118.21    4.54
   9  -3   1  116.94    4.05
   9   3   1  107.97    4.49
   9   3   1  119.45    4.01
  -9   3  -1  114.45    4.09
  -9   3  -2    1.25    0.36
   9   3   2   -1.10    0.91
   9   3   2   -0.81    1.21
   9  -3   2    0.51    1.11
  -9  -3  -2    1.09    0.34
  -9   3  -2   -0.28    1.18
   9  -3   3   31.33    2.39
  -9   3  -3   26.33    2.42
   9   3   3   26.22    1.97
   9   3   3   28.54    2.56
  -9  -3  -3   33.16    2.13
  -9   3  -3   26.36    1.47
  -9  -3  -4   14.77    1.38
   9  -3   4   10.59    1.76
   9   3   4   12.18    2.00
  -9   3  -4   12.04    2.00
   9   3   5    0.81    1.52
   9  -3   5    3.64    1.50
  -9   3  -5    0.26    1.22
  -9  -3  -5    5.20    1.17
  -9   3  -6   48.64    3.12
   9   3   6   43.10    3.16
  -9  -3  -6   50.90    3.31
   9  -3   6   43.26    2.97
  -9   3  -7   17.79    2.31
   9  -3   7   17.44    2.25
   9   3   7   18.27    2.41
  -9  -3  -7   16.32    2.59
   9   3   8   39.54    3.04
   9  -3   8   37.79    2.98
  -9   3  -8   39.27    3.01
  -9  -3  -8   37.37    3.06
  -9  -3  -9   25.16    2.77
   9   3   9   23.38    2.64
  -9   3  -9   23.52    2.71
   9  -3   9   23.25    2.53
   9   3  10   25.82    2.79
  -9   3 -10   29.79    2.69
  -9  -3 -10   32.72    2.91
   9  -3  10   27.77    2.86
   9  -3  11   21.98    2.74
   9   3  11   24.24    2.69
  -9  -3 -11   24.49    2.57
  -9   3 -11   22.98    2.68
   9   3  12    0.69    1.60
  -9  -3 -12    0.27    0.71
   9  -3  12   -0.62    1.46
  -9   3 -12   -0.20    1.19
   9  -3  13   11.05    2.27
  -9  -3 -13   14.69    2.48
   9   3  13    7.30    2.13
  -9   3 -13    9.84    2.10
   9  -3  14   34.59    3.25
  -9   3 -14   35.01    3.09
   9   3  14   33.92    3.37
  -9  -3 -14   34.60    3.15
   9  -3  15    5.21    2.21
  -9   3 -15    2.14    1.39
   9   3  15    6.20    2.03
  -9  -3 -15    5.91    1.25
   9   3  16    9.77    2.56
  -9  -3 -16    9.20    1.76
   9  -3  16    7.81    2.32
  -9   3 -16   11.72    2.28
   9   3  17    9.85    2.53
  -9   3 -17    8.45    2.08
  -9  -3 -17    9.01    1.15
   9  -3  17    5.66    2.43
   9  -3  18    3.73    2.17
   9   3  18    2.56    2.21
  -9  -3 -18    1.86    0.71
  -9   3 -18    4.07    1.77
   9   4 -17    0.44    1.97
  -9   4  17    1.69    0.90
  -9  -4  17    1.40    2.09
  -9  -4  16    3.17    2.27
   9   4 -16    2.05    1.92
  -9   4  16    1.59    0.75
   9   4 -15   11.45    2.66
  -9   4  15   10.68    1.73
  -9  -4  15   12.18    2.76
  -9   4  14    8.40    1.03
   9   4 -14    9.84    2.51
  -9  -4  14    7.99    2.59
  -9  -4  13    0.00    1.83
   9  -4 -13    0.96    2.20
   9   4 -13   -0.34    1.54
  -9   4  13    1.53    0.87
  -9  -4  12    1.15    2.04
   9  -4 -12    1.09    1.88
   9   4 -12    1.60    1.86
   9   4 -11    1.10    1.84
  -9  -4  11    3.90    2.13
   9  -4 -11   -0.53    1.73
  -9   4  10    9.75    1.17
   9  -4 -10    8.11    2.14
  -9  -4  10    3.50    2.17
   9   4 -10    6.50    1.99
  -9  -4   9   22.53    3.26
   9   4  -9   26.68    2.89
  -9   4   9   21.56    1.80
   9  -4  -9   27.82    3.16
  -9   4   8    0.95    0.57
  -9  -4   8    1.43    2.11
   9  -4  -8    2.83    1.88
   9   4  -8    1.22    1.71
   9   4  -7   28.26    2.90
  -9   4   7   24.72    1.97
  -9  -4   7   25.12    3.22
   9  -4  -7   28.91    3.27
  -9   4   6    1.47    0.56
   9   4  -6    1.67    1.68
  -9  -4   6   -0.59    1.51
   9  -4  -6   -0.50    1.87
   9  -4  -5   17.66    2.86
   9   4  -5   17.41    2.53
  -9  -4   5   18.33    2.91
  -9   4   5   14.95    1.43
   9   4  -4    0.04    1.33
  -9  -4   4    0.94    1.95
  -9   4   4    0.76    0.50
  -9  -4   3    1.34    1.94
   9   4  -3   -1.79    1.51
  -9   4   3    2.18    1.74
  -9  -4   2    3.19    2.07
  -9   4   2    2.62    1.75
  -9   4   2    1.92    0.45
   9   4  -2   -0.09    1.59
  -9   4   1   44.97    3.41
   9   4  -1   43.90    3.14
  -9   4   0   22.14    2.79
   9   4   0   19.46    2.68
   9   4   0   19.08    2.40
  -9   4  -1   39.08    3.26
   9   4   1   42.40    3.40
   9   4   2   -1.38    1.55
  -9   4  -2    2.92    1.60
  -9   4  -3    3.49    1.74
   9   4   3    4.43    2.01
  -9  -4  -4   66.48    3.42
   9  -4   4   66.13    3.86
   9   4   4   71.28    4.28
  -9   4  -4   69.02    4.09
  -9   4  -5    2.91    1.69
   9  -4   5    0.37    1.72
   9   4   5    2.60    1.92
  -9  -4  -6  199.84    7.58
   9   4   6  206.94    7.22
   9  -4   6  200.78    7.00
  -9   4  -6  186.13    6.94
  -9  -4  -7   37.84    2.69
   9  -4   7   41.61    3.58
  -9   4  -7   40.84    3.32
   9   4   7   39.30    3.64
   9   4   8    1.24    1.80
  -9   4  -8    3.86    1.86
  -9  -4  -8    3.80    1.01
   9  -4   8    3.63    1.99
   9  -4   9    2.76    2.20
   9   4   9    7.53    2.19
  -9  -4  -9    2.19    0.54
  -9   4  -9    2.23    1.63
  -9  -4 -10   13.13    1.44
   9  -4  10   11.48    2.52
   9   4  10   13.04    2.64
  -9   4 -10   12.86    2.57
   9  -4  11    5.38    2.37
  -9   4 -11    3.31    1.98
   9   4  11    4.61    2.30
   9  -4  12    0.35    1.84
  -9  -4 -12    1.59    0.70
  -9   4 -12    2.42    1.67
   9   4  12    0.05    1.73
   9  -4  13   23.96    3.49
  -9  -4 -13   30.49    2.43
  -9   4 -13   29.34    3.18
   9   4  13   28.43    3.53
  -9  -5   5    5.53    2.60
   9   5  -5    4.38    2.12
   9  -5  -5    7.19    2.66
  -9  -5   4    2.91    2.30
   9  -5  -4    3.91    2.23
   9   5  -4    1.30    1.71
  -9  -5   3   -0.57    2.07
   9  -5  -3    2.05    2.26
  -9  -5   2    5.51    2.33
  -9   5   1    1.35    2.19
  -9  -5   1    0.04    2.04
  -9  -5   0   44.35    4.01
  -9   5   0   45.43    4.03
  -9  -5  -1    5.09    2.04
  -9   5  -1    2.09    2.34
  -9   5  -2   -1.50    2.15
  -9  -5  -2    1.44    1.70
  10   0 -25    0.43    1.62
 -10   0  24    0.70    1.21
  10   0 -24    1.29    1.60
  10   0 -23   -0.18    1.53
 -10   0  23   -0.66    1.25
 -10   0  22   21.06    2.42
  10   0 -22   21.37    2.64
  10   0 -21    0.31    1.40
 -10   0  21    1.27    1.45
 -10   0  21    0.62    0.38
 -10   0  20  125.81    4.66
 -10   0  20  134.13    5.08
  10   0 -20  127.04    4.90
 -10   0  19    1.82    1.29
  10   0 -19    1.31    1.49
 -10   0  19    2.67    0.57
  10   0 -18  112.07    4.49
 -10   0  18  118.61    4.24
 -10   0  18  112.47    4.52
 -10   0  17    1.50    0.48
 -10   0  17    0.79    0.96
  10   0 -17    1.66    1.42
  10   0 -16   12.34    1.96
 -10   0  16   14.41    1.25
 -10   0  16   12.77    1.59
 -10   0  15   -0.17    0.80
  10   0 -15    0.63    1.17
 -10   0  15    1.16    0.44
 -10   0  14   61.82    2.66
  10   0 -14   58.96    2.97
 -10   0  14   70.31    3.04
  10   0 -13   -0.56    0.93
 -10   0  13    0.49    0.43
 -10   0  13    0.13    0.66
 -10   0  12    4.77    0.97
  10   0 -12    3.78    1.15
 -10   0  12    4.92    0.92
 -10   0  11   -0.05    0.62
  10   0 -11    0.62    0.91
 -10   0  11    0.23    0.43
  10   0 -10   43.33    2.21
 -10   0  10   41.67    2.30
 -10   0  10   42.52    1.96
 -10   0   9    0.08    0.60
 -10   0   9   -0.63    0.47
  10   0  -9   -0.34    0.75
 -10   0   8  877.43   14.91
  10   0  -8  895.19   15.39
 -10   0   8  871.75   17.59
  10   0  -7   -1.35    0.65
 -10   0   7   -1.34    0.54
 -10   0   7   -1.72    0.50
 -10   0   6   50.69    1.80
  10   0  -6   51.88    2.07
 -10   0   6   49.13    2.28
 -10   0   5   -0.34    0.59
  10   0  -5   -0.67    0.57
  10   0  -4   41.14    1.73
 -10   0   4   42.99    2.06
  10   0  -3    0.05    0.51
  10   0  -3   -0.51    0.60
 -10   0   3    0.19    0.66
  10   0  -2   12.99    1.22
 -10   0   2   10.93    1.34
  10   0  -2   11.41    1.01
  10   0  -1    0.41    0.62
  10   0  -1   -0.56    0.55
 -10   0   1   -1.39    0.55
  10   0   0  105.71    2.68
 -10   0   0  105.23    3.40
  10   0   0  115.85    2.84
 -10   0  -1   -0.11    0.69
  10   0   1    0.29    0.63
  10   0   1    0.02    0.57
 -10   0  -2   50.75    2.34
  10   0   2   52.62    1.73
  10   0   2   55.04    2.06
  10   0   3    0.43    0.71
 -10   0  -3   -0.05    0.72
  10   0   3   -0.02    0.60
  10   0   4  211.66    4.96
  10   0   5   -0.33    0.79
 -10   0  -5   -0.75    0.72
 -10   0  -6  298.58    7.76
 -10   0  -6  299.49    5.52
  10   0   6  303.44    6.72
  10   0   7   -0.56    0.89
 -10   0  -7   -0.35    0.60
 -10   0  -7    0.05    0.40
  10   0   8   52.05    2.65
 -10   0  -8   49.91    1.67
 -10   0  -8   50.58    2.78
 -10   0  -9    0.92    0.89
  10   0   9    1.51    1.11
 -10   0  -9    0.57    0.51
 -10   0 -10    0.61    0.86
 -10   0 -10    0.21    0.49
  10   0  10    0.39    1.10
  10   0  11    0.09    1.20
 -10   0 -11   -0.64    0.80
 -10   0 -12    1.15    0.81
  10   0  12    0.74    1.29
  10   0  13   -0.88    1.22
 -10   0 -13    0.16    1.09
  10   0  14    0.83    1.44
 -10   0 -14    1.63    0.90
 -10   0 -15    0.79    0.60
  10   0  15   -0.72    1.32
  10   0  16    6.30    1.87
 -10   0 -16    7.93    1.51
  10   0  17   -0.19    1.42
 -10   0 -17    0.01    0.47
 -10   0 -18    8.49    1.52
  10   0  18    6.81    1.98
  10   0  19   -0.92    1.50
 -10   0 -19   -0.54    0.42
  10   0  20    2.12    1.88
 -10   0 -20    1.11    0.47
 -10   0 -21    0.36    0.48
  10   0  21   -0.08    1.86
  10   0  22   -0.36    1.85
  10   0  23   -0.05    2.18
 -10  -1  26   18.03    2.86
  10   1 -26   17.28    2.86
  10   1 -25   -0.51    1.45
 -10  -1  25    1.09    1.75
 -10   1  25    0.96    0.57
 -10  -1  24    9.26    2.24
  10   1 -24    9.78    2.22
 -10   1  24    8.54    0.93
 -10  -1  23   11.33    2.31
 -10   1  23    9.07    1.09
  10  -1 -23   11.39    2.35
  10   1 -23    9.06    2.31
  10   1 -22    1.60    1.62
 -10   1  22    0.81    0.64
  10  -1 -22    2.45    1.61
 -10  -1  22    2.07    1.80
  10  -1 -21   10.44    2.16
 -10   1  21   12.45    2.02
 -10  -1  21   10.23    2.01
  10   1 -21   13.38    2.34
 -10   1  20   86.29    4.53
  10   1 -20   71.67    3.95
 -10  -1  20   85.99    4.19
  10  -1 -20   73.42    3.69
 -10  -1  19    4.63    1.50
  10  -1 -19    2.77    1.66
 -10   1  19    2.15    0.98
  10   1 -19    4.59    1.79
 -10  -1  18   56.69    3.31
  10  -1 -18   50.58    2.93
 -10   1  18   54.02    3.57
  10   1 -18   55.00    3.30
  10  -1 -17   12.24    1.90
  10   1 -17   11.97    2.07
 -10   1  17   13.38    2.10
 -10   1  17   11.82    1.43
 -10  -1  17    8.20    1.69
 -10   1  16    9.35    1.35
  10  -1 -16   10.46    1.77
  10   1 -16    8.46    1.79
 -10  -1  16    5.98    1.52
 -10   1  16    9.37    1.99
 -10  -1  15   15.30    1.87
  10  -1 -15   19.50    2.07
 -10   1  15   15.99    2.34
  10   1 -15   20.44    2.31
 -10   1  15   18.07    1.60
 -10   1  14   14.99    1.44
  10  -1 -14   16.06    1.96
 -10   1  14   15.45    2.15
 -10  -1  14   14.01    1.82
 -10  -1  14   12.93    0.85
  10   1 -14   19.34    2.16
 -10   1  13   72.78    3.83
 -10  -1  13   75.47    2.54
 -10  -1  13   72.93    3.25
  10   1 -13   72.20    3.29
 -10   1  13   70.41    2.36
  10  -1 -13   72.26    3.07
  10   1 -12   31.16    2.33
 -10  -1  12   31.10    2.29
  10  -1 -12   31.49    2.11
 -10  -1  12   31.28    1.42
 -10   1  12   30.95    2.54
 -10   1  12   30.12    1.50
 -10   1  11   25.77    2.27
  10  -1 -11   24.37    2.00
 -10  -1  11   24.01    2.10
  10   1 -11   26.11    2.03
 -10   1  11   25.57    1.33
 -10  -1  11   24.72    1.24
 -10   1  10   22.63    2.17
 -10  -1  10   22.45    1.97
  10  -1 -10   25.44    1.98
 -10   1  10   24.00    1.14
  10   1 -10   25.03    2.04
 -10  -1  10   24.49    1.20
 -10  -1   9   12.01    1.50
  10   1  -9   13.09    1.56
  10  -1  -9   13.28    1.56
 -10   1   9   12.50    0.81
 -10   1   9   14.24    1.85
 -10  -1   9   12.34    0.81
 -10   1   8    4.43    1.25
  10   1  -8    5.66    1.17
 -10  -1   8    5.65    0.56
 -10  -1   8    4.44    1.16
  10  -1  -8    5.37    1.16
 -10  -1   7   35.64    1.48
  10  -1  -7   34.54    1.98
 -10   1   7   29.33    2.18
 -10  -1   7   28.55    2.08
  10   1  -7   34.83    2.02
 -10  -1   6    0.99    0.32
  10  -1  -6   -0.34    0.85
 -10   1   6   -0.75    0.80
  10   1  -6   -0.45    0.64
 -10  -1   6   -0.62    0.80
 -10  -1   5   71.38    2.34
  10   1  -5   72.22    2.54
 -10   1   5   67.98    3.00
  10   1  -5   69.09    2.61
  10  -1  -5   69.11    2.63
  10   1  -4   87.21    2.73
  10  -1  -4   86.21    2.95
 -10  -1   4   93.93    2.81
 -10   1   4   91.88    3.41
  10   1  -4   91.29    2.96
  10  -1  -3    0.44    0.87
  10   1  -3    0.53    0.69
  10   1  -3    0.30    0.76
 -10  -1   3    2.78    0.60
 -10   1   3    0.86    0.85
 -10  -1   2   65.73    2.52
  10   1  -2   70.47    2.22
 -10   1   2   66.57    2.78
  10  -1  -2   67.13    2.66
  10   1  -2   68.58    2.55
  10  -1  -2   67.34    1.69
 -10   1   1   23.71    1.68
  10  -1  -1   24.43    1.72
  10   1  -1   23.78    1.67
 -10  -1   1   26.71    1.60
  10   1  -1   21.58    1.33
  10  -1  -1   22.78    1.17
  10   1   0   79.80    2.79
 -10  -1   0   79.91    3.04
  10  -1   0   80.99    2.23
  10   1   0   78.04    2.13
 -10   1   0   81.91    2.59
 -10   1   0   75.77    2.90
  10   1   1    0.95    0.53
  10  -1   1    1.22    0.65
 -10  -1  -1    1.61    0.91
  10   1   1    1.75    0.88
 -10   1  -1    0.82    0.63
 -10   1  -1    0.74    0.64
  10   1   2  238.79    4.35
 -10   1  -2  232.09    5.98
  10  -1   2  238.00    5.10
 -10   1  -2  239.20    5.24
  10   1   2  239.17    5.56
 -10  -1  -2  235.70    6.40
  10   1   3   32.74    2.01
  10  -1   3   32.39    1.79
 -10   1  -3   30.76    1.90
 -10   1  -3   30.82    1.73
 -10  -1  -3   30.74    2.18
  10  -1   4  110.33    3.33
 -10   1  -4  114.57    3.28
 -10   1  -4  108.79    3.61
 -10  -1  -4  114.61    4.23
  10   1   4  110.12    3.60
  10  -1   5   44.14    2.20
 -10   1  -5   45.54    2.20
  10   1   5   48.40    2.50
 -10  -1  -5   46.52    2.78
 -10   1  -5   47.39    2.08
 -10   1  -6  185.27    4.56
  10   1   6  184.59    5.09
 -10  -1  -6  184.57    5.96
 -10   1  -6  181.59    5.08
  10  -1   6  182.01    4.81
 -10  -1  -7    1.03    0.96
  10   1   7    0.30    0.99
 -10   1  -7   -0.27    0.60
  10  -1   7   -0.71    0.88
 -10   1  -7    1.76    0.55
 -10   1  -8   14.31    1.23
 -10  -1  -8   15.03    2.04
  10   1   8   13.97    1.74
 -10   1  -8   13.99    1.33
  10  -1   8   12.58    1.57
  10  -1   9    6.24    1.43
 -10  -1  -9    8.43    1.73
 -10   1  -9    7.82    0.85
 -10   1  -9    8.54    1.18
  10   1   9    6.53    1.45
 -10   1 -10   48.87    2.34
 -10   1 -10   47.70    2.28
 -10  -1 -10   46.98    3.38
  10   1  10   50.42    3.03
  10  -1  10   44.09    2.75
 -10   1 -11   92.15    3.49
 -10   1 -11   87.83    3.19
  10  -1  11   80.83    3.73
  10   1  11   84.57    3.93
 -10  -1 -11   86.90    4.51
 -10   1 -12   61.64    2.79
  10  -1  12   59.79    3.35
 -10  -1 -12   65.51    3.89
  10   1  12   56.82    3.37
 -10   1 -12   61.77    2.73
 -10   1 -13   72.89    3.05
 -10   1 -13   74.16    3.18
 -10  -1 -13   68.11    4.13
  10   1  13   70.96    3.88
  10  -1  13   75.44    3.78
  10   1  14   39.29    3.04
 -10   1 -14   39.15    2.43
 -10   1 -14   40.19    2.25
 -10  -1 -14   39.33    3.15
  10  -1  14   37.41    2.91
 -10   1 -15   10.54    0.99
  10   1  15   11.92    2.22
  10  -1  15   10.11    2.09
 -10  -1 -15   17.61    2.08
 -10  -1 -16    1.51    0.97
 -10   1 -16   -0.11    0.31
  10  -1  16    0.24    1.50
  10   1  16   -0.54    1.26
  10  -1  17    2.59    1.87
 -10  -1 -17    3.60    1.08
  10   1  17    2.62    1.62
 -10  -1 -18    9.64    1.70
  10   1  18    9.60    2.11
  10  -1  18    8.62    2.23
  10  -1  19   -0.93    1.54
 -10  -1 -19    1.44    0.58
  10   1  19    0.61    1.82
  10  -1  20    8.00    2.32
 -10  -1 -20    6.20    0.72
  10   1  20    7.48    2.43
  10  -1  21    0.50    2.08
 -10  -1 -21   -0.29    0.54
  10   1  21    0.89    2.13
 -10  -1 -22   35.17    2.44
  10  -1  22   41.61    3.88
  10   1  22   40.15    3.81
 -10   2  24    9.28    1.13
 -10  -2  24   10.37    2.82
  10   2 -24   13.42    2.71
 -10   2  23    3.91    0.79
  10   2 -23    5.49    2.01
 -10  -2  23    3.20    2.07
 -10   2  22   -1.08    0.79
  10   2 -22    1.16    1.82
 -10  -2  22    1.60    1.80
  10   2 -21    2.37    1.69
 -10   2  21    0.36    0.74
 -10  -2  21   -0.14    1.60
  10   2 -20    4.57    1.94
 -10  -2  20    5.90    1.94
 -10   2  20    4.31    1.29
  10  -2 -20    3.54    1.85
 -10   2  19    5.92    1.70
  10  -2 -19    3.53    1.80
 -10  -2  19    3.47    1.71
  10   2 -19    5.05    1.94
  10  -2 -18    2.04    1.53
  10   2 -18    4.60    1.92
 -10  -2  18    5.88    1.78
 -10   2  18    5.02    1.57
  10  -2 -17   49.83    3.12
 -10   2  17   54.96    3.95
 -10  -2  17   55.27    3.68
  10   2 -17   48.91    3.41
 -10  -2  16   14.18    2.19
  10   2 -16   12.05    2.21
  10  -2 -16   11.51    2.02
 -10   2  16   10.16    2.46
  10   2 -15   74.85    3.81
  10  -2 -15   77.79    3.58
 -10  -2  15   75.54    4.10
 -10   2  15   81.63    4.64
 -10   2  14   10.77    2.38
 -10  -2  14   10.81    2.01
  10  -2 -14    8.23    1.84
  10   2 -14   11.26    2.01
 -10  -2  13  121.12    4.92
  10  -2 -13  120.35    4.34
  10   2 -13  118.84    4.61
 -10   2  13  119.99    5.47
 -10  -2  12  117.06    4.79
  10   2 -12  124.81    4.61
 -10   2  12  122.15    5.43
  10  -2 -12  120.56    4.32
  10   2 -11   35.79    2.64
  10  -2 -11   35.28    2.50
 -10  -2  11   34.30    2.86
 -10   2  11   36.30    3.11
 -10  -2  10   14.86    2.10
  10   2 -10   17.65    2.07
  10  -2 -10   13.56    2.03
 -10   2  10   20.28    2.54
 -10  -2   9   49.34    3.00
  10   2  -9   47.89    2.73
  10  -2  -9   46.77    2.79
 -10   2   9   46.86    3.08
  10   2  -8    5.15    1.35
  10  -2  -8    6.04    1.58
 -10   2   8    5.12    1.63
 -10  -2   8    5.20    1.52
  10  -2  -7    0.49    1.20
 -10  -2   7    0.04    1.13
  10  -2  -7    0.40    0.58
  10   2  -7    0.69    0.93
 -10   2   7    1.19    1.13
  10  -2  -6   20.09    2.14
  10   2  -6   19.61    1.84
 -10  -2   6   18.43    0.92
 -10  -2   6   20.40    2.13
  10  -2  -6   18.87    1.23
 -10   2   6   18.51    1.96
 -10  -2   5   23.46    1.11
  10   2  -5   21.85    1.85
  10  -2  -5   19.49    1.32
  10  -2  -5   27.86    2.40
 -10   2   5   29.54    2.33
  10   2  -4    9.03    1.53
  10  -2  -4   10.99    1.75
 -10   2   4    9.97    1.60
  10   2  -4   12.22    1.46
 -10  -2   4   11.58    0.82
  10  -2  -4    7.94    0.99
 -10  -2   3  209.25    5.38
  10  -2  -3  204.46    5.72
 -10   2   3  203.90    6.12
  10   2  -3  205.83    5.65
  10  -2  -3  206.00    4.42
  10   2  -3  205.90    5.11
  10   2  -2   72.74    3.20
 -10  -2   2   75.27    2.81
 -10   2   2   77.69    3.25
  10  -2  -2   71.18    2.32
 -10   2   2   72.25    2.99
  10   2  -2   78.20    2.80
 -10   2   1   28.86    2.06
 -10  -2   1   28.05    1.60
  10   2  -1   27.58    2.17
  10   2  -1   30.46    1.88
  10  -2  -1   29.62    1.61
 -10   2   1   30.06    1.99
 -10   2   0   79.82    3.12
  10   2   0   77.77    3.28
 -10  -2   0   81.58    3.11
  10  -2   0   77.01    2.62
 -10   2   0   78.33    3.16
  10   2   0   77.37    2.67
  10  -2   1   64.63    2.50
  10   2   1   63.03    3.03
 -10   2  -1   64.45    2.85
 -10  -2  -1   67.61    2.94
 -10   2  -1   66.42    2.74
  10   2   1   65.49    2.36
  10   2   2    0.89    1.10
 -10   2  -2    2.11    1.05
  10  -2   2    1.92    0.87
 -10  -2  -2    3.50    1.06
  10   2   2    1.32    0.81
  10  -2   3   97.10    3.28
 -10  -2  -3   92.63    4.01
 -10   2  -3   97.60    3.57
 -10   2  -3  101.74    3.39
  10   2   3   92.39    3.67
  10   2   3   96.30    2.69
  10   2   4    3.63    1.34
 -10  -2  -4    3.80    1.31
  10  -2   4    4.25    1.09
 -10   2  -4    3.70    1.22
  10   2   4    3.13    0.71
  10  -2   5    2.01    1.11
 -10   2  -5    1.95    1.06
  10   2   5    0.54    1.12
 -10  -2  -5    2.10    1.16
  10   2   6  100.01    4.02
 -10   2  -6   98.42    3.74
 -10  -2  -6   97.96    4.49
  10  -2   6   94.94    3.63
 -10   2  -6  101.53    3.31
 -10   2  -7   80.16    2.88
  10   2   7   78.82    3.64
  10  -2   7   82.85    3.53
 -10   2  -7   81.82    3.44
 -10  -2  -7   86.73    4.40
 -10   2  -8   34.72    2.38
  10  -2   8   32.78    2.58
 -10   2  -8   35.90    1.67
 -10  -2  -8   35.33    3.00
  10   2   8   36.12    2.83
  10  -2   9    1.37    1.44
 -10  -2  -9   -0.02    1.08
 -10   2  -9    0.13    1.08
  10   2   9    0.97    1.34
 -10  -2 -10    3.69    1.73
 -10   2 -10    2.56    1.25
  10  -2  10    1.63    1.47
  10   2  10    2.63    1.52
 -10   2 -11   -1.08    0.90
  10   2  11    1.07    1.50
 -10  -2 -11    0.07    1.06
  10  -2  11    0.48    1.55
  10  -2  12   31.52    2.86
 -10  -2 -12   37.20    3.27
  10   2  12   33.43    2.91
 -10   2 -12   30.40    2.37
  10   2  13   11.51    2.26
  10  -2  13    9.68    2.12
 -10   2 -13   11.65    1.89
 -10  -2 -13   12.62    2.42
  10   2  14  108.13    4.93
  10  -2  14  109.73    4.85
 -10  -2 -14  105.54    5.58
 -10   2 -14  108.09    4.38
 -10  -2 -15   23.95    2.59
  10  -2  15   18.94    2.63
  10   2  15   20.68    2.69
 -10   2 -15   19.62    2.26
  10   2  16    1.79    1.66
 -10  -2 -16    3.41    1.02
  10  -2  16   -0.35    1.64
 -10   2 -16    1.11    1.26
  10  -2  17   -0.29    1.67
  10   2  17   -1.02    1.67
 -10  -2 -17    0.93    0.67
  10  -2  18    4.42    1.95
  10   2  18    3.45    2.01
 -10  -2 -18    1.69    0.82
 -10  -2 -19   44.64    3.46
  10   2  19   40.41    3.71
  10  -2  19   43.85    3.82
  10   2  20   -1.84    2.06
 -10  -2 -20    1.80    0.61
  10  -2  20    0.05    1.67
  10  -2  21    3.01    2.13
 -10  -2 -21    3.19    0.74
  10   2  21    2.68    2.06
  10   3 -22   19.59    3.28
 -10   3  22   19.98    2.09
 -10  -3  22   18.63    3.45
  10   3 -21    0.40    1.65
 -10  -3  21    0.87    2.07
 -10   3  21    1.06    0.79
  10   3 -20   31.42    3.40
 -10   3  20   32.65    3.05
 -10  -3  20   35.38    3.92
 -10   3  19    3.23    0.93
 -10  -3  19    2.14    1.96
  10   3 -19    1.38    1.80
 -10  -3  18    2.70    1.91
  10   3 -18    1.26    1.80
 -10   3  18    2.43    1.14
  10   3 -17   16.42    2.82
  10  -3 -17   15.77    2.58
 -10  -3  17   16.45    2.77
 -10   3  17   19.97    3.05
  10   3 -16   11.66    2.45
 -10  -3  16    9.19    2.30
 -10   3  16    8.39    1.99
  10  -3 -16    8.31    1.98
 -10   3  15    2.44    1.17
  10  -3 -15    2.07    1.66
 -10  -3  15    1.01    1.72
  10   3 -15    1.73    1.57
 -10  -3  14    7.33    2.12
  10  -3 -14    5.83    2.02
 -10   3  14    9.42    2.06
  10   3 -14    6.27    1.91
 -10  -3  13   33.85    3.16
 -10   3  13   40.99    3.23
  10  -3 -13   36.68    2.91
  10   3 -13   41.99    3.17
  10   3 -12    2.05    1.64
 -10   3  12    6.35    1.76
  10  -3 -12    3.44    1.91
 -10  -3  12    2.24    1.79
  10  -3 -11   34.19    2.87
 -10   3  11   38.22    3.16
 -10  -3  11   39.24    3.42
  10   3 -11   37.52    3.05
 -10   3  10   55.68    3.61
 -10  -3  10   46.91    3.66
  10   3 -10   45.45    3.12
  10  -3 -10   49.22    3.37
 -10  -3   9    1.51    1.77
  10   3  -9    4.05    1.69
  10  -3  -9    5.82    2.01
 -10   3   9    5.73    1.87
 -10  -3   8    4.59    2.02
  10  -3  -8    6.17    1.97
  10   3  -8    6.70    1.78
 -10   3   8    6.96    1.87
  10   3  -7   12.44    1.96
  10  -3  -7   12.99    2.35
 -10  -3   7    7.13    2.22
 -10   3   7   12.54    2.16
 -10   3   6  205.17    7.07
 -10  -3   6  205.59    6.96
  10  -3  -6  203.57    6.53
  10   3  -6  205.83    6.18
  10   3  -5   97.53    4.08
 -10   3   5  106.79    4.66
  10  -3  -5   96.19    4.47
 -10  -3   5   94.28    4.64
 -10   3   4    3.65    1.32
  10   3  -4    4.21    1.54
 -10   3   3    3.25    1.41
  10   3  -3    2.39    1.43
  10   3  -3    1.77    1.24
 -10   3   3    4.98    0.95
 -10   3   2    1.50    1.30
  10  -3  -2   -0.76    0.95
  10   3  -2    2.79    1.48
  10   3  -2    1.63    1.27
 -10   3   2    4.57    1.01
 -10   3   1    5.42    1.57
 -10  -3   1    4.52    0.74
  10  -3  -1    7.02    1.33
  10   3  -1    6.15    1.51
  10   3  -1    3.31    1.50
 -10   3   0    9.20    0.94
  10   3   0    8.59    1.57
  10  -3   0   11.67    1.44
 -10   3   0    9.33    1.82
 -10  -3   0    5.87    0.73
  10   3   0    8.89    1.80
  10   3   1   10.72    1.59
  10  -3   1   13.06    1.76
  10   3   1   10.14    1.89
 -10   3  -1   12.05    1.98
 -10  -3  -1    9.28    0.92
  10   3   2    1.25    1.11
 -10   3  -2    0.90    0.47
 -10   3  -2    1.50    1.38
  10  -3   2    1.46    1.15
  10   3   2   -0.24    1.30
  10   3   3   22.19    2.46
 -10   3  -3   21.82    1.26
 -10   3  -3   19.02    2.30
  10  -3   3   21.43    2.14
 -10  -3  -3   24.40    1.79
  10   3   4    1.74    1.49
 -10   3  -4    0.96    1.36
  10  -3   4    2.46    1.32
 -10  -3  -4    2.71    0.62
 -10   3  -5   30.61    2.61
 -10  -3  -5   32.44    2.44
  10  -3   5   32.65    2.57
  10   3   5   25.16    2.70
  10  -3   6  164.18    5.51
 -10   3  -6  156.50    5.58
  10   3   6  161.50    5.73
 -10  -3  -6  159.06    6.34
 -10  -3  -7    7.81    2.37
 -10   3  -7    0.97    1.54
  10   3   7    2.62    1.46
  10  -3   7    5.11    1.72
  10   3   8   16.71    2.49
 -10  -3  -8   19.76    2.74
  10  -3   8   19.73    2.38
 -10   3  -8   16.78    2.40
 -10  -3  -9    7.78    1.83
 -10   3  -9    5.24    1.71
  10  -3   9    6.67    1.89
  10   3   9    8.13    1.97
  10  -3  10    7.77    1.96
 -10  -3 -10    8.12    2.02
  10   3  10    4.70    1.82
 -10   3 -10    7.37    1.82
 -10   3 -11    0.41    1.42
  10  -3  11    2.81    1.71
  10   3  11    4.95    1.93
 -10  -3 -11    4.98    1.35
 -10  -3 -12   25.58    2.58
 -10   3 -12   24.69    2.57
  10  -3  12   21.76    2.78
  10   3  12   27.45    2.99
 -10  -3 -13   12.89    2.34
  10   3  13   13.65    2.42
 -10   3 -13   17.86    2.46
  10  -3  13   13.72    2.51
  10   3  14    0.22    1.67
 -10   3 -14    0.32    1.42
  10  -3  14   -1.22    1.57
 -10  -3 -14    1.18    0.80
  10   3  15    9.67    2.50
 -10   3 -15   11.55    2.19
 -10  -3 -15   11.89    2.05
  10  -3  15   15.63    2.83
 -10  -3 -16    2.07    0.73
  10  -3  16    0.68    1.90
  10   3  16    2.21    2.04
 -10   3 -16   -0.60    1.46
  10   3  17    6.28    2.45
  10  -3  17    9.91    2.50
 -10   3 -17    9.47    2.12
 -10  -3 -17    6.25    1.16
  10  -3  18    1.55    2.35
 -10  -3 -18    2.18    0.73
 -10   3 -18    2.81    1.85
  10   3  18    3.37    2.12
 -10   4  17   10.67    1.79
  10   4 -17   10.95    2.80
 -10  -4  17   15.52    3.20
  10   4 -16    5.04    2.27
 -10  -4  16    1.44    2.17
 -10   4  16   -0.57    0.67
 -10  -4  15    0.70    1.88
 -10   4  15    2.50    1.00
  10   4 -15    2.56    1.96
 -10  -4  14    4.58    2.37
 -10   4  14    5.07    1.02
  10  -4 -14    7.39    2.26
  10   4 -14    5.71    2.18
 -10   4  13    2.63    0.89
 -10  -4  13    3.65    2.27
  10   4 -13    3.82    1.98
  10  -4 -13    4.32    2.34
 -10  -4  12   18.58    3.01
 -10   4  12   19.41    1.80
  10   4 -12   18.33    2.92
  10  -4 -12   16.54    2.94
  10  -4 -11    4.05    2.17
  10   4 -11    3.21    1.98
 -10   4  11    5.64    0.70
 -10  -4  11    1.21    2.11
 -10  -4  10   11.49    2.57
 -10   4  10   10.02    1.29
  10   4 -10   12.21    2.43
  10  -4 -10   10.92    2.46
 -10   4   9    0.01    0.67
  10  -4  -9    2.35    1.95
  10   4  -9   -0.47    1.57
 -10  -4   9   -1.13    1.84
 -10  -4   8    7.07    2.45
  10   4  -8    9.90    2.33
 -10   4   8    8.47    1.46
  10  -4  -8    8.11    2.42
  10  -4  -7    1.48    2.01
  10   4  -7    1.18    1.58
 -10  -4   7    1.14    1.99
 -10   4   7    3.32    0.69
  10   4  -6    1.85    1.65
  10  -4  -6    3.84    2.15
 -10  -4   6    1.39    1.85
 -10   4   5    7.50    0.92
  10  -4  -5    9.16    2.50
  10   4  -5    8.84    2.18
 -10  -4   5    7.82    2.31
  10   4  -4    6.61    1.82
 -10   4   4    7.97    0.79
  10  -4  -4    5.61    2.41
 -10  -4   4    9.84    2.38
  10   4  -3   15.31    2.49
 -10   4   3   13.26    1.07
 -10  -4   3   18.47    2.89
 -10   4   2   77.37    4.22
  10   4  -2   83.26    4.12
 -10  -4   2   76.36    4.60
  10   4  -1    0.48    1.53
 -10   4   1    1.56    1.67
  10   4   0    0.41    1.62
 -10   4   0    0.58    1.58
 -10   4  -1   41.53    3.23
  10   4   1   41.78    3.47
 -10   4  -2    2.85    1.75
  10   4   2    0.43    1.70
 -10   4  -3    7.74    2.18
  10   4   3    4.89    2.03
 -10  -4  -4   12.27    0.74
  10   4   4    8.27    2.17
 -10   4  -4    8.43    2.08
  10   4   5    5.53    2.16
 -10  -4  -5    6.12    0.59
  10  -4   5    3.97    1.81
 -10   4  -5    3.04    1.88
  10   4   6   46.19    3.72
 -10  -4  -6   42.05    2.75
  10  -4   6   43.08    3.55
 -10   4  -6   41.41    3.38
 -10   4  -7    3.29    1.79
  10   4   7    3.27    2.07
 -10  -4  -7    2.66    0.67
  10  -4   7    4.71    2.17
 -10  -4  -8   12.95    1.22
  10   4   8   16.00    2.68
  10  -4   8   11.96    2.54
 -10   4  -8   13.73    2.49
  10  -4   9   17.01    2.83
  10   4   9   17.19    2.82
 -10  -4  -9   16.74    1.59
 -10   4  -9   13.04    2.56
 -10  -4 -10    1.47    0.66
  10  -4  10   -0.07    1.84
 -10   4 -10    2.66    1.82
  10   4  10   -0.28    1.92
  10   4  11    0.58    1.95
  10  -4  11   -1.10    2.01
 -10  -4 -11    0.34    0.59
 -10   4 -11   -0.43    1.68
  10  -4  12    7.97    2.57
 -10  -4 -12    4.02    0.73
 -10   4 -12    6.31    2.03
  10   4  12    8.20    2.48
 -10  -4 -13    2.58    0.67
  10   4  13    4.52    2.33
  10  -4  13    5.01    2.28
 -10   4 -13    2.56    2.02
  10  -5  -4   12.52    3.09
 -10  -5   4   11.92    3.04
 -10  -5   3    6.64    2.63
  10  -5  -3   14.71    3.05
 -10  -5   2    1.85    2.27
 -10  -5   1   31.56    3.70
 -10  -5   0   35.05    3.72
 -10   5   0   34.12    3.73
  11   0 -26    6.27    2.25
  11   0 -25   -1.10    1.43
  11   0 -24    0.28    1.68
  11   0 -23    0.67    1.38
 -11   0  23    1.26    1.27
  11   0 -22   -1.00    1.30
 -11   0  22    0.08    1.25
  11   0 -21    0.24    1.35
 -11   0  21   -1.05    1.20
 -11   0  21    0.69    0.38
  11   0 -20   32.97    2.91
 -11   0  20   30.75    2.08
 -11   0  20   35.32    2.68
  11   0 -19    0.83    1.53
 -11   0  19    0.90    1.07
 -11   0  18  467.93   11.58
  11   0 -18  435.52   10.20
 -11   0  18  451.70    9.83
 -11   0  17    0.40    0.33
  11   0 -17   -1.04    1.31
 -11   0  17    0.42    0.99
 -11   0  16   44.70    2.50
 -11   0  16   49.19    2.59
  11   0 -16   40.46    2.86
  11   0 -15    0.37    1.24
 -11   0  15    0.03    0.75
 -11   0  15    1.10    0.48
 -11   0  14    9.92    1.27
  11   0 -14    9.22    1.62
 -11   0  14   11.95    1.21
 -11   0  13   -0.48    0.65
 -11   0  13    0.43    0.32
  11   0 -13    0.36    1.05
 -11   0  12   10.30    1.15
 -11   0  12   10.21    1.23
  11   0 -12   10.60    1.49
 -11   0  11   -0.28    0.62
 -11   0  11    0.49    0.55
  11   0 -11   -0.29    0.88
  11   0 -10  277.85    6.24
 -11   0  10  281.02    5.84
 -11   0  10  282.66    7.15
 -11   0   9   -0.55    0.61
 -11   0   9   -0.24    0.65
  11   0  -9   -0.95    0.79
 -11   0   8    8.51    0.94
  11   0  -8   11.03    1.32
 -11   0   8    7.96    1.20
 -11   0   7   -0.03    0.55
  11   0  -7   -0.62    0.73
 -11   0   7    0.22    0.71
 -11   0   6  161.25    4.67
  11   0  -6  167.85    4.05
 -11   0   6  170.12    3.73
  11   0  -5   -0.40    0.53
 -11   0   5   -0.13    0.56
  11   0  -5   -0.45    0.68
  11   0  -4   38.05    1.49
 -11   0   4   39.02    2.02
  11   0  -4   37.45    1.73
 -11   0   3   -0.28    0.67
  11   0  -3    0.03    0.69
  11   0  -3    0.57    0.64
  11   0  -2   11.59    1.05
 -11   0   2   11.05    1.37
  11   0  -2   10.90    1.17
  11   0  -1    0.17    0.64
 -11   0   1   -0.16    0.64
  11   0  -1    0.55    0.64
  11   0   0   17.45    1.30
 -11   0   0   14.78    1.42
  11   0   0   17.76    1.32
 -11   0  -1   -0.17    0.75
  11   0   1   -1.18    0.59
  11   0   1   -0.65    0.67
  11   0   2   32.23    1.71
 -11   0  -2   31.33    1.94
  11   0   2   33.38    1.48
 -11   0  -3    0.21    0.72
  11   0   3   -0.67    0.60
  11   0   3   -0.51    0.69
 -11   0  -4   59.75    2.80
  11   0   4   57.50    1.89
  11   0   4   61.86    2.47
  11   0   5    0.25    0.87
 -11   0  -5    0.29    0.86
 -11   0  -6  191.73    5.74
 -11   0  -6  193.19    3.83
  11   0   6  192.01    5.02
 -11   0  -7    0.20    0.84
  11   0   7   -0.62    0.92
 -11   0  -7   -0.16    0.39
 -11   0  -8    6.38    1.33
  11   0   8    6.40    1.37
 -11   0  -8    7.45    0.77
 -11   0  -9    0.60    0.74
 -11   0  -9    0.17    0.48
  11   0   9    0.75    1.14
 -11   0 -10  106.62    4.48
  11   0  10  110.95    4.13
 -11   0 -11    0.06    0.82
  11   0  11   -0.26    1.20
 -11   0 -12    0.35    1.09
  11   0  12    0.96    1.31
  11   0  13    1.43    1.42
 -11   0 -13   -0.42    0.82
  11   0  14    7.78    1.83
 -11   0 -14    9.45    1.71
  11   0  15    0.88    1.53
 -11   0 -15    1.27    0.90
 -11   0 -16   11.68    1.46
  11   0  16   15.17    2.22
  11   0  17   -1.61    1.32
 -11   0 -17    1.62    0.59
  11   0  18    7.78    2.16
 -11   0 -18    7.12    1.20
  11   0  19   -1.14    1.73
 -11   0 -19   -0.55    0.43
 -11   0 -20   35.17    2.36
  11   0  20   36.94    3.48
  11   0  21   -0.91    1.85
 -11   0 -21   -0.72    0.50
  11   0  22   18.17    3.05
  11   1 -26    0.96    1.82
 -11  -1  26    1.13    1.74
  11   1 -25    4.48    1.94
 -11  -1  25    1.36    1.75
 -11   1  25    4.60    0.64
  11   1 -24    3.73    1.81
 -11   1  24    3.46    0.57
  11  -1 -24    1.63    1.66
 -11  -1  24   -1.68    1.53
 -11  -1  23   13.74    2.44
 -11   1  23   12.92    1.45
  11   1 -23   16.86    2.62
  11  -1 -23   15.56    2.63
 -11  -1  22   52.62    3.74
  11   1 -22   53.22    3.55
 -11   1  22   55.77    3.54
  11  -1 -22   50.77    3.45
  11  -1 -21   16.73    2.44
 -11  -1  21   21.05    2.53
 -11   1  21   13.31    1.62
  11   1 -21   14.91    2.51
  11  -1 -20    2.66    1.58
 -11   1  20    4.13    1.07
 -11  -1  20    3.28    1.54
  11   1 -20    2.63    1.62
 -11  -1  19  240.94    7.14
  11   1 -19  227.91    7.05
  11  -1 -19  238.34    6.67
 -11   1  19  247.30    8.34
 -11   1  18   16.00    2.34
  11   1 -18   15.31    2.26
 -11  -1  18   16.40    2.04
  11  -1 -18   12.74    2.10
  11   1 -17   45.65    3.17
 -11   1  17   45.25    3.12
 -11  -1  17   44.36    2.96
  11  -1 -17   41.65    2.77
  11  -1 -16   66.61    3.24
 -11   1  16   64.25    2.54
  11   1 -16   63.70    3.44
 -11   1  16   69.82    4.03
 -11  -1  16   65.51    3.42
 -11  -1  15   34.87    2.53
 -11   1  15   33.28    1.84
  11  -1 -15   32.02    2.51
 -11   1  15   33.89    2.91
  11   1 -15   32.84    2.64
 -11  -1  14   96.26    3.11
 -11  -1  14   94.41    3.87
  11  -1 -14   95.49    3.64
 -11   1  14   93.82    4.47
  11   1 -14   97.25    3.95
 -11   1  14   93.09    2.81
 -11   1  13   34.18    1.63
 -11   1  13   31.73    2.78
 -11  -1  13   34.02    1.59
  11  -1 -13   34.96    2.38
  11   1 -13   33.90    2.48
 -11  -1  13   32.67    2.36
 -11   1  12    3.57    1.39
 -11  -1  12    0.88    1.03
  11   1 -12    3.74    1.29
  11  -1 -12    2.56    1.21
 -11  -1  12    1.97    0.47
  11  -1 -11   28.75    2.10
 -11   1  11   26.84    2.29
  11   1 -11   25.91    2.08
 -11   1  11   25.83    1.23
 -11  -1  11   28.62    1.36
 -11  -1  11   23.58    2.10
 -11  -1  10   72.52    3.04
 -11  -1  10   70.10    2.38
  11  -1 -10   71.12    2.97
 -11   1  10   69.48    1.78
  11   1 -10   69.38    2.98
 -11   1  10   72.38    3.54
  11   1  -9  181.10    4.82
  11  -1  -9  180.88    4.81
 -11   1   9  171.38    5.68
 -11  -1   9  181.20    4.95
 -11  -1   9  177.51    4.49
 -11  -1   8   81.60    2.57
 -11  -1   8   76.40    3.08
  11  -1  -8   79.50    2.97
 -11   1   8   79.34    3.51
  11   1  -8   81.02    2.96
 -11   1   7  109.60    4.14
  11  -1  -7  113.26    3.58
  11   1  -7  106.49    3.38
 -11  -1   7  112.36    3.19
 -11  -1   7  114.99    3.74
  11  -1  -6  163.17    4.42
  11   1  -6  163.34    4.20
 -11   1   6  153.75    5.01
 -11  -1   6  160.79    4.18
  11   1  -5  414.29    8.19
  11  -1  -5  399.61    8.20
 -11  -1   5  390.56    8.58
 -11   1   5  399.13    9.50
  11   1  -5  413.73    7.95
  11   1  -4  109.92    3.09
  11   1  -4  100.96    3.25
 -11   1   4  105.10    3.81
 -11  -1   4  102.28    3.19
  11  -1  -4  100.97    3.29
 -11  -1   3  296.67    6.96
  11   1  -3  303.36    6.09
  11   1  -3  305.43    6.50
  11  -1  -3  300.89    6.59
 -11   1   3  308.79    7.56
  11   1  -2   81.44    2.44
  11  -1  -2   80.05    2.92
 -11   1   2   78.97    3.13
  11  -1  -2   79.70    1.93
  11   1  -2   77.21    2.82
 -11  -1   2   81.15    2.86
  11   1  -1   17.79    1.23
  11  -1  -1   16.62    1.72
  11  -1  -1   19.35    1.11
 -11   1   1   16.58    1.55
 -11  -1   1   18.06    1.52
  11   1  -1   17.81    1.61
 -11  -1   0    5.11    1.07
  11   1   0    5.47    0.78
  11  -1   0    4.08    0.76
 -11   1   0    5.37    1.02
  11   1   0    4.92    1.05
  11   1   1   21.75    1.75
 -11   1  -1   19.72    1.58
  11  -1   1   18.46    1.34
 -11   1  -1   16.84    1.42
 -11  -1  -1   18.14    1.76
  11   1   1   17.84    1.11
 -11   1  -2   27.42    1.80
  11   1   2   25.06    1.83
  11   1   2   25.85    1.05
 -11  -1  -2   22.09    1.99
 -11   1  -2   25.29    1.60
  11  -1   2   22.69    1.52
  11   1   3   14.58    1.53
  11  -1   3   14.18    1.40
 -11   1  -3   12.51    1.29
 -11   1  -3   15.18    1.47
 -11  -1  -3   13.98    1.74
 -11   1  -4   24.47    1.59
  11   1   4   25.17    2.00
  11  -1   4   22.44    1.69
 -11  -1  -4   26.79    2.18
 -11   1  -4   25.24    1.73
 -11   1  -5   12.43    1.30
 -11  -1  -5   14.91    1.88
  11   1   5   13.95    1.60
  11  -1   5   12.62    1.41
 -11   1  -5   14.76    1.35
 -11   1  -6  129.88    3.68
 -11   1  -6  131.39    4.17
  11  -1   6  134.04    4.06
  11   1   6  128.20    4.19
 -11  -1  -6  127.23    4.87
 -11   1  -7   11.05    1.21
  11  -1   7   10.91    1.56
 -11   1  -7   11.13    1.14
 -11  -1  -7   14.60    1.99
  11   1   7   11.60    1.67
 -11   1  -8   31.24    1.88
 -11   1  -8   29.64    1.79
 -11  -1  -8   29.27    2.51
  11   1   8   27.12    2.31
  11  -1   8   28.85    2.27
 -11  -1  -9   10.57    1.91
 -11   1  -9   13.41    1.44
  11   1   9    8.77    1.69
  11  -1   9   10.24    1.62
 -11   1  -9   12.55    1.15
  11   1  10   30.65    2.64
 -11   1 -10   33.01    1.97
 -11   1 -10   29.75    1.91
  11  -1  10   30.66    2.49
 -11  -1 -10   32.15    2.93
  11  -1  11  350.11    8.69
  11   1  11  360.82    8.96
 -11   1 -11  372.02    7.98
 -11   1 -11  365.92    9.12
 -11  -1 -11  375.08   10.55
 -11   1 -12    9.25    1.44
  11   1  12   10.35    2.00
 -11   1 -12   11.63    1.10
  11  -1  12    9.96    1.83
 -11  -1 -12    9.66    1.93
 -11   1 -13   15.83    1.72
 -11  -1 -13   17.99    2.53
  11  -1  13   14.72    2.15
  11   1  13   15.55    2.35
 -11   1 -13   16.99    1.41
  11   1  14   -1.59    1.44
  11  -1  14    0.45    1.48
 -11   1 -14    1.69    0.42
 -11  -1 -14    0.16    0.72
 -11  -1 -15  214.43    7.88
 -11   1 -15  211.39    6.49
  11  -1  15  195.42    6.58
  11   1  15  205.91    6.83
 -11   1 -16   19.96    1.15
 -11  -1 -16   24.57    2.25
  11  -1  16   23.87    2.73
  11   1  16   22.08    2.76
 -11  -1 -17   15.18    1.80
  11   1  17   12.13    2.35
  11  -1  17   11.54    2.20
 -11  -1 -18    0.98    0.60
  11  -1  18    1.00    1.65
  11   1  18    1.12    1.71
  11   1  19   29.78    3.19
  11  -1  19   26.66    3.11
 -11  -1 -19   23.34    2.04
  11  -1  20    3.91    2.01
 -11  -1 -20    0.96    0.50
  11   1  20    1.32    1.97
 -11  -1 -21    2.90    0.61
  11   1  21    4.28    2.43
  11  -1  21    8.41    2.31
  11  -1  22    1.01    2.18
  11   1  22    1.45    2.32
 -11  -1 -22    1.65    0.56
 -11   2  24    8.19    1.32
  11   2 -24   12.09    2.50
 -11  -2  24    6.33    2.49
  11   2 -23   21.59    3.03
 -11   2  23   12.77    1.49
 -11  -2  23   19.24    2.97
  11   2 -22    0.82    1.81
 -11  -2  22    4.43    2.04
 -11   2  22    1.58    0.96
  11  -2 -21    2.61    1.85
 -11  -2  21    1.10    1.77
  11   2 -21    2.21    1.81
 -11   2  21    2.21    1.06
  11   2 -20   14.49    2.60
 -11   2  20   17.31    2.72
 -11  -2  20   13.43    2.49
  11  -2 -20   18.12    2.41
 -11  -2  19   14.63    2.46
  11   2 -19   15.26    2.53
 -11   2  19   16.43    2.06
  11  -2 -19   15.82    2.40
  11   2 -18   15.61    2.50
  11  -2 -18   18.53    2.39
 -11  -2  18   16.66    2.45
 -11   2  18   16.71    2.62
 -11  -2  17    1.29    1.57
 -11   2  17    1.20    1.45
  11   2 -17    0.86    1.38
  11  -2 -17    1.36    1.41
  11  -2 -16   22.69    2.58
 -11  -2  16   23.59    2.52
  11   2 -16   24.47    2.74
 -11   2  16   23.62    3.20
 -11  -2  15   40.15    3.24
  11  -2 -15   40.41    2.78
  11   2 -15   44.25    3.11
 -11   2  15   41.78    3.39
  11   2 -14   66.01    3.58
 -11   2  14   64.94    4.30
  11  -2 -14   66.06    3.44
 -11  -2  14   71.31    3.87
 -11  -2  13    4.08    1.57
  11   2 -13    3.59    1.55
 -11   2  13    5.17    1.86
  11  -2 -13    4.17    1.65
 -11  -2  12    1.11    1.39
 -11   2  12    0.59    1.32
  11   2 -12   -0.03    1.15
  11  -2 -12   -0.29    1.31
 -11  -2  11  108.01    4.53
  11   2 -11   98.17    4.02
 -11   2  11  101.80    4.89
  11  -2 -11  101.16    4.00
 -11   2  10   44.14    3.21
  11   2 -10   46.73    2.85
  11  -2 -10   44.69    2.78
 -11  -2  10   48.17    3.14
  11  -2  -9   32.21    2.48
 -11  -2   9   30.94    2.56
 -11   2   9   31.55    2.70
  11   2  -9   28.40    2.26
 -11   2   8    0.42    1.08
 -11  -2   8    0.45    1.22
  11  -2  -8    0.37    1.26
  11   2  -8    0.42    0.99
 -11  -2   7  115.10    4.39
  11  -2  -7  102.82    3.96
  11   2  -7  107.94    3.80
 -11   2   7  111.57    4.60
  11  -2  -6    0.73    1.25
  11   2  -6    0.43    0.94
 -11   2   6    1.32    1.13
 -11  -2   6    0.65    0.16
 -11  -2   6    0.21    1.15
 -11   2   5   36.14    2.43
  11  -2  -5   32.70    2.55
  11   2  -5   28.49    2.03
  11  -2  -5   28.88    1.29
  11   2  -5   33.21    2.38
 -11  -2   5   30.57    1.41
  11   2  -4   40.16    2.55
  11   2  -4   38.95    2.13
  11  -2  -4   35.68    2.63
 -11   2   4   40.82    2.59
 -11  -2   4   41.25    1.73
  11  -2  -4   32.00    1.46
  11  -2  -3   54.33    1.91
 -11  -2   3   66.98    2.46
  11   2  -3   58.74    2.55
  11  -2  -3   56.07    3.05
 -11   2   3   58.94    3.07
  11   2  -3   57.67    2.93
 -11  -2   2   54.82    2.31
  11   2  -2   49.04    2.73
  11   2  -2   47.37    2.22
 -11   2   2   50.15    2.69
  11  -2  -2   50.59    1.91
 -11   2   1   18.66    1.71
  11  -2  -1   19.12    1.43
 -11   2   1   18.24    1.76
  11   2  -1   19.15    1.64
  11   2  -1   21.32    2.04
 -11  -2   1   22.66    1.43
  11   2   0   17.78    1.49
  11  -2   0   20.30    1.46
 -11   2   0   18.20    1.84
 -11  -2   0   25.84    1.62
  11   2   0   20.12    2.05
 -11   2   0   21.77    1.56
  11  -2   1   27.94    1.73
 -11   2  -1   32.32    1.88
 -11   2  -1   28.51    2.06
  11   2   1   28.40    2.28
 -11  -2  -1   31.19    2.00
  11   2   1   26.55    1.64
  11   2   2   15.69    1.82
  11   2   2   15.64    1.35
 -11   2  -2   17.40    1.83
 -11   2  -2   14.54    1.25
 -11  -2  -2   14.87    1.71
  11  -2   2   13.57    1.44
 -11   2  -3   16.60    1.82
 -11   2  -3   15.25    1.20
  11   2   3   14.19    1.15
  11   2   3   16.92    1.86
  11  -2   3   16.26    1.65
 -11  -2  -3   13.55    1.64
  11   2   4    4.68    1.34
 -11   2  -4    6.78    1.38
  11   2   4    4.87    0.76
 -11  -2  -4    6.45    1.53
  11  -2   4    7.05    1.32
 -11   2  -5   10.93    1.63
 -11   2  -5   10.41    0.93
  11  -2   5    8.42    1.43
 -11  -2  -5   10.24    1.79
  11   2   5   10.02    1.66
 -11   2  -6   11.66    1.66
 -11  -2  -6   12.96    2.15
 -11   2  -6   12.94    0.94
  11   2   6   10.85    1.82
  11  -2   6   12.04    1.67
  11   2   7   -0.83    1.18
 -11   2  -7    0.56    0.27
  11  -2   7    0.52    1.16
 -11   2  -7    0.77    0.98
 -11  -2  -7    0.21    1.14
  11  -2   8   35.24    2.61
 -11  -2  -8   39.28    3.07
 -11   2  -8   37.36    1.79
 -11   2  -8   37.56    2.51
  11   2   8   33.63    2.75
 -11   2  -9   -0.27    0.96
 -11   2  -9    0.65    0.27
  11  -2   9   -0.74    1.26
  11   2   9   -0.45    1.28
 -11  -2  -9    0.28    1.30
  11  -2  10    8.37    1.78
 -11   2 -10    5.84    0.37
 -11  -2 -10   10.11    2.25
  11   2  10    6.03    1.90
 -11   2 -10    9.20    1.61
  11  -2  11    8.46    1.93
 -11   2 -11    7.99    1.62
 -11  -2 -11   10.93    2.19
  11   2  11    8.81    1.95
  11   2  12   52.43    3.57
 -11   2 -12   49.40    2.94
  11  -2  12   44.86    3.20
 -11  -2 -12   46.97    3.62
 -11  -2 -13    2.53    0.99
  11  -2  13    2.04    1.75
  11   2  13    3.02    1.71
 -11   2 -13   -0.35    0.99
  11   2  14    2.33    1.80
  11  -2  14    0.62    1.69
 -11  -2 -14    2.77    1.05
 -11   2 -14    0.56    0.99
  11   2  15   50.77    3.71
 -11   2 -15   50.40    3.13
 -11  -2 -15   49.09    3.62
  11  -2  15   46.89    3.55
  11   2  16   59.31    4.02
  11  -2  16   58.60    3.94
 -11   2 -16   60.77    3.44
 -11  -2 -16   61.33    4.17
  11   2  17   22.41    3.04
 -11  -2 -17   16.96    1.89
  11  -2  17   17.93    2.71
  11   2  18   -0.64    1.94
  11  -2  18    0.76    1.61
 -11  -2 -19   13.12    1.69
  11   2  19   15.73    2.92
  11  -2  19   13.89    2.80
 -11  -2 -20   -0.55    0.62
  11  -2  20    1.22    1.87
  11   2  20    2.49    1.98
  11   3 -21    1.55    1.90
 -11   3  21    2.05    0.79
 -11  -3  21    3.13    2.22
 -11   3  20   30.83    2.90
  11   3 -20   31.70    3.83
 -11  -3  20   34.08    3.89
  11   3 -19    2.97    2.04
 -11   3  19    4.03    1.14
 -11  -3  19    3.37    2.06
  11   3 -18   11.47    2.56
 -11   3  18    8.09    1.96
  11  -3 -18    7.85    2.22
 -11  -3  18   13.72    2.72
  11   3 -17   30.99    3.24
 -11  -3  17   33.19    3.45
 -11   3  17   27.50    2.87
  11  -3 -17   23.44    2.95
  11   3 -16    1.60    1.65
 -11  -3  16    0.76    1.73
 -11   3  16    0.74    0.91
  11  -3 -16   -1.30    1.50
  11   3 -15    2.94    1.68
 -11  -3  15    3.36    1.87
 -11   3  15    6.14    1.56
  11  -3 -15    0.91    1.50
 -11   3  14    3.34    1.30
  11   3 -14    1.27    1.58
 -11  -3  14    6.42    2.02
  11  -3 -14    2.61    1.80
  11  -3 -13   -1.21    1.50
  11   3 -13    0.21    1.45
 -11  -3  13    0.09    1.60
 -11   3  13    2.18    1.05
 -11  -3  12    9.18    2.16
 -11   3  12    5.38    1.76
  11  -3 -12   14.39    2.31
  11   3 -12   11.71    2.29
  11  -3 -11   30.69    2.88
 -11  -3  11   31.45    3.24
 -11   3  11   39.69    3.18
  11   3 -11   32.48    2.94
 -11   3  10   38.24    2.98
  11   3 -10   34.19    2.79
  11  -3 -10   35.48    3.27
 -11  -3  10   33.58    3.27
 -11  -3   9    3.25    1.80
  11  -3  -9    5.45    1.97
 -11   3   9    6.96    1.92
  11   3  -9    4.97    1.69
  11   3  -8   24.94    2.46
 -11   3   8   27.68    2.76
  11  -3  -8   26.50    3.01
 -11  -3   8   24.21    2.94
  11   3  -7  207.60    6.26
  11  -3  -7  198.35    6.57
 -11  -3   7  201.13    6.97
 -11   3   7  211.70    7.27
  11  -3  -6   92.72    4.46
 -11   3   6   89.40    4.38
  11   3  -6   83.84    3.89
 -11  -3   6   80.84    4.54
 -11  -3   5   12.62    2.46
  11   3  -5   16.07    2.08
 -11   3   5   17.87    2.06
  11  -3  -5   14.66    2.56
  11   3  -4   14.79    2.08
 -11   3   4   19.32    1.94
  11  -3  -4   19.67    2.74
  11   3  -3   81.32    3.57
 -11   3   3   79.94    3.78
  11   3  -3   80.42    4.03
 -11  -3   2    5.38    0.82
  11   3  -2    5.78    1.49
 -11   3   2    8.78    1.09
 -11   3   2    7.43    1.75
  11   3  -2    5.20    1.72
  11   3  -1   54.40    3.38
  11   3  -1   57.35    2.93
 -11   3   1   56.80    3.25
 -11  -3   1   50.68    2.53
  11  -3  -1   64.77    2.76
 -11   3   1   61.70    3.03
 -11  -3   0    4.64    0.85
  11   3   0    6.02    1.69
 -11   3   0    3.64    1.55
 -11   3   0    4.76    0.91
  11  -3   0    4.86    1.23
  11   3   0    5.22    1.36
  11  -3   1    2.24    1.27
  11   3   1    0.67    1.10
 -11   3  -1    1.37    1.39
  11   3   1   -0.96    1.29
 -11   3  -1    1.96    0.47
 -11   3  -2    3.29    1.53
  11  -3   2    2.21    1.27
  11   3   2   -0.78    1.28
 -11   3  -3    9.18    0.75
 -11   3  -3   10.07    1.96
  11  -3   3   12.49    1.82
  11   3   3   12.09    2.13
  11  -3   4    7.44    1.67
 -11   3  -4    6.62    1.73
 -11  -3  -4    9.14    1.62
 -11   3  -4    5.99    0.39
  11   3   4    8.26    1.95
 -11   3  -5    0.42    1.18
 -11  -3  -5    4.71    1.17
  11  -3   5    1.32    1.32
  11   3   5    3.06    1.57
  11  -3   6   31.45    2.57
  11   3   6   32.33    2.87
 -11  -3  -6   30.70    2.55
 -11   3  -6   28.31    2.67
 -11   3  -7    1.24    1.47
 -11  -3  -7   -0.05    0.71
  11  -3   7    1.85    1.59
  11   3   7    0.54    1.56
  11  -3   8    1.70    1.52
  11   3   8    4.64    1.74
 -11   3  -8    2.82    1.55
 -11  -3  -8    1.63    1.12
  11   3   9    3.42    1.66
 -11   3  -9    5.01    1.69
 -11  -3  -9    5.06    1.19
  11  -3   9    3.98    1.82
  11  -3  10    0.65    1.54
 -11   3 -10   -0.92    1.15
  11   3  10    2.06    1.74
 -11  -3 -10    1.18    0.86
 -11   3 -11   31.08    2.71
 -11  -3 -11   34.10    2.93
  11   3  11   33.22    3.24
  11  -3  11   33.44    3.19
  11   3  12   46.49    3.54
 -11   3 -12   46.69    3.27
  11  -3  12   45.60    3.50
 -11  -3 -12   42.59    3.39
 -11   3 -13   -1.55    1.20
 -11  -3 -13    3.18    0.87
  11   3  13    0.75    1.82
  11  -3  13   -0.88    1.78
 -11  -3 -14    2.46    0.89
 -11   3 -14    0.66    1.19
  11  -3  14    2.27    1.87
  11   3  14   -0.84    1.64
  11   3  15    5.37    2.38
  11  -3  15    6.20    2.36
 -11   3 -15    9.23    2.09
 -11  -3 -15    8.82    1.64
 -11  -3 -16    2.42    0.65
  11  -3  16    2.20    2.05
 -11   3 -16    0.41    1.65
  11   3  16    1.72    2.02
  11   3  17   18.11    3.22
  11  -3  17   16.55    2.81
 -11  -3 -17   16.57    1.88
 -11   3 -17   20.71    2.80
 -11  -4  16    0.96    2.35
  11   4 -16    2.00    2.03
 -11   4  16    1.50    0.70
 -11   4  15   -0.83    0.74
  11   4 -15    1.43    1.89
 -11  -4  15   -0.45    1.92
 -11   4  14   23.37    2.14
  11   4 -14   26.51    3.43
 -11  -4  14   25.92    3.64
  11  -4 -14   28.89    3.40
  11   4 -13    5.81    2.11
 -11  -4  13    8.18    2.59
 -11   4  13    7.91    0.99
  11  -4 -13    9.29    2.33
  11  -4 -12    9.81    2.43
 -11  -4  12   13.27    2.86
  11   4 -12   12.80    2.66
 -11   4  12   11.09    1.32
 -11  -4  11    9.50    2.73
  11  -4 -11   10.32    2.65
  11   4 -11   12.88    2.43
 -11   4  11    7.30    0.94
  11   4 -10    3.29    1.81
 -11  -4  10    5.36    2.37
 -11   4  10    3.97    0.87
  11  -4 -10    4.19    2.27
 -11   4   9   -0.68    0.57
 -11  -4   9    0.29    2.08
  11   4  -9    1.18    1.70
  11  -4  -9    0.19    1.98
 -11  -4   8    9.10    2.52
 -11   4   8    9.02    1.03
  11  -4  -8    9.60    2.53
  11   4  -8   11.11    2.34
  11  -4  -7    4.66    2.13
 -11   4   7    3.19    0.72
  11   4  -7    3.33    1.87
 -11  -4   7    2.05    2.07
  11   4  -6   13.92    2.53
  11  -4  -6   17.38    2.89
 -11   4   6    9.54    1.03
 -11  -4   6   10.69    2.73
  11  -4  -5   26.87    3.33
  11   4  -5   21.63    2.79
 -11  -4   5   18.66    2.91
 -11   4   5   15.49    1.27
  11  -4  -4   40.70    3.49
  11   4  -4   40.27    3.11
 -11   4   4   38.50    2.40
 -11  -4   4   36.61    3.52
 -11  -4   3    4.26    1.84
 -11   4   3    4.46    0.56
  11   4  -3    2.16    1.89
 -11   4   2   26.05    2.67
 -11   4   2   19.32    0.93
  11   4  -2   24.04    2.80
 -11   4   1    1.66    1.70
  11   4  -1    1.01    1.75
  11   4   0    9.16    2.24
 -11   4   0    9.35    2.14
 -11   4  -1   21.79    2.86
  11   4   1   26.88    3.02
 -11   4  -2   30.33    3.00
  11   4   2   29.89    3.04
  11   4   3    2.22    1.80
 -11   4  -3   -2.28    1.13
  11   4   4    0.03    1.83
 -11   4  -4    0.59    1.67
 -11  -4  -4    2.05    0.47
 -11  -4  -5    1.82    0.49
 -11   4  -5    4.03    1.94
  11   4   5    1.84    1.95
  11   4   6   70.38    4.33
 -11  -4  -6   58.18    3.44
 -11   4  -6   64.24    4.04
  11   4   7   11.84    2.47
  11  -4   7   12.17    2.35
 -11  -4  -7   12.58    1.09
 -11   4  -7   10.80    2.33
 -11  -4  -8   82.22    4.44
 -11   4  -8   80.14    4.56
  11   4   8   88.37    4.90
  11  -4   8   80.19    4.53
 -11  -4  -9    1.93    0.57
  11   4   9    2.55    2.24
 -11   4  -9    0.62    1.62
  11  -4   9    2.60    2.05
 -11  -4 -10   10.13    1.06
  11   4  10   11.85    2.54
  11  -4  10    9.87    2.42
 -11   4 -10   10.14    2.48
  11  -4  11   -1.03    1.76
 -11   4 -11   -1.37    1.34
 -11  -4 -11    2.27    0.61
  11   4  11    1.04    1.95
  11  -4  12    1.56    2.08
 -11  -4 -12    1.58    0.62
  11   4  12    5.50    2.56
 -11   4 -12    2.81    1.96
  12   0 -26   24.83    3.15
  12   0 -25    1.06    1.61
  12   0 -24   -0.12    1.69
  12   0 -23   -0.15    1.47
  12   0 -22   -0.20    1.65
  12   0 -21   -1.87    1.38
 -12   0  21   -1.05    1.08
 -12   0  20    6.09    0.66
 -12   0  20    4.33    1.43
  12   0 -20    3.43    1.85
 -12   0  19    1.80    1.15
  12   0 -19    2.11    1.65
 -12   0  19    2.00    0.46
 -12   0  18   10.02    1.07
  12   0 -18    9.72    2.09
 -12   0  18    9.21    1.64
  12   0 -17   -0.60    1.19
 -12   0  17    1.67    1.06
 -12   0  17    1.15    0.42
 -12   0  16    3.10    1.05
 -12   0  16    5.01    1.00
  12   0 -16    3.50    1.53
  12   0 -15   -0.35    1.19
 -12   0  15    0.34    0.80
 -12   0  15    1.45    0.58
 -12   0  14   42.63    2.15
  12   0 -14   43.25    2.63
 -12   0  14   47.35    2.47
  12   0 -13    0.18    1.06
 -12   0  13   -1.23    0.59
 -12   0  13    1.15    0.40
 -12   0  12   95.66    3.68
 -12   0  12   94.97    3.00
  12   0 -12   98.54    3.50
 -12   0  11    1.18    0.64
  12   0 -11   -0.04    0.93
 -12   0  11    1.19    0.62
 -12   0  10  153.57    4.80
 -12   0  10  147.75    3.73
  12   0 -10  152.64    4.23
  12   0  -9    0.72    0.89
 -12   0   9   -0.34    0.50
 -12   0   9   -0.38    0.60
 -12   0   8  140.64    3.42
  12   0  -8  132.29    3.74
 -12   0   8  134.00    4.27
  12   0  -7    0.24    0.80
 -12   0   7   -0.18    0.58
 -12   0   7   -0.49    0.59
 -12   0   6   10.47    1.32
 -12   0   6   10.39    0.97
  12   0  -6    9.95    1.19
  12   0  -5   -0.45    0.59
  12   0  -5   -0.25    0.72
 -12   0   5    0.06    0.69
  12   0  -4  679.40   11.36
  12   0  -4  657.18   11.74
 -12   0   4  648.36   13.61
 -12   0   3   -0.27    0.63
  12   0  -3   -0.44    0.56
  12   0  -3    0.12    0.70
 -12   0   2  158.92    4.60
  12   0  -2  165.22    3.64
  12   0  -2  160.21    3.79
 -12   0   1   -1.37    0.61
  12   0  -1   -0.25    0.66
  12   0  -1   -0.62    0.63
 -12   0   0  251.39    6.45
  12   0   0  247.84    5.15
  12   0   0  275.73    5.46
  12   0   1    0.37    0.66
  12   0   1   -0.41    0.67
 -12   0  -1   -0.13    0.70
  12   0   2   26.80    1.70
 -12   0  -2   28.72    1.99
  12   0   2   27.17    1.46
  12   0   3    0.07    0.67
  12   0   3   -0.48    0.74
 -12   0  -3   -0.43    0.76
  12   0   4  717.45   12.74
 -12   0  -4  659.61   14.57
  12   0   4  690.61   11.79
 -12   0  -5    0.37    0.84
  12   0   5   -0.25    0.87
  12   0   5   -0.87    0.68
 -12   0  -6   42.13    2.57
  12   0   6   40.06    2.36
 -12   0  -7    0.03    0.41
  12   0   7   -1.23    0.92
 -12   0  -7   -0.17    0.84
 -12   0  -8  150.40    5.27
 -12   0  -8  151.28    3.32
  12   0   8  153.95    4.71
 -12   0  -9   -0.37    0.95
  12   0   9    0.48    1.12
 -12   0 -10   94.45    4.24
  12   0  10   98.63    4.04
  12   0  11    1.51    1.36
 -12   0 -11    1.12    1.02
  12   0  12  115.66    4.58
 -12   0 -12  118.26    5.04
 -12   0 -13    0.40    0.90
  12   0  13   -0.63    1.42
  12   0  14    5.80    1.78
 -12   0 -14    7.92    1.57
  12   0  15   -1.21    1.43
 -12   0 -15    1.15    0.61
 -12   0 -16   13.83    1.57
  12   0  16   14.46    2.41
 -12   0 -17    1.87    0.53
  12   0  17   -0.30    1.48
 -12   0 -18    0.70    0.46
  12   0  18    2.03    1.77
  12   0  19   -1.01    1.64
 -12   0 -19    1.07    0.46
  12   0  20    2.94    2.15
 -12   0 -20    3.90    0.52
  12   0  21    0.40    1.95
 -12   0 -21   -0.61    0.53
  12   0  22   23.72    3.41
 -12  -1  26   -0.75    1.49
  12   1 -26   -0.24    1.84
 -12  -1  25    0.81    1.85
 -12   1  25    2.89    0.60
  12   1 -25    3.27    1.86
 -12  -1  24   17.58    2.74
  12   1 -24   18.88    2.82
  12  -1 -24   17.31    2.81
 -12   1  24   12.78    1.29
  12  -1 -23   -0.30    1.50
 -12  -1  23    1.51    1.59
  12   1 -23   -0.27    1.28
 -12  -1  22   16.52    2.50
  12   1 -22   16.00    2.44
 -12   1  22   13.46    1.53
  12  -1 -22   15.36    2.57
 -12  -1  21    2.35    1.53
 -12   1  21    2.45    0.87
  12  -1 -21    1.69    1.55
  12   1 -21    0.45    1.47
 -12  -1  20  108.50    4.70
  12   1 -20  101.70    4.58
 -12   1  20  104.35    5.05
  12  -1 -20   98.17    4.32
  12  -1 -19    6.33    1.84
  12   1 -19    5.99    1.94
 -12  -1  19    3.96    1.52
 -12   1  19    6.99    1.59
 -12  -1  18   25.32    2.50
  12   1 -18   24.05    2.61
  12  -1 -18   22.78    2.40
 -12   1  18   31.69    2.69
 -12  -1  17  144.32    5.06
  12   1 -17  138.83    5.16
  12  -1 -17  129.34    4.61
 -12   1  17  144.85    5.87
 -12  -1  16   -0.25    1.11
  12  -1 -16    0.74    1.48
  12   1 -16    1.14    1.38
 -12   1  16    0.63    1.09
  12  -1 -15    1.72    1.45
  12   1 -15    2.94    1.40
 -12   1  15    3.05    1.51
 -12  -1  15    2.80    1.21
  12  -1 -14   26.45    2.28
 -12   1  14   18.96    2.39
 -12  -1  14   26.03    2.31
 -12  -1  14   24.92    1.34
 -12   1  14   22.45    1.43
  12   1 -14   28.86    2.49
  12   1 -13   18.80    2.07
  12  -1 -13   19.68    2.07
 -12  -1  13   15.27    1.03
 -12   1  13   15.42    1.20
 -12   1  13   15.81    2.22
 -12  -1  13   14.22    1.74
 -12  -1  12  299.43    7.20
 -12   1  12  287.43    8.43
 -12  -1  12  293.65    6.89
 -12   1  12  281.45    5.49
  12  -1 -12  290.39    6.90
  12   1 -12  295.41    7.11
 -12  -1  11   24.83    2.11
 -12   1  11   26.71    1.17
  12  -1 -11   25.22    2.11
 -12  -1  11   26.92    1.37
  12   1 -11   23.86    2.07
 -12   1  11   25.37    2.32
  12   1 -10   13.52    1.64
  12  -1 -10   11.92    1.61
 -12  -1  10   11.81    0.87
 -12   1  10   10.49    1.72
 -12  -1  10    9.20    1.45
  12  -1  -9  141.84    4.23
 -12  -1   9  145.86    4.34
 -12  -1   9  141.44    3.90
 -12   1   9  139.10    5.02
  12   1  -9  137.17    4.16
 -12  -1   8   11.49    1.49
 -12   1   8   12.43    1.78
  12  -1  -8   13.72    1.62
  12   1  -8   13.64    1.53
 -12  -1   8   13.63    0.97
  12  -1  -7  112.58    3.58
 -12  -1   7  109.51    3.28
 -12  -1   7  110.62    3.68
  12   1  -7  106.37    3.42
 -12   1   7  109.94    4.20
  12  -1  -6   24.34    1.91
 -12  -1   6   24.61    1.39
  12   1  -6   21.90    1.70
 -12   1   6   22.91    1.97
  12   1  -6   23.23    1.81
  12   1  -5   19.22    1.63
  12   1  -5   20.24    1.69
 -12  -1   5   22.35    1.38
  12  -1  -5   20.53    1.75
 -12   1   5   18.20    1.86
  12   1  -4  142.48    3.73
 -12   1   4  143.70    4.67
  12   1  -4  148.60    4.03
 -12  -1   4  145.80    4.09
  12  -1  -4  144.18    4.11
  12  -1  -3   96.46    3.28
  12   1  -3   96.33    3.16
 -12   1   3   96.12    3.63
 -12  -1   3   96.34    3.23
  12   1  -3   95.54    2.84
  12  -1  -2   15.54    0.97
 -12  -1   2   16.49    1.49
 -12   1   2   12.29    1.53
  12  -1  -2   17.16    1.74
  12   1  -2   15.42    1.59
  12   1  -2   14.71    1.33
  12  -1  -1   -0.54    0.50
  12   1  -1   -0.09    0.84
  12  -1  -1   -0.64    0.86
 -12  -1   1    0.32    0.71
  12   1  -1   -0.02    0.58
 -12   1   1   -0.81    0.68
  12   1   0  243.72    5.67
  12   1   0  232.26    4.71
  12  -1   0  240.91    4.87
 -12   1   0  235.26    6.27
  12  -1   0  246.04    5.65
 -12  -1   0  233.81    6.33
  12   1   1  624.69   11.79
 -12   1  -1  636.56   13.34
 -12  -1  -1  622.65   13.53
  12   1   1  628.28   10.60
  12  -1   1  613.50   11.03
 -12  -1  -2    1.50    1.02
  12   1   2    0.36    0.47
  12  -1   2    1.21    0.69
 -12   1  -2    0.72    0.78
 -12   1  -2    1.15    0.69
  12   1   2    1.75    1.01
  12  -1   3   49.88    2.19
 -12   1  -3   50.38    2.45
  12   1   3   52.70    2.55
 -12   1  -3   52.00    2.14
 -12  -1  -3   51.91    2.87
  12  -1   4    1.09    0.86
  12   1   4    1.21    1.07
 -12   1  -4    0.04    0.63
 -12  -1  -4    1.84    1.15
 -12   1  -4    0.73    0.67
  12  -1   5    0.01    0.80
  12   1   5   -0.01    0.98
 -12  -1  -5    0.61    0.98
 -12   1  -5   -0.19    0.56
 -12   1  -5   -0.93    0.61
 -12   1  -6    6.59    1.00
 -12  -1  -6    5.60    1.51
  12   1   6    6.78    1.45
 -12   1  -6    8.15    1.01
  12  -1   6    4.43    1.20
 -12   1  -7    8.21    1.16
  12   1   7    8.11    1.56
 -12  -1  -7    9.43    1.78
 -12   1  -7    9.40    1.31
  12  -1   7    7.70    1.31
 -12  -1  -8  126.84    5.15
  12   1   8  122.80    4.41
  12  -1   8  128.12    4.31
 -12   1  -8  124.80    4.30
 -12   1  -8  126.55    3.74
 -12   1  -9  120.89    4.29
  12   1   9  124.53    4.57
  12  -1   9  120.69    4.30
 -12  -1  -9  125.63    5.29
 -12   1  -9  123.49    3.75
 -12   1 -10   63.23    2.93
  12  -1  10   67.23    3.37
  12   1  10   62.40    3.42
 -12   1 -10   59.87    2.62
 -12  -1 -10   59.26    3.76
 -12   1 -11   24.84    1.81
 -12  -1 -11   26.32    2.58
  12  -1  11   22.73    2.33
 -12   1 -11   28.30    1.85
  12   1  11   28.24    2.64
 -12   1 -12   18.66    1.52
  12   1  12   16.79    2.33
  12  -1  12   17.73    2.28
 -12   1 -12   15.78    1.71
 -12  -1 -12   19.64    2.44
 -12   1 -13  121.65    4.47
  12   1  13  125.09    5.01
 -12  -1 -13  116.55    5.41
  12  -1  13  111.28    4.64
  12   1  14   13.81    2.33
 -12  -1 -14   16.26    2.37
  12  -1  14   12.06    2.11
 -12   1 -14   14.16    1.20
 -12   1 -15    1.84    0.46
 -12  -1 -15    3.51    1.24
  12  -1  15    1.82    1.51
  12   1  15    3.16    1.62
  12  -1  16    9.81    2.20
 -12  -1 -16    9.89    1.85
 -12   1 -16    5.60    0.51
  12   1  16    8.63    2.09
  12  -1  17   37.77    3.37
 -12  -1 -17   41.01    3.12
  12   1  17   38.08    3.35
 -12  -1 -18   22.18    2.18
  12   1  18   19.46    2.89
  12  -1  18   17.15    2.63
  12  -1  19    1.20    1.66
  12   1  19    1.25    2.00
 -12  -1 -19    0.19    0.53
  12  -1  20    3.17    2.21
  12   1  20    2.03    2.11
 -12  -1 -20    1.58    0.54
  12   1  21   14.88    2.97
  12  -1  21   16.03    2.91
 -12  -1 -21   14.31    1.34
 -12  -2  24    9.70    2.61
 -12   2  24    4.66    0.86
  12   2 -24    8.21    2.27
 -12   2  23   29.54    2.63
 -12  -2  23   33.45    3.51
  12   2 -23   29.82    3.18
 -12   2  22    5.56    1.48
 -12  -2  22    8.02    2.37
  12   2 -22   11.22    2.48
  12  -2 -21   14.61    2.58
 -12  -2  21   13.11    2.66
 -12   2  21   17.27    2.03
  12   2 -21   15.82    2.69
 -12  -2  20    0.08    1.41
  12  -2 -20    0.36    1.63
 -12   2  20    1.81    1.03
  12   2 -20    1.86    1.66
 -12   2  19   17.56    2.10
 -12  -2  19   16.98    2.56
  12  -2 -19   17.38    2.34
  12   2 -19   15.95    2.49
 -12   2  18   53.76    3.83
  12   2 -18   42.95    3.28
 -12  -2  18   44.87    3.37
  12  -2 -18   44.41    3.11
  12  -2 -17   23.34    2.45
 -12   2  17   26.13    2.71
 -12  -2  17   24.78    2.82
  12   2 -17   23.72    2.61
 -12   2  16    6.97    2.19
  12  -2 -16    3.74    1.70
 -12  -2  16    7.88    1.75
  12   2 -16    8.53    1.98
  12  -2 -15    0.31    1.47
 -12   2  15    3.00    1.42
  12   2 -15    1.18    1.23
 -12  -2  15    0.25    1.45
  12  -2 -14    1.02    1.46
 -12   2  14    1.40    1.59
  12   2 -14    1.93    1.38
 -12  -2  14    0.03    1.37
 -12  -2  13  111.62    4.66
 -12   2  13  105.46    5.31
  12   2 -13  102.90    4.34
  12  -2 -13  103.47    4.18
  12  -2 -12   21.24    2.47
 -12  -2  12   23.86    2.59
  12   2 -12   21.16    2.22
 -12   2  12   20.40    2.41
 -12  -2  11  169.32    5.80
  12   2 -11  166.85    5.37
  12  -2 -11  168.27    5.32
 -12   2  11  165.00    6.34
  12  -2 -10   15.41    2.12
  12   2 -10   16.54    2.05
 -12  -2  10   14.84    2.12
 -12   2  10   14.58    2.29
 -12  -2   9    6.19    1.55
  12   2  -9    6.84    1.50
  12  -2  -9    6.32    1.57
 -12   2   9    7.57    1.86
  12   2  -8   17.23    1.92
 -12  -2   8   19.82    2.22
 -12  -2   8   17.07    0.82
  12  -2  -8   20.28    2.20
 -12   2   8   16.07    2.03
 -12  -2   7   45.73    2.95
  12  -2  -7   47.57    2.84
  12   2  -7   42.54    2.47
 -12   2   7   42.60    2.95
 -12  -2   7   43.07    1.63
  12  -2  -6   11.20    1.86
 -12  -2   6    8.63    0.65
  12   2  -6    8.78    1.40
 -12   2   6    6.55    1.58
 -12  -2   5    9.52    0.72
 -12   2   5    9.04    1.67
  12  -2  -5    7.23    1.70
  12   2  -5    8.29    1.38
  12   2  -5    8.43    1.59
 -12   2   4   39.37    2.51
  12   2  -4   38.48    2.14
  12  -2  -4   36.97    1.40
 -12  -2   4   43.48    1.87
  12   2  -4   39.24    2.57
  12  -2  -4   37.91    2.63
  12  -2  -3    9.58    1.01
  12   2  -3   10.47    1.64
 -12   2   3   10.34    1.58
  12   2  -3   10.31    1.36
 -12  -2   3   13.11    0.93
  12  -2  -3   11.15    1.84
  12   2  -2    9.55    1.29
 -12   2   2    9.51    1.51
  12   2  -2    9.51    1.67
  12  -2  -2    8.61    0.94
  12  -2  -1  198.17    4.58
 -12   2   1  214.60    6.20
  12   2  -1  205.34    4.94
 -12   2   1  207.69    5.55
 -12  -2   1  217.33    6.00
  12   2  -1  211.47    5.88
  12   2   0   22.45    2.20
 -12   2   0   24.23    1.86
 -12  -2   0   29.71    1.88
 -12   2   0   22.40    1.99
  12   2   0   24.32    1.60
  12  -2   0   24.62    1.58
  12   2   1   54.96    2.21
 -12   2  -1   58.72    2.72
  12   2   1   56.65    3.01
 -12  -2  -1   57.68    2.91
  12  -2   1   55.66    2.35
 -12   2  -1   56.45    2.72
  12   2   2  122.89    3.19
 -12  -2  -2  118.63    4.55
 -12   2  -2  120.53    4.06
  12  -2   2  119.39    3.58
  12   2   2  115.55    4.26
 -12   2  -2  122.54    4.15
  12   2   3   34.55    2.47
 -12   2  -3   35.69    1.91
 -12  -2  -3   33.09    2.57
 -12   2  -3   34.10    2.29
  12  -2   3   35.24    2.12
  12   2   3   36.09    1.55
 -12   2  -4   -0.07    0.95
  12  -2   4    0.48    0.94
 -12   2  -4    1.19    0.40
 -12  -2  -4    0.82    1.11
  12   2   4    1.13    1.25
 -12  -2  -5    0.65    1.10
 -12   2  -5   -0.69    0.83
  12   2   5   -0.33    1.18
  12  -2   5   -0.05    0.94
  12  -2   6    9.98    1.53
  12   2   6    9.08    1.80
 -12  -2  -6    9.63    1.96
 -12   2  -6   11.30    1.61
 -12   2  -6    8.36    0.80
  12  -2   7    1.58    1.15
 -12   2  -7   -1.33    0.88
  12   2   7    1.38    1.37
 -12   2  -7    1.76    0.33
 -12  -2  -7   -0.11    1.16
 -12   2  -8    0.34    0.29
 -12   2  -8   -0.35    0.92
  12  -2   8    0.13    1.22
  12   2   8   -1.74    1.10
 -12  -2  -8    2.03    1.19
  12   2   9   19.38    2.41
  12  -2   9   22.60    2.40
 -12  -2  -9   21.31    2.78
 -12   2  -9   20.65    1.99
 -12   2  -9   20.33    1.22
 -12   2 -10    1.02    1.06
  12   2  10   -0.94    1.38
 -12  -2 -10   -0.44    1.03
  12  -2  10   -0.22    1.43
 -12   2 -11   95.77    3.99
  12   2  11  101.77    4.64
 -12  -2 -11   95.86    5.18
  12  -2  11  102.19    4.59
  12  -2  12    0.52    1.60
 -12  -2 -12    2.17    1.18
  12   2  12   -1.09    1.51
 -12   2 -12    0.10    1.12
 -12  -2 -13   31.41    3.00
 -12   2 -13   30.33    2.39
  12   2  13   36.77    3.12
  12  -2  13   32.15    3.04
  12  -2  14    0.95    1.55
 -12  -2 -14   -0.53    0.82
  12   2  14   -0.66    1.63
 -12   2 -14    0.32    1.10
 -12  -2 -15    3.34    1.23
  12  -2  15    0.57    1.52
  12   2  15    2.35    1.73
 -12   2 -15    0.33    1.32
  12   2  16   54.31    3.89
  12  -2  16   47.19    3.65
 -12  -2 -16   45.47    3.62
 -12  -2 -17   19.70    2.23
  12  -2  17   17.82    2.86
  12   2  17   16.91    2.89
  12   2  18   11.47    2.66
 -12  -2 -18   10.57    1.81
  12  -2  18   15.25    2.71
 -12  -2 -19    4.49    0.83
  12  -2  19    5.74    2.13
  12   2  19    7.72    2.68
  12   2  20   16.76    3.12
  12  -2  20   17.60    3.08
 -12  -2 -20   12.18    1.85
 -12   3  21   -0.01    0.64
 -12  -3  21    1.87    2.05
  12   3 -21    0.32    1.72
 -12   3  20    5.17    1.14
 -12  -3  20    7.83    2.70
  12   3 -20    6.89    2.43
 -12   3  19   -0.89    0.68
  12   3 -19    0.62    1.83
 -12  -3  19    0.59    1.87
  12  -3 -18    5.81    2.26
  12   3 -18    9.20    2.41
 -12  -3  18    8.52    2.48
  12  -3 -17    2.08    1.78
 -12   3  17    3.55    1.24
  12   3 -17    4.56    1.97
 -12  -3  17    3.05    2.05
 -12  -3  16    2.19    1.89
  12   3 -16    0.77    1.55
 -12   3  16    0.23    0.89
  12  -3 -16   -0.36    1.79
 -12  -3  15    1.94    1.72
 -12   3  15    3.74    1.18
  12  -3 -15    0.78    1.68
  12   3 -15    3.94    1.76
 -12   3  14    6.04    1.58
  12  -3 -14    1.28    1.60
  12   3 -14    4.80    1.94
 -12  -3  14    2.50    1.88
  12   3 -13   17.46    2.57
 -12  -3  13   15.85    2.60
  12  -3 -13   13.66    2.44
 -12   3  13   17.84    2.19
 -12  -3  12    6.05    1.91
  12   3 -12    5.76    1.91
  12  -3 -12    7.94    2.16
 -12   3  12    9.21    1.93
 -12   3  11    8.55    1.95
  12  -3 -11    6.92    1.97
 -12  -3  11    4.42    2.02
  12   3 -11    9.75    2.14
 -12   3  10   24.62    2.49
  12  -3 -10   26.43    2.73
  12   3 -10   23.27    2.56
 -12  -3  10   24.09    2.96
 -12  -3   9    4.07    1.88
 -12   3   9    8.04    1.84
  12  -3  -9    3.18    1.89
  12   3  -9    3.70    1.72
 -12   3   8   50.28    3.50
  12   3  -8   50.98    3.16
 -12  -3   8   48.44    3.65
  12  -3  -8   47.88    3.53
  12   3  -7   69.99    3.51
 -12  -3   7   67.47    4.28
 -12   3   7   78.00    4.19
  12  -3  -7   70.45    4.05
  12   3  -6   12.54    1.98
  12  -3  -6   11.07    2.45
 -12   3   6   15.68    1.88
 -12  -3   6    7.22    2.24
 -12   3   5  128.99    5.33
  12   3  -5  125.43    4.61
  12  -3  -5  127.82    5.31
 -12  -3   5  125.27    5.46
  12   3  -4  223.97    6.94
  12   3  -4  225.83    6.33
  12  -3  -4  216.74    6.97
 -12   3   4  231.80    7.32
 -12   3   3   95.68    4.17
  12   3  -3   85.95    3.74
  12   3  -3   90.82    4.35
  12   3  -2  117.84    4.93
 -12   3   2  121.00    4.62
 -12  -3   2  116.71    4.13
 -12   3   2  125.25    4.77
  12   3  -2  124.33    4.30
 -12   3   1   11.40    1.14
 -12  -3   1    7.64    0.80
 -12   3   1    7.14    1.81
  12   3  -1    8.48    1.57
  12   3  -1    9.95    2.04
  12   3   0    9.23    2.02
 -12   3   0   12.24    1.18
  12   3   0   11.91    1.74
 -12   3   0   10.73    1.93
  12  -3   0   12.02    1.57
 -12  -3   0   15.89    1.07
 -12   3  -1    6.70    1.77
  12   3   1    7.09    1.93
  12   3   1    6.87    1.39
  12  -3   1    8.38    1.54
 -12   3  -1    9.10    0.88
  12  -3   2   44.35    2.67
  12   3   2   46.59    3.29
 -12   3  -2   42.21    2.25
 -12   3  -2   41.02    2.95
 -12  -3  -2   53.03    2.77
 -12   3  -3  124.42    4.30
  12   3   3  118.85    4.94
 -12   3  -3  127.58    4.85
  12  -3   3  121.64    4.41
 -12  -3  -3  121.57    4.96
  12   3   4   16.32    2.32
 -12  -3  -4   17.20    1.67
  12  -3   4   19.28    2.12
 -12   3  -4   13.68    0.68
 -12   3  -4   15.25    2.18
  12   3   5    8.60    1.96
 -12  -3  -5    8.26    1.58
 -12   3  -5    7.41    1.86
  12  -3   5    6.93    1.65
 -12  -3  -6    2.95    0.89
  12   3   6    3.19    1.83
 -12   3  -6    1.52    1.46
  12  -3   6   -0.02    1.40
  12   3   7    4.26    1.83
  12  -3   7    4.90    1.79
 -12  -3  -7    3.75    1.46
 -12   3  -7    2.92    1.55
 -12  -3  -8    3.14    1.22
  12   3   8    2.21    1.61
  12  -3   8    3.14    1.58
 -12   3  -8    2.06    1.41
 -12   3  -9    4.73    1.58
  12   3   9    4.25    1.87
  12  -3   9    4.34    1.95
 -12  -3  -9    6.29    1.67
  12   3  10   -0.61    1.43
 -12   3 -10   -0.54    1.28
 -12  -3 -10    3.39    0.94
  12  -3  10    0.19    1.62
  12  -3  11    1.09    1.82
  12   3  11    1.35    1.63
 -12  -3 -11    4.35    1.13
 -12   3 -11    0.59    1.18
  12   3  12   29.71    3.21
 -12   3 -12   26.14    2.62
  12  -3  12   26.58    3.01
 -12  -3 -12   30.67    2.79
 -12  -3 -13   31.62    2.89
  12   3  13   28.94    3.21
 -12   3 -13   31.55    2.88
  12  -3  13   31.15    3.16
 -12   3 -14    8.21    1.83
 -12  -3 -14    3.45    0.85
  12   3  14    7.27    2.47
  12  -3  14    2.80    1.95
 -12  -3 -15    4.55    1.00
  12  -3  15    3.28    1.97
  12   3  15    4.49    2.16
 -12   3 -15    5.76    1.82
 -12  -3 -16   35.47    3.04
  12  -3  16   40.70    3.95
  12   3  16   38.75    3.98
 -12   3 -16   39.53    3.20
  12   3  17    0.27    1.98
 -12   3 -17    1.61    1.47
 -12  -3 -17    0.28    0.64
  12  -3  17   -0.53    1.87
  12   4 -16   -1.92    1.70
 -12   4  16    0.27    0.66
 -12  -4  16    0.89    2.21
  12   4 -15   10.36    2.62
 -12  -4  15   10.04    2.69
 -12   4  15   10.16    1.23
  12  -4 -15   10.29    2.62
 -12   4  14    3.20    0.77
  12  -4 -14    3.89    2.16
  12   4 -14    2.05    2.13
 -12  -4  14    2.74    2.36
  12   4 -13    7.77    2.30
 -12  -4  13    5.74    2.51
 -12   4  13    6.29    0.79
  12  -4 -13    7.28    2.39
  12   4 -12    2.50    1.87
 -12  -4  12   -1.90    1.97
  12  -4 -12    2.66    1.91
 -12   4  12    1.49    0.68
 -12  -4  11    4.68    2.40
  12   4 -11    7.20    2.12
 -12   4  11    5.33    0.96
  12  -4 -11    4.47    2.13
  12  -4 -10   -2.68    1.59
  12   4 -10    1.23    1.67
 -12   4  10    1.21    0.69
 -12  -4  10   -5.63    1.83
  12  -4  -9   24.43    3.27
  12   4  -9   21.35    2.96
 -12  -4   9   19.45    3.08
 -12   4   9   17.67    1.70
 -12   4   8    2.12    0.69
  12   4  -8   -1.08    1.59
  12  -4  -8    3.23    2.25
 -12  -4   8    1.32    2.05
 -12   4   7   11.14    1.20
  12  -4  -7   13.40    2.86
 -12  -4   7   13.60    2.82
  12   4  -7   18.67    2.70
  12  -4  -6   50.04    3.95
  12   4  -6   54.12    3.74
 -12  -4   6   52.06    4.20
 -12   4   6   46.55    2.88
 -12   4   5   12.51    1.06
 -12  -4   5   14.00    2.88
  12  -4  -5   15.25    2.89
  12   4  -5   17.23    2.62
 -12  -4   4    2.18    2.01
  12  -4  -4    2.92    2.09
 -12   4   4    2.99    0.71
  12   4  -4    1.54    1.55
 -12  -4   3   64.19    4.35
  12  -4  -3   63.77    4.26
 -12   4   3   57.90    2.98
  12   4  -3   65.62    3.80
  12   4  -2    3.75    1.65
  12   4  -1   -1.02    1.29
 -12   4   1   -0.13    1.73
 -12   4   0   43.39    3.45
  12   4   0   42.26    3.48
 -12   4  -1   -1.38    1.40
  12   4   1    0.52    1.75
  12   4   2   29.62    3.21
 -12   4  -2   24.35    2.74
  12   4   3    7.47    2.27
 -12   4  -3    6.19    2.17
  12   4   4    5.63    2.06
 -12   4  -4    4.97    1.96
 -12   4  -5    8.53    2.17
  12   4   5    8.45    2.34
 -12  -4  -5   10.45    0.85
  12   4   6    4.10    2.02
 -12  -4  -6    2.35    0.52
 -12   4  -6    3.94    1.81
  12   4   7   29.86    3.43
 -12   4  -7   26.76    2.87
 -12  -4  -7   24.60    1.95
  12   4   8    1.48    2.10
 -12  -4  -8   -0.27    0.54
 -12   4  -8    1.56    1.68
  12   4   9    0.20    1.85
  12  -4   9   -0.98    1.54
 -12  -4  -9   -0.95    0.55
 -12   4  -9    1.97    1.79
  12  -4  10    3.42    2.04
 -12  -4 -10    3.09    0.67
  12   4  10    4.41    2.14
 -12   4 -10    1.75    1.86
 -12   4 -11   10.43    2.38
  12  -4  11   11.04    2.62
  12   4  11    9.03    2.77
 -12  -4 -11    8.81    1.08
 -12   4 -12    1.63    1.82
 -12  -4 -12    2.03    0.67
  12  -4  12    2.62    2.19
  12   4  12    2.55    2.17
  13   0 -26    3.36    1.83
  13   0 -25    2.14    1.81
  13   0 -24    3.53    1.74
  13   0 -23    1.52    1.63
  13   0 -22    1.61    1.81
  13   0 -21   -0.41    1.44
 -13   0  20  102.82    4.31
  13   0 -20   92.55    4.42
 -13   0  20  100.92    4.07
 -13   0  19    0.95    0.43
  13   0 -19    1.32    1.53
 -13   0  19    0.36    1.09
  13   0 -18  138.46    5.14
 -13   0  18  148.34    5.37
 -13   0  18  146.33    4.63
 -13   0  17    0.20    0.42
 -13   0  17    0.17    0.92
  13   0 -17    1.25    1.38
 -13   0  16   12.69    1.29
 -13   0  16   13.94    1.53
  13   0 -16   15.97    2.23
 -13   0  15    2.49    0.63
 -13   0  15    1.79    0.89
  13   0 -15    2.56    1.43
  13   0 -14   26.08    2.32
 -13   0  14   25.44    1.76
 -13   0  14   27.26    1.94
 -13   0  13   -0.64    0.65
  13   0 -13   -0.62    0.97
 -13   0  13    1.24    0.49
  13   0 -12    5.89    1.41
 -13   0  12    6.35    0.98
 -13   0  12    8.34    1.20
 -13   0  11   -0.08    0.62
  13   0 -11    0.59    0.94
 -13   0  11   -0.58    0.58
 -13   0  10    6.44    0.94
  13   0 -10    5.52    1.24
 -13   0  10    6.32    1.17
  13   0  -9   -0.37    0.85
  13   0  -8   40.99    2.15
 -13   0   8   36.78    1.84
 -13   0   8   34.91    2.24
 -13   0   7    0.61    0.71
  13   0  -7   -0.67    0.79
 -13   0   7   -0.55    0.64
 -13   0   6  107.46    3.73
  13   0  -6  109.92    3.26
 -13   0   5   -0.50    0.61
  13   0  -5    0.00    0.60
  13   0  -5    0.16    0.75
  13   0  -4   66.12    2.13
 -13   0   4   65.08    2.82
  13   0  -4   66.24    2.40
  13   0  -3   -0.02    0.76
 -13   0   3   -1.05    0.62
  13   0  -3    0.33    0.63
  13   0  -2    4.93    0.85
 -13   0   2    5.41    1.07
  13   0  -2    5.09    0.92
  13   0  -1    0.10    0.69
 -13   0   1   -0.20    0.71
  13   0  -1   -0.33    0.65
  13   0   0    8.68    1.09
 -13   0   0    8.24    1.36
  13   0   0    9.89    1.21
  13   0   1   -0.13    0.65
  13   0   1   -0.32    0.68
 -13   0  -1    0.19    0.77
 -13   0  -2 1106.94   22.75
  13   0   2 1189.32   19.76
  13   0   2 1179.16   19.18
  13   0   3   -0.12    0.88
 -13   0  -3    0.35    0.82
  13   0   3   -1.62    0.70
  13   0   4   11.96    1.28
 -13   0  -4   16.31    1.80
  13   0   4   14.79    1.61
 -13   0  -5    0.19    0.83
  13   0   5   -0.55    0.88
  13   0   6  174.53    4.93
 -13   0  -6  178.43    5.64
  13   0   6  176.14    3.89
 -13   0  -7   -1.30    0.69
  13   0   7    0.11    1.06
 -13   0  -8    0.67    0.86
  13   0   8   -0.76    1.08
 -13   0  -8   -0.96    0.42
 -13   0  -9   -0.65    0.84
  13   0   9   -1.24    1.18
 -13   0 -10   39.94    2.84
  13   0  10   34.36    2.69
 -13   0 -11    1.38    1.23
  13   0  11    1.62    1.44
  13   0  12  102.42    4.45
 -13   0 -12  105.92    4.79
 -13   0 -13    1.55    0.69
  13   0  13   -0.97    1.31
  13   0  14   35.94    3.17
 -13   0 -14   43.11    2.95
 -13   0 -15    1.06    0.72
  13   0  15    1.57    1.58
 -13   0 -16    1.13    0.50
  13   0  16   -1.13    1.50
 -13   0 -17    0.08    0.42
  13   0  17   -0.17    1.68
  13   0  18    1.40    1.87
 -13   0 -18    1.36    0.46
  13   0  19    1.38    1.75
 -13   0 -19    0.94    0.47
 -13   0 -20   22.60    1.62
  13   0  20   31.99    3.56
  13   0  21    1.62    1.88
 -13   0 -21   -0.44    0.53
  13   1 -26    3.56    2.01
 -13  -1  25    2.23    1.86
 -13   1  25    4.99    0.74
  13  -1 -25    4.07    2.10
  13   1 -25    3.20    1.95
  13   1 -24   20.24    2.95
 -13   1  24   16.51    1.50
  13  -1 -24   16.71    2.79
 -13  -1  24   21.16    2.87
 -13   1  23   56.25    3.49
  13  -1 -23   56.95    3.77
 -13  -1  23   58.56    3.86
  13   1 -23   53.72    3.65
 -13  -1  22   15.58    2.46
  13  -1 -22   17.11    2.62
 -13   1  22   10.18    1.27
  13   1 -22   15.99    2.56
 -13  -1  21    2.91    1.53
  13   1 -21    4.07    1.82
  13  -1 -21    2.93    1.84
 -13   1  21    1.61    0.63
  13  -1 -20    1.73    1.55
 -13   1  20    2.48    0.76
  13   1 -20    1.86    1.65
 -13  -1  20    1.73    1.39
  13  -1 -19   10.66    2.03
  13   1 -19   11.29    2.29
 -13  -1  19    8.70    1.88
 -13   1  19   11.48    1.93
 -13   1  18    3.16    1.15
  13  -1 -18    2.97    1.62
  13   1 -18    4.09    1.76
 -13  -1  18    1.69    1.37
 -13   1  17    2.33    1.09
  13   1 -17    1.53    1.49
  13  -1 -17    1.08    1.47
 -13  -1  17   -0.34    1.13
 -13   1  16   34.68    2.93
 -13  -1  16   37.36    2.72
  13  -1 -16   31.68    2.60
  13   1 -16   30.80    2.76
  13  -1 -15   79.50    3.55
 -13  -1  15   75.33    3.58
 -13   1  15   74.92    4.18
  13   1 -15   79.63    3.69
  13   1 -14   43.03    2.85
 -13  -1  14   43.23    2.75
 -13  -1  14   43.15    1.95
  13  -1 -14   38.45    2.68
 -13   1  14   38.98    3.11
  13  -1 -13   21.84    2.16
 -13  -1  13   22.20    1.30
 -13   1  13   20.35    2.39
 -13  -1  13   21.20    2.11
  13   1 -13   22.97    2.33
  13  -1 -12   43.86    2.62
 -13   1  12   41.21    3.02
 -13  -1  12   45.11    1.92
 -13  -1  12   43.64    2.60
  13   1 -12   44.25    2.69
  13   1 -11   18.25    1.96
 -13  -1  11   14.62    1.01
  13  -1 -11   17.82    1.96
 -13   1  11   16.03    2.05
 -13  -1  11   18.04    1.80
 -13   1  10   90.11    4.08
  13  -1 -10   90.29    3.41
  13   1 -10   90.98    3.43
 -13  -1  10   90.95    2.99
 -13  -1  10   95.22    3.53
  13  -1  -9    1.30    1.09
  13   1  -9    0.37    1.00
 -13  -1   9    1.78    0.40
 -13   1   9    1.02    1.07
 -13  -1   9    0.81    0.89
 -13  -1   8    5.03    1.20
  13   1  -8    4.16    1.20
 -13   1   8    4.77    1.38
 -13  -1   8    7.31    0.66
  13  -1  -8    4.81    1.29
  13   1  -7  139.57    4.00
 -13  -1   7  139.50    4.23
 -13   1   7  136.04    4.87
 -13  -1   7  135.53    3.90
  13  -1  -7  141.29    4.16
  13   1  -6   17.87    1.66
 -13   1   6   16.90    1.83
  13  -1  -6   18.32    1.77
  13   1  -6   17.24    1.66
 -13  -1   6   21.07    1.29
  13   1  -5   12.37    1.36
 -13  -1   5   12.19    1.03
  13   1  -5   10.63    1.35
 -13   1   5   11.50    1.57
  13  -1  -5   11.51    1.51
 -13   1   4   36.13    2.36
  13  -1  -4   39.85    2.24
 -13  -1   4   39.78    1.96
  13   1  -4   38.09    1.97
  13   1  -4   35.52    2.09
  13  -1  -3   14.90    1.64
  13   1  -3   14.56    1.38
  13   1  -3   15.20    1.52
 -13   1   3   12.81    1.65
 -13  -1   3   15.03    1.45
  13   1  -2  300.45    5.97
 -13   1   2  296.46    7.56
 -13  -1   2  285.70    7.18
  13   1  -2  294.89    6.56
  13  -1  -2  295.13    6.62
  13  -1  -1  250.42    5.96
 -13  -1   1  248.50    6.64
 -13   1   1  254.77    6.75
  13   1  -1  256.69    5.93
  13   1  -1  260.34    5.20
  13  -1  -1  258.91    5.02
  13   1   0   12.82    1.17
  13   1   0   14.50    1.52
 -13   1   0   14.63    1.63
  13  -1   0   13.76    1.19
 -13  -1   0   14.32    1.64
  13  -1   0   17.48    1.75
 -13  -1  -1   24.60    2.03
  13   1   1   22.66    1.24
 -13   1  -1   26.29    1.95
  13  -1   1   18.37    1.45
  13  -1   1   21.71    1.88
  13   1   1   28.93    1.97
 -13  -1  -2    2.11    1.05
  13   1   2    0.46    0.97
  13   1   2    0.67    0.47
 -13   1  -2    0.14    0.64
  13  -1   2   -0.05    0.68
 -13   1  -2   -0.85    0.57
 -13   1  -3  188.07    4.60
 -13   1  -3  187.90    5.47
  13   1   3  186.91    5.14
  13  -1   3  201.14    4.72
 -13  -1  -3  187.83    5.94
 -13  -1  -4   12.15    1.75
  13   1   4   12.57    1.66
 -13   1  -4   14.47    1.36
 -13   1  -4   12.92    1.36
  13  -1   4   13.02    1.37
 -13   1  -5   71.02    3.10
 -13   1  -5   79.46    2.71
  13   1   5   71.93    3.22
  13  -1   5   80.46    2.99
 -13  -1  -5   77.78    3.78
 -13  -1  -6   59.25    3.41
  13   1   6   61.54    3.16
 -13   1  -6   65.60    2.51
 -13   1  -6   63.92    2.89
  13  -1   6   65.30    2.87
 -13   1  -7   11.33    1.31
  13   1   7    7.82    1.59
  13  -1   7    9.59    1.54
 -13  -1  -7   10.34    1.80
 -13   1  -7    9.57    1.28
 -13   1  -8    1.67    0.67
  13   1   8    0.39    1.24
 -13   1  -8    0.94    0.79
  13  -1   8   -0.32    1.12
 -13  -1  -8    1.61    1.39
 -13  -1  -9    0.58    1.14
 -13   1  -9   -0.18    0.73
  13   1   9    0.56    1.29
 -13   1  -9    2.12    0.75
  13  -1   9   -0.02    1.24
  13  -1  10  109.06    4.31
 -13  -1 -10  115.98    5.20
  13   1  10  112.63    4.54
 -13   1 -10  117.43    3.71
 -13   1 -10  120.06    4.36
  13  -1  11   78.64    3.76
 -13   1 -11   83.04    3.17
  13   1  11   83.94    4.08
 -13   1 -11   86.82    3.66
 -13  -1 -11   86.03    4.56
  13  -1  12   56.43    3.36
  13   1  12   51.35    3.43
 -13   1 -12   55.27    2.81
 -13  -1 -12   54.12    3.67
 -13   1 -13    3.18    0.69
  13  -1  13    3.49    1.72
 -13  -1 -13    4.27    1.32
  13   1  13    1.75    1.67
  13  -1  14   12.79    2.20
 -13   1 -14   12.15    1.07
 -13  -1 -14   14.58    2.28
  13   1  14   12.71    2.30
 -13  -1 -15    2.52    0.80
 -13   1 -15    1.78    0.42
  13  -1  15    0.36    1.66
  13   1  15    1.06    1.73
  13   1  16   21.89    2.71
  13  -1  16   17.73    2.47
 -13   1 -16   11.49    0.75
  13   1  17    3.94    1.77
 -13  -1 -17    1.13    0.65
  13  -1  17    1.75    1.67
  13   1  18   -1.43    1.53
  13  -1  18    1.18    1.75
 -13  -1 -18   -0.03    0.47
  13  -1  19   -0.11    1.73
  13   1  19   -1.29    1.81
 -13  -1 -19    1.24    0.53
  13  -1  20    1.67    1.88
  13   1  20    1.23    2.25
 -13  -1 -20   -0.50    0.52
  13   1  21    2.62    2.27
 -13  -1 -21    5.48    0.65
  13  -1  21    4.87    2.47
 -13   2  24    3.52    0.82
 -13  -2  24    2.37    2.13
  13   2 -24    0.90    1.61
 -13  -2  23   77.33    4.86
 -13   2  23   69.85    4.39
  13   2 -23   72.91    4.61
 -13   2  22    3.89    1.09
 -13  -2  22    3.06    1.98
  13  -2 -22    4.93    2.17
  13   2 -22    2.90    1.88
  13  -2 -21   11.04    2.28
  13   2 -21   14.16    2.52
 -13   2  21   12.58    2.27
 -13  -2  21   12.94    2.61
  13  -2 -20    2.65    1.98
 -13  -2  20    0.54    1.67
  13   2 -20    1.61    1.68
 -13   2  20    3.53    1.10
  13  -2 -19    3.33    1.81
 -13  -2  19    3.76    1.81
 -13   2  19    6.09    1.48
  13   2 -19    4.03    1.72
 -13   2  18    2.23    1.17
 -13  -2  18    0.71    1.47
  13   2 -18    0.97    1.48
  13  -2 -18    1.68    1.64
 -13   2  17    3.02    1.05
  13   2 -17   -0.08    1.37
  13  -2 -17    0.09    1.48
 -13  -2  17    0.12    1.45
 -13   2  16    5.19    2.06
  13  -2 -16   10.10    2.10
  13   2 -16    9.94    2.08
 -13  -2  16    5.55    1.77
 -13   2  15   66.69    4.27
  13   2 -15   65.86    3.67
 -13  -2  15   70.15    3.96
  13  -2 -15   71.98    3.66
  13   2 -14    4.91    1.73
  13  -2 -14    5.36    1.86
 -13   2  14    3.31    1.95
 -13  -2  14    4.87    1.72
 -13   2  13  144.91    6.23
 -13  -2  13  139.13    5.26
  13   2 -13  135.05    4.99
  13  -2 -13  137.48    4.86
  13  -2 -12   -0.62    1.40
  13   2 -12    1.22    1.22
 -13  -2  12    0.39    1.27
 -13   2  12   -0.01    1.19
 -13   2  11    0.37    1.21
 -13  -2  11    1.36    1.42
  13  -2 -11    2.47    1.51
  13   2 -11    0.47    1.24
  13  -2 -10   44.41    2.96
 -13   2  10   46.82    3.33
 -13  -2  10   45.49    3.18
  13   2 -10   45.20    2.85
  13   2  -9   84.90    3.56
 -13   2   9   84.19    4.31
  13  -2  -9   85.19    3.73
 -13  -2   9   81.29    3.91
 -13  -2   8   16.47    2.06
  13  -2  -8   16.27    2.12
 -13   2   8   12.99    2.23
  13   2  -8   16.92    1.92
 -13  -2   8   13.15    0.73
  13   2  -7    0.91    1.03
 -13  -2   7    1.78    1.33
 -13   2   7    1.23    1.14
  13  -2  -7   -0.49    1.17
 -13  -2   7    1.23    0.20
 -13   2   6   44.91    2.92
 -13  -2   6   43.12    1.78
  13   2  -6   41.59    2.31
  13  -2  -6   37.79    2.73
  13   2  -5    1.47    1.18
  13  -2  -5    0.77    1.34
 -13   2   5    0.32    0.91
  13   2  -5    1.73    1.02
  13  -2  -4   27.18    2.49
  13   2  -4   26.61    1.90
 -13   2   4   29.34    2.33
  13   2  -4   27.70    2.34
 -13  -2   4   28.34    1.49
  13  -2  -3   18.75    1.19
 -13  -2   3   23.01    1.38
  13  -2  -3   23.35    2.34
 -13   2   3   17.72    1.75
  13   2  -3   18.99    1.66
  13   2  -3   20.33    2.09
  13  -2  -2    3.25    1.48
  13  -2  -2    2.11    0.75
  13   2  -2    2.21    1.25
 -13   2   2    1.81    0.87
  13   2  -2    3.46    0.99
  13   2  -1   11.12    1.73
  13   2  -1   11.59    1.33
 -13   2   1   10.87    1.54
  13  -2  -1    8.67    1.12
  13   2   0   39.18    2.68
  13  -2   0   39.25    1.93
 -13   2   0   39.08    2.37
  13   2   0   42.69    1.98
 -13  -2   0   46.25    2.48
 -13   2   0   40.28    2.40
  13   2   1   58.44    3.13
 -13  -2  -1   56.02    2.95
 -13   2  -1   54.35    2.77
  13   2   1   56.76    2.18
  13  -2   1   54.74    2.34
 -13   2  -1   57.53    2.79
 -13  -2  -2    7.92    1.53
 -13   2  -2    6.67    1.39
 -13   2  -2    8.26    1.03
  13   2   2    5.90    1.53
  13   2   2    7.20    0.93
  13  -2   2    6.51    1.16
 -13   2  -3   51.79    2.48
  13  -2   3   45.92    2.37
 -13   2  -3   48.33    2.59
 -13  -2  -3   44.24    2.98
  13   2   3   46.48    2.87
  13   2   4   28.38    2.56
 -13   2  -4   32.08    1.82
 -13   2  -4   29.21    2.18
 -13  -2  -4   30.77    2.50
  13  -2   4   29.11    2.09
 -13   2  -5   -1.05    0.84
  13   2   5   -0.50    1.17
 -13  -2  -5    1.17    1.22
  13  -2   5    1.04    0.96
 -13   2  -5    0.02    0.36
 -13   2  -6    1.62    1.15
  13   2   6    0.86    1.27
 -13  -2  -6    2.70    1.46
  13  -2   6    0.59    1.07
 -13   2  -6    1.92    0.45
  13  -2   7    4.90    1.42
 -13  -2  -7    6.33    1.69
 -13   2  -7    6.96    0.73
  13   2   7    6.52    1.66
 -13   2  -7    4.23    1.33
  13   2   8    2.41    1.63
  13  -2   8    3.66    1.45
 -13   2  -8    4.73    0.61
 -13   2  -8    4.64    1.32
 -13  -2  -8    5.34    1.78
 -13   2  -9  104.09    3.66
 -13  -2  -9  100.59    5.06
  13   2   9  103.84    4.56
 -13   2  -9  102.00    4.01
  13  -2   9  105.32    4.28
  13  -2  10    1.94    1.51
 -13  -2 -10    4.14    1.59
 -13   2 -10    2.34    1.22
 -13   2 -10    2.98    0.36
  13   2  10    2.38    1.62
  13   2  11   10.45    2.22
  13  -2  11    6.46    1.71
 -13   2 -11    9.56    1.72
 -13  -2 -11    6.96    2.05
 -13   2 -12    3.38    1.30
  13  -2  12    1.82    1.68
  13   2  12    1.54    1.62
 -13  -2 -12    4.99    1.46
 -13   2 -13   28.26    2.28
  13  -2  13   28.75    2.85
 -13  -2 -13   33.90    2.97
  13   2  13   27.66    3.02
  13   2  14    4.21    1.97
 -13  -2 -14    3.92    1.36
 -13   2 -14    1.96    1.29
  13  -2  14    2.60    1.79
  13   2  15    5.98    2.18
 -13  -2 -15    9.35    1.80
  13  -2  15    6.91    2.07
 -13  -2 -16    2.45    0.95
  13  -2  16    0.56    1.75
  13   2  16   -0.44    1.92
  13   2  17   47.90    4.01
 -13  -2 -17   45.97    3.54
  13  -2  18    0.78    1.90
  13   2  18    5.57    2.46
 -13  -2 -18    3.53    0.88
  13   2  19    0.93    1.98
  13  -2  19    2.01    1.90
 -13  -2 -19    2.45    0.62
 -13  -3  21   20.76    3.27
  13   3 -21   15.64    3.06
 -13   3  21   16.46    1.80
 -13  -3  20   29.15    3.74
 -13   3  20   18.37    1.98
  13   3 -20   27.92    3.46
  13  -3 -19    5.36    2.26
  13   3 -19    3.81    2.10
 -13   3  19    4.27    0.87
 -13  -3  19    6.21    2.37
 -13  -3  18    7.48    2.37
 -13   3  18    3.46    1.15
  13   3 -18    9.63    2.38
  13  -3 -18    5.09    2.15
  13  -3 -17    1.16    1.65
  13   3 -17    1.41    1.63
 -13  -3  17    0.06    1.86
 -13   3  17    2.43    1.07
  13   3 -16    1.92    1.65
 -13   3  16    3.90    1.45
 -13  -3  16    4.06    1.96
  13  -3 -16    2.54    1.79
 -13   3  15   30.05    2.81
 -13  -3  15   30.30    3.07
  13   3 -15   27.14    2.88
  13  -3 -15   27.89    2.95
 -13   3  14   11.37    2.33
 -13  -3  14    7.83    2.18
  13  -3 -14    4.41    1.94
  13   3 -14    6.03    2.02
  13  -3 -13   -0.38    1.65
  13   3 -13    1.43    1.61
 -13   3  13    0.40    0.85
 -13  -3  13    0.96    1.66
  13   3 -12   28.27    2.80
 -13  -3  12   28.76    3.05
  13  -3 -12   27.71    3.03
 -13   3  12   28.20    2.57
  13  -3 -11   11.58    2.47
 -13   3  11   15.71    2.49
 -13  -3  11   13.96    2.45
  13   3 -11   14.83    2.45
  13   3 -10    7.38    1.81
 -13  -3  10    5.89    2.04
  13  -3 -10    7.00    2.10
 -13   3  10    5.40    1.71
  13   3  -9   -0.24    1.30
  13  -3  -9    0.52    1.55
 -13  -3   9   -1.40    1.40
 -13   3   9    1.41    0.84
 -13  -3   8   12.53    2.39
  13  -3  -8   13.71    2.42
  13   3  -8   12.02    2.10
 -13   3   8   11.73    2.18
 -13  -3   7    1.51    1.71
  13   3  -7    5.20    1.53
 -13   3   7    4.30    1.47
  13  -3  -7    0.11    1.72
 -13   3   6    6.26    1.39
  13   3  -6    2.50    1.34
 -13  -3   6    0.03    1.70
  13  -3  -6   -0.22    1.82
  13  -3  -5  500.12   11.93
 -13   3   5  518.06   13.11
  13   3  -5  517.83   11.22
  13   3  -4    2.03    1.43
  13   3  -4    2.46    1.71
  13  -3  -4    3.58    2.07
  13   3  -3    9.64    1.82
  13   3  -3   10.44    2.07
  13  -3  -3    9.69    2.36
  13   3  -2   89.72    4.35
  13   3  -2   93.57    3.71
 -13   3   2   95.73    4.10
 -13  -3   2   94.15    3.57
  13   3  -1    2.80    1.67
 -13   3   1    2.77    1.47
  13   3  -1    1.96    1.24
  13   3   0   12.80    2.21
 -13  -3   0   16.38    1.22
  13   3   0   13.16    1.79
 -13   3   0   11.17    2.05
 -13   3   0   12.51    1.10
 -13   3  -1    6.02    1.66
 -13   3  -1    5.40    0.87
  13   3   1    5.68    1.82
 -13   3  -2    2.22    1.39
  13   3   2    1.10    1.47
  13  -3   2    2.97    1.34
 -13   3  -2    3.55    0.74
  13   3   3   48.40    3.34
 -13  -3  -3   49.94    2.96
 -13   3  -3   46.54    3.08
 -13   3  -3   51.00    2.43
  13  -3   3   49.85    2.99
 -13   3  -4    6.08    0.43
 -13   3  -4    3.73    1.67
 -13  -3  -4    7.15    1.54
  13  -3   4    6.23    1.57
  13   3   4    4.71    1.93
  13  -3   5   69.22    3.51
  13   3   5   72.24    4.05
 -13   3  -5   73.69    3.85
 -13  -3  -5   76.93    4.02
 -13   3  -6   48.95    3.26
 -13  -3  -6   49.99    3.29
  13   3   6   52.18    3.63
  13  -3   6   51.04    3.15
 -13   3  -7   31.66    2.73
  13  -3   7   31.43    2.75
 -13  -3  -7   34.86    2.80
  13   3   7   26.67    2.80
  13   3   8   12.14    2.32
 -13  -3  -8   12.17    1.44
 -13   3  -8    9.34    1.86
  13  -3   8   10.61    2.03
  13   3   9    5.80    1.99
  13  -3   9    7.01    1.84
 -13   3  -9    5.97    1.84
 -13  -3  -9    5.79    1.48
 -13  -3 -10   11.58    2.01
  13   3  10    9.74    2.19
  13  -3  10    6.48    1.92
 -13   3 -10    5.67    1.72
  13  -3  11   13.78    2.36
 -13  -3 -11   15.37    2.47
 -13   3 -11   12.77    2.20
  13   3  11   17.70    2.80
 -13  -3 -12   11.93    2.03
 -13   3 -12   11.66    2.13
  13   3  12   10.99    2.48
  13  -3  12   10.65    2.40
  13   3  13   -0.14    1.85
 -13   3 -13    1.09    1.26
 -13  -3 -13    0.31    0.75
  13  -3  13   -0.41    1.59
 -13   3 -14   14.09    2.31
  13  -3  14   13.08    2.78
 -13  -3 -14   10.78    1.84
  13   3  14   12.04    2.63
 -13   3 -15   -0.12    1.44
 -13  -3 -15    1.22    0.71
  13   3  15    0.19    2.10
  13  -3  15   -0.26    1.82
 -13  -3 -16    6.96    1.45
  13   3  16   11.54    2.69
 -13   3 -16   10.95    2.30
  13  -3  16    7.69    2.43
  13   4 -16    3.74    2.18
 -13   4  16    2.32    0.70
 -13  -4  16    4.01    2.57
  13   4 -15    1.21    1.85
  13  -4 -15    1.38    2.06
 -13   4  15    0.98    0.67
 -13  -4  15    0.87    2.08
  13  -4 -14    1.74    2.25
  13   4 -14    1.67    2.01
 -13   4  14    3.79    0.74
 -13  -4  14    4.95    2.35
  13   4 -13   20.14    3.01
 -13  -4  13   21.09    3.44
  13  -4 -13   18.63    3.13
 -13   4  13   14.65    1.41
 -13   4  12    3.59    0.87
  13   4 -12    1.68    1.99
  13  -4 -12    1.31    1.96
 -13  -4  12   -0.12    2.13
  13  -4 -11    3.67    2.01
 -13  -4  11   -1.39    1.95
  13   4 -11    0.57    1.69
 -13   4  11    2.47    0.64
 -13  -4  10    2.17    2.46
  13  -4 -10    5.02    2.11
  13   4 -10    1.65    1.65
 -13   4  10    5.09    0.82
 -13  -4   9   26.87    3.58
  13  -4  -9   28.85    3.33
  13   4  -9   26.76    3.01
 -13   4   9   25.45    2.10
  13  -4  -8   41.05    3.60
 -13   4   8   38.17    2.60
  13   4  -8   42.63    3.31
 -13  -4   8   42.99    3.91
 -13   4   7   11.43    1.01
  13  -4  -7    8.37    2.57
  13   4  -7   14.34    2.40
 -13  -4   7   10.14    2.73
  13  -4  -6    2.13    2.26
  13   4  -6    0.80    1.75
 -13  -4   6   -0.68    1.86
 -13  -4   5    6.37    2.43
  13   4  -5    8.35    2.14
  13  -4  -5    5.44    2.49
 -13   4   5    8.31    0.66
  13   4  -4  115.03    4.89
  13  -4  -4  106.16    5.42
 -13   4   4  107.73    4.66
 -13  -4   4  108.72    5.56
  13  -4  -3  137.46    6.07
  13   4  -3  141.30    5.34
 -13  -4   3  132.47    6.11
 -13   4   3  132.55    5.24
  13   4  -1    2.70    1.98
 -13   4   1    0.88    1.68
  13   4   0   21.85    2.98
 -13   4   0   21.18    2.80
 -13   4  -1    2.81    1.79
  13   4   1   -0.27    1.58
 -13   4  -2    6.13    2.21
  13   4   2    6.01    2.11
 -13   4  -3    0.58    1.58
  13   4   3    0.08    1.63
 -13  -4  -4   27.03    1.75
 -13   4  -4   29.77    3.02
  13   4   4   36.96    3.45
  13   4   5    1.91    1.87
 -13  -4  -5    0.18    0.49
 -13   4  -5    0.88    1.64
 -13   4  -6    0.45    1.44
 -13  -4  -6    0.99    0.55
  13   4   6    1.23    1.99
 -13  -4  -7   -0.07    0.52
  13   4   7   -1.10    1.81
 -13   4  -7    1.24    1.74
 -13   4  -8    0.22    1.64
  13   4   8   -1.51    1.71
 -13   4  -9   -0.91    1.63
  13   4   9    0.29    1.98
 -13  -4  -9   -0.19    0.56
 -13  -4 -10    2.60    0.59
  13   4  10    1.91    2.25
 -13   4 -10    1.47    1.64
  13  -4  11    1.44    1.55
 -13  -4 -11   -0.31    0.61
  13   4  11    1.45    1.96
 -13   4 -11   -0.79    1.61
  14   0 -26    3.30    2.01
  14   0 -25   -0.34    1.89
  14   0 -24    1.21    1.63
  14   0 -23    0.45    1.71
  14   0 -22  105.14    4.78
  14   0 -21    1.47    1.63
 -14   0  20   28.87    1.94
  14   0 -20   28.80    2.88
 -14   0  19    1.16    0.40
 -14   0  19    0.93    1.11
  14   0 -19    0.10    1.50
 -14   0  18   40.62    2.54
  14   0 -18   39.30    3.07
 -14   0  18   42.51    2.53
  14   0 -17    0.53    1.54
 -14   0  17    0.75    0.98
 -14   0  17    1.91    0.59
 -14   0  16   27.09    1.99
  14   0 -16   27.60    2.40
 -14   0  16   30.95    2.03
 -14   0  15    0.29    0.83
  14   0 -15   -3.03    1.10
 -14   0  15   -0.18    0.36
  14   0 -14   13.40    1.89
 -14   0  14   12.35    1.33
 -14   0  14   10.75    1.28
 -14   0  13   -0.18    0.67
  14   0 -13   -1.01    0.95
 -14   0  13    1.38    0.55
 -14   0  12   72.37    2.58
 -14   0  12   77.01    3.34
  14   0 -12   72.28    3.06
 -14   0  11   -0.76    0.55
  14   0 -11   -0.74    0.95
 -14   0  11    0.99    0.54
 -14   0  10   43.73    2.43
  14   0 -10   45.30    2.38
 -14   0  10   41.87    1.94
 -14   0   9   -1.15    0.63
  14   0  -9   -0.01    0.89
 -14   0   9    0.00    0.65
 -14   0   8  882.77   14.83
  14   0  -8  859.37   15.36
 -14   0   8  843.65   17.69
  14   0  -7    0.80    0.87
 -14   0   7   -0.79    0.66
 -14   0   7   -0.58    0.69
  14   0  -6  483.76    8.73
 -14   0   6  479.40   10.88
  14   0  -6  492.93    9.35
  14   0  -5    0.08    0.86
 -14   0   5   -0.83    0.75
  14   0  -5   -1.09    0.65
  14   0  -4  603.07   11.36
 -14   0   4  633.61   13.44
  14   0  -4  652.03   11.07
  14   0  -3    0.22    0.67
  14   0  -3   -0.25    0.73
 -14   0   3   -0.43    0.73
 -14   0   2  103.76    3.74
  14   0  -2  106.62    2.91
  14   0  -2  104.88    3.04
 -14   0   1    0.47    0.83
  14   0  -1   -0.60    0.70
  14   0  -1    0.05    0.72
  14   0   0   79.37    2.52
  14   0   0   80.88    2.65
 -14   0   0   76.27    3.21
  14   0   1   -0.21    0.73
  14   0   1    0.42    0.84
 -14   0  -1   -1.21    0.70
 -14   0  -2   22.90    1.93
 -14   0  -3   -0.33    0.82
  14   0   3   -1.00    0.81
  14   0   3   -0.84    0.66
  14   0   4  346.46    7.39
 -14   0  -4  333.83    8.57
  14   0   4  333.60    6.43
 -14   0  -5    0.63    0.88
  14   0   5   -1.80    0.72
  14   0   5   -0.51    0.92
 -14   0  -6   57.54    3.12
  14   0   6   55.91    2.01
  14   0   6   57.84    2.78
 -14   0  -7   -1.00    0.76
  14   0   7    0.50    1.09
  14   0   7   -2.00    0.73
  14   0   8  260.08    6.76
 -14   0  -8  262.09    7.69
 -14   0  -9    0.65    1.03
  14   0   9    0.23    1.28
 -14   0 -10    2.97    1.35
  14   0  10    0.70    1.41
 -14   0 -11   -0.31    0.86
  14   0  11    0.46    1.40
  14   0  12  486.37   11.30
 -14   0 -12  500.18   12.81
 -14   0 -13    0.61    0.82
  14   0  13   -0.71    1.47
 -14   0 -14   93.86    4.57
  14   0  14   89.42    4.46
 -14   0 -15    0.51    0.56
  14   0  15   -0.08    1.48
 -14   0 -16    7.53    1.43
  14   0  16    7.28    2.02
 -14   0 -17    0.88    0.48
  14   0  17    1.54    1.67
  14   0  18    4.87    2.10
 -14   0 -18    4.62    0.78
  14   0  19   -1.27    1.85
 -14   0 -19   -0.42    0.45
  14   0  20   18.15    2.93
 -14   0 -20   13.48    0.92
  14   0  21    0.39    2.09
 -14   0 -21   -0.25    0.54
  14   1 -26   -2.58    1.20
  14   1 -25    6.26    2.22
 -14   1  25    8.59    0.90
  14  -1 -25   10.79    2.60
 -14  -1  25   12.18    2.32
  14   1 -24   12.10    2.45
 -14   1  24   14.21    1.21
  14  -1 -24   13.01    2.54
 -14  -1  24   12.58    2.46
  14   1 -23    2.29    1.73
 -14  -1  23    2.60    1.70
  14  -1 -23    1.89    1.91
 -14   1  23    2.50    0.55
 -14  -1  22   66.76    4.00
 -14   1  22   56.27    3.51
  14   1 -22   55.68    3.76
  14  -1 -22   61.16    3.69
 -14  -1  21  104.43    4.79
 -14   1  21  101.97    5.03
  14  -1 -21   97.95    4.49
  14   1 -21   96.16    4.70
  14  -1 -20   18.41    2.52
  14   1 -20   22.36    2.89
 -14   1  20   19.62    1.88
 -14  -1  20   22.04    2.49
  14  -1 -19   25.65    2.69
 -14   1  19   23.23    2.18
 -14  -1  19   23.98    2.66
  14   1 -19   25.95    2.81
  14  -1 -18   27.74    2.78
 -14   1  18   28.80    2.55
  14   1 -18   30.55    2.90
 -14  -1  18   26.57    2.52
  14   1 -17    2.78    1.48
 -14  -1  17   -0.99    1.08
  14  -1 -17    1.88    1.60
 -14   1  17    0.91    1.24
  14   1 -16    2.83    1.65
 -14  -1  16    1.23    1.32
  14  -1 -16    4.88    1.67
 -14   1  16    1.44    1.22
  14   1 -15    9.14    1.83
 -14  -1  15    8.29    1.58
  14  -1 -15    9.99    1.93
 -14   1  15    6.76    1.78
 -14  -1  14    5.74    1.40
  14  -1 -14    7.11    1.71
 -14   1  14    7.73    1.96
 -14  -1  14    5.08    0.61
  14   1 -14    3.96    1.51
 -14  -1  13  210.61    5.59
  14   1 -13  196.87    5.79
 -14  -1  13  207.38    5.87
 -14   1  13  201.26    6.93
  14  -1 -13  207.30    5.75
 -14   1  12   49.66    3.24
  14  -1 -12   48.47    2.79
  14   1 -12   55.22    2.89
 -14  -1  12   52.30    2.23
 -14  -1  12   49.69    2.80
  14   1 -11    8.73    1.60
 -14   1  11    6.92    1.67
  14  -1 -11    8.53    1.66
 -14  -1  11    8.41    0.75
 -14  -1  11    6.38    1.37
 -14  -1  10   48.29    2.61
 -14   1  10   48.20    3.06
 -14  -1  10   50.78    2.14
  14  -1 -10   48.61    2.63
  14   1 -10   47.55    2.69
  14   1  -9    1.74    1.03
 -14  -1   9    1.36    0.91
  14  -1  -9    2.10    1.20
 -14  -1   9    1.73    0.41
 -14   1   9    1.26    1.07
  14   1  -8    9.76    1.48
  14  -1  -8    9.28    1.50
 -14  -1   8    9.09    1.40
 -14   1   8    9.12    1.65
 -14  -1   8    7.07    0.75
  14  -1  -7   37.86    2.27
 -14   1   7   35.87    2.58
  14   1  -7   37.88    2.20
 -14  -1   7   39.06    1.85
 -14   1   6    1.54    1.03
  14   1  -6    1.47    0.94
  14  -1  -6    2.96    1.12
  14   1  -6    2.76    1.00
 -14  -1   6    2.97    0.66
  14  -1  -5    5.42    1.32
 -14   1   5    4.24    1.26
 -14  -1   5    6.30    0.99
  14   1  -5    3.49    1.06
  14   1  -5    4.99    1.10
  14  -1  -4  121.12    3.80
  14   1  -4  121.71    3.73
  14   1  -4  115.79    3.36
 -14   1   4  120.73    4.38
 -14  -1   4  123.62    3.90
  14  -1  -3    4.79    1.21
  14  -1  -3    4.52    0.63
 -14  -1   3    4.21    1.00
  14   1  -3    3.35    1.07
  14   1  -3    3.85    0.93
 -14   1   3    3.12    1.17
  14   1  -2   79.53    2.57
 -14   1   2   85.29    3.51
  14   1  -2   86.13    3.15
 -14  -1   2   85.51    3.31
  14  -1  -2   85.36    2.21
  14  -1  -2   88.91    3.21
 -14  -1   1   73.85    3.15
  14   1  -1   76.12    2.92
  14   1  -1   71.35    2.30
 -14   1   1   75.53    3.23
  14  -1  -1   74.62    2.98
 -14   1   0   11.30    1.48
  14  -1   0    9.63    1.47
  14   1   0   10.04    1.01
  14  -1   0    9.03    1.00
 -14  -1   0   10.36    1.47
  14   1   0   11.35    1.42
  14  -1   1    1.58    0.76
 -14  -1  -1    2.59    1.09
  14   1   1    1.44    0.60
  14   1   1    1.75    1.05
  14  -1   1    0.81    0.98
 -14   1  -1    0.26    0.83
  14  -1   2    4.80    0.99
  14   1   2    4.14    1.23
 -14   1  -2    3.05    1.03
  14   1   2    4.04    0.64
 -14  -1  -2    4.66    1.28
 -14   1  -3    3.20    1.04
 -14   1  -3    2.70    0.83
  14  -1   3    3.29    0.98
  14   1   3    4.61    1.28
 -14  -1  -3    3.57    1.27
 -14   1  -4   12.01    1.51
  14   1   4    9.35    1.57
  14  -1   4   10.16    1.31
 -14   1  -4   12.56    1.27
 -14  -1  -4   10.38    1.79
  14  -1   5    2.36    1.10
  14   1   5    1.31    1.20
 -14   1  -5    2.71    0.83
 -14   1  -5    2.71    0.91
 -14  -1  -5    2.71    1.34
  14   1   6   28.64    2.40
 -14  -1  -6   30.02    2.55
 -14   1  -6   31.65    2.03
  14  -1   6   32.26    2.20
 -14   1  -6   31.54    1.86
  14   1   7   41.88    2.83
 -14   1  -7   42.76    2.15
 -14  -1  -7   43.75    3.18
  14  -1   7   46.77    2.70
 -14   1  -7   42.59    2.44
 -14   1  -8   11.76    1.38
  14   1   8    7.65    1.77
  14  -1   8   10.24    1.71
 -14   1  -8   13.10    1.49
 -14  -1  -8    9.30    1.97
 -14   1  -9   22.93    1.93
 -14   1  -9   23.12    1.79
  14  -1   9   23.17    2.35
 -14  -1  -9   20.28    2.54
  14   1   9   22.15    2.40
 -14   1 -10   83.97    3.62
  14   1  10   77.02    3.94
 -14   1 -10   84.70    3.13
  14  -1  10   74.19    3.64
 -14  -1 -10   74.23    4.31
 -14   1 -11   36.08    2.24
 -14   1 -11   32.75    2.13
  14   1  11   30.33    2.99
  14  -1  11   32.76    2.76
 -14  -1 -11   30.72    2.96
 -14  -1 -12   22.47    2.47
  14   1  12   24.96    2.68
 -14   1 -12   25.70    1.83
  14  -1  12   21.57    2.40
 -14   1 -13   85.52    3.79
  14   1  13   89.55    4.46
  14  -1  13   77.05    4.07
 -14  -1 -13   86.37    4.73
 -14  -1 -14   52.39    3.63
  14   1  14   51.27    3.55
 -14   1 -14   48.03    2.69
  14  -1  14   51.27    3.42
  14  -1  15    8.03    2.05
  14   1  15    7.08    2.15
 -14   1 -15    8.01    0.71
 -14  -1 -15    7.53    1.84
  14  -1  16    0.04    1.63
 -14   1 -16   -0.51    0.37
 -14  -1 -16    3.21    0.96
  14   1  16    0.03    1.66
 -14  -1 -17   33.11    2.85
  14  -1  17   31.50    3.12
  14   1  17   33.95    3.43
 -14  -1 -18    1.45    0.67
  14  -1  18    2.74    1.80
  14   1  18    2.60    1.96
 -14  -1 -19    1.66    0.49
  14   1  19   -0.11    1.93
  14  -1  19    1.99    2.03
  14  -1  20   16.14    2.78
  14   1  20   17.14    3.03
 -14  -1 -20   17.69    1.48
  14   2 -24   29.98    3.59
 -14   2  24   22.27    2.10
 -14  -2  24   30.00    3.51
 -14   2  23    6.32    1.12
  14  -2 -23    6.03    2.18
 -14  -2  23    5.70    2.22
  14   2 -23   10.02    2.60
 -14   2  22   21.75    2.32
  14  -2 -22   23.21    3.04
  14   2 -22   27.23    3.20
 -14  -2  22   24.78    3.21
 -14  -2  21  115.02    5.57
 -14   2  21  116.64    6.00
  14  -2 -21  119.59    4.98
  14   2 -21  113.57    5.39
  14  -2 -20    9.62    2.23
  14   2 -20   12.10    2.48
 -14   2  20    8.01    1.82
 -14  -2  20   10.91    2.33
  14  -2 -19    6.78    2.04
 -14  -2  19    6.36    1.98
  14   2 -19    6.90    1.95
 -14   2  19    4.46    1.33
 -14   2  18    3.07    1.11
  14  -2 -18    0.70    1.60
  14   2 -18    1.98    1.71
 -14  -2  18    2.67    1.50
  14  -2 -17    8.84    2.12
  14   2 -17   10.61    2.19
 -14   2  17   12.59    2.24
 -14  -2  17    9.66    2.08
 -14  -2  16   54.68    3.56
  14   2 -16   56.80    3.61
  14  -2 -16   56.56    3.35
 -14   2  16   58.84    4.14
  14  -2 -15   26.38    2.92
 -14   2  15   27.54    3.01
 -14  -2  15   25.50    2.75
  14   2 -15   27.31    2.67
 -14  -2  14  101.95    4.62
  14  -2 -14  103.47    4.38
 -14   2  14   95.31    5.12
  14   2 -14   93.51    4.22
  14  -2 -13    0.98    1.56
  14   2 -13    2.12    1.46
 -14  -2  13   -1.73    1.08
 -14   2  13    2.19    1.68
  14   2 -12   65.57    3.44
 -14   2  12   65.49    4.12
  14  -2 -12   63.84    3.45
 -14  -2  12   65.48    3.74
  14   2 -11   17.74    2.20
  14  -2 -11   17.75    2.38
 -14  -2  11   18.18    2.33
 -14   2  11   17.00    2.51
 -14  -2  10    1.92    1.49
 -14   2  10    3.83    1.61
  14   2 -10    4.35    1.46
  14  -2 -10    3.43    1.64
 -14  -2   9   18.36    2.31
 -14   2   9   19.67    2.45
  14  -2  -9   20.79    2.33
  14   2  -9   19.62    2.12
  14  -2  -8    5.73    1.72
 -14  -2   8    5.62    0.45
 -14  -2   8    4.81    1.62
  14   2  -8    8.26    1.54
 -14   2   8    4.89    1.75
 -14  -2   7    5.59    1.52
  14  -2  -7    5.90    1.67
 -14  -2   7    7.94    0.61
 -14   2   7    4.74    1.58
  14   2  -7    6.19    1.40
  14  -2  -6   27.46    2.50
 -14   2   6   27.19    2.36
  14   2  -6   28.64    1.99
 -14  -2   6   30.23    1.53
  14   2  -6   29.20    2.39
 -14   2   5    2.70    1.27
  14   2  -5    3.67    1.39
  14  -2  -5    1.43    1.38
  14   2  -5    1.46    0.98
 -14   2   4   16.30    2.02
  14   2  -4   14.07    1.86
  14  -2  -4   14.79    2.05
 -14  -2   4   15.90    1.07
  14   2  -4   15.85    1.65
  14   2  -3    2.36    1.04
  14  -2  -3    2.53    1.44
 -14   2   3    2.19    1.22
  14   2  -3    2.27    1.26
  14   2  -2   -1.15    0.69
  14  -2  -2   -0.60    1.22
  14  -2  -2    0.07    0.64
  14   2  -2   -0.10    1.12
 -14   2   2    1.76    1.01
 -14  -2   1   44.52    2.36
  14   2  -1   42.45    2.07
  14  -2  -1   44.69    2.83
  14   2  -1   43.92    2.77
  14  -2  -1   40.88    1.90
 -14   2   1   48.01    2.70
 -14   2   0   90.38    3.64
  14   2   0   90.10    2.86
  14  -2   0   83.06    2.79
 -14   2   0   90.06    3.52
  14   2   0   88.14    3.78
 -14  -2   0   92.69    3.77
 -14  -2  -1   11.86    1.66
  14   2   1    8.08    1.65
 -14   2  -1   11.63    1.26
  14  -2   1    7.39    1.21
 -14   2  -1   10.65    1.59
  14   2   1    8.93    1.17
 -14   2  -2   17.15    1.83
  14   2   2   16.19    2.01
 -14   2  -2   13.67    1.37
 -14  -2  -2   18.13    2.19
  14  -2   2   14.93    1.61
 -14   2  -3    1.81    1.05
 -14  -2  -3    2.36    1.21
  14   2   3    0.14    1.22
 -14   2  -3    2.90    0.70
  14  -2   3    0.97    0.94
  14  -2   4   29.97    2.15
 -14   2  -4   28.99    1.84
 -14   2  -4   30.38    2.22
  14   2   4   32.36    2.69
 -14  -2  -4   29.72    2.67
  14   2   5    1.56    1.34
  14  -2   5    0.05    0.99
 -14  -2  -5    0.79    1.17
 -14   2  -5   -0.47    0.94
 -14   2  -5    0.51    0.36
  14   2   6  115.45    4.66
 -14   2  -6  124.37    4.31
 -14   2  -6  118.11    4.12
 -14  -2  -6  120.15    5.23
  14  -2   6  120.22    4.22
 -14   2  -7   49.14    2.40
  14  -2   7   50.29    2.92
  14   2   7   47.67    3.26
 -14  -2  -7   47.71    3.43
 -14   2  -7   51.67    2.82
 -14   2  -8   11.30    0.93
  14  -2   8   13.56    1.93
  14   2   8   10.41    2.21
 -14  -2  -8   14.70    2.50
 -14   2  -8   12.55    1.79
 -14   2  -9   60.86    3.13
 -14  -2  -9   66.40    4.07
 -14   2  -9   60.55    2.65
  14  -2   9   59.61    3.36
  14   2   9   57.98    3.59
  14   2  10   23.26    2.74
  14  -2  10   22.19    2.47
 -14   2 -10   19.52    2.05
 -14   2 -10   19.22    1.02
 -14  -2 -10   23.09    2.65
  14  -2  11   95.13    4.40
 -14   2 -11   91.77    3.97
  14   2  11   98.28    4.80
 -14  -2 -11   97.15    5.07
 -14  -2 -12   31.45    2.87
  14   2  12   29.48    3.16
 -14   2 -12   28.88    2.33
  14  -2  12   28.95    2.90
 -14   2 -13    9.67    1.80
  14  -2  13    8.63    2.24
  14   2  13    8.33    2.28
 -14  -2 -13    9.89    2.08
  14   2  14   15.90    2.69
 -14  -2 -14   15.85    2.03
  14  -2  14   17.45    2.54
  14  -2  15   18.89    2.58
  14   2  15   19.48    2.99
 -14  -2 -15   17.72    2.15
 -14  -2 -16    0.29    0.79
  14   2  16    1.23    2.15
  14  -2  16    0.03    1.67
  14   2  17   37.50    3.80
  14  -2  17   29.69    3.11
 -14  -2 -17   35.04    2.99
 -14  -2 -18   12.77    1.55
  14   2  18   16.36    3.13
  14  -2  18   10.80    2.52
  14   2  19   11.08    2.99
 -14  -2 -19   10.24    1.27
  14  -2  19   10.81    2.76
 -14   3  21    0.01    0.70
 -14  -3  21    2.81    2.29
  14   3 -21    2.43    2.25
  14  -3 -20    4.01    1.95
  14   3 -20    6.05    2.19
 -14  -3  20    4.71    2.48
 -14   3  20    4.14    0.98
 -14  -3  19   15.45    2.97
  14  -3 -19   15.50    2.65
  14   3 -19   17.41    3.08
 -14   3  19   12.91    1.65
 -14   3  18    1.76    0.72
  14   3 -18    3.19    1.81
  14  -3 -18   -0.31    1.98
 -14  -3  18    1.29    2.12
  14  -3 -17    7.77    2.28
 -14   3  17    8.70    1.81
  14   3 -17    7.27    2.08
 -14  -3  17    6.57    2.27
 -14  -3  16   12.64    2.54
  14   3 -16   13.73    2.60
 -14   3  16   14.02    2.49
  14  -3 -16   11.52    2.38
  14   3 -15   20.33    2.82
 -14  -3  15   20.15    2.72
  14  -3 -15   17.16    2.59
 -14   3  15   19.11    2.38
  14  -3 -14   -0.70    1.73
 -14   3  14    2.37    1.12
 -14  -3  14    2.05    1.81
  14   3 -14   -0.06    1.57
  14   3 -13    0.39    1.51
  14  -3 -13    0.06    1.58
 -14  -3  13   -0.27    1.57
 -14   3  13    2.28    1.12
 -14  -3  12   17.10    2.73
  14  -3 -12   13.96    2.59
  14   3 -12   15.75    2.42
 -14   3  12   14.37    1.82
 -14  -3  11    1.36    1.76
  14   3 -11    5.01    1.88
 -14   3  11    4.85    1.50
  14  -3 -11    6.84    2.18
  14   3 -10   18.90    2.49
  14  -3 -10   18.43    2.75
 -14   3  10   18.65    2.26
 -14  -3  10   19.11    2.70
  14  -3  -9    2.57    1.97
  14   3  -9    3.11    1.59
 -14   3   9    3.83    1.33
 -14  -3   9    0.61    1.75
 -14   3   8   55.62    3.56
  14   3  -8   56.11    3.37
 -14  -3   8   55.79    3.88
  14  -3  -8   55.11    3.69
 -14  -3   7    7.76    2.15
  14  -3  -7    5.65    2.17
 -14   3   7    8.86    1.96
  14   3  -7    4.13    1.52
  14  -3  -6   53.42    3.74
  14   3  -6   55.73    3.23
 -14   3   6   60.31    3.64
 -14  -3   6   55.07    3.79
  14  -3  -5  108.10    4.93
 -14   3   5  114.97    4.89
  14   3  -5   99.49    4.17
  14  -3  -4   68.84    4.06
  14   3  -4   58.92    3.18
  14   3  -4   60.27    3.73
 -14   3   4   67.47    3.61
  14  -3  -3   50.90    3.58
  14   3  -3   46.56    3.33
 -14   3   3   55.01    3.12
  14   3  -3   51.89    2.96
  14   3  -2   11.49    2.16
 -14   3   2   14.21    1.43
  14   3  -2   16.12    1.96
 -14  -3   2   13.11    0.99
  14   3  -1    0.28    1.34
  14   3  -1    0.68    1.14
 -14   3   1   -0.34    1.30
 -14   3   1    2.01    0.57
 -14   3   0    2.31    0.59
 -14   3   0    3.44    1.53
  14   3   0    3.03    1.63
 -14   3  -1    1.58    0.54
 -14  -3  -1    1.97    0.51
  14   3   1    2.43    1.49
 -14   3  -1    0.40    1.30
 -14   3  -2   44.84    3.03
 -14   3  -2   51.24    2.55
  14   3   2   46.44    3.37
 -14  -3  -2   49.54    2.83
 -14   3  -3   26.53    2.62
 -14  -3  -3   33.51    2.37
 -14   3  -3   31.30    1.78
  14  -3   3   27.49    2.44
  14   3   3   28.86    2.98
 -14   3  -4    7.01    0.48
 -14   3  -4   10.09    2.01
  14   3   4    8.09    2.17
  14  -3   4    6.54    1.72
 -14  -3  -4   12.68    1.42
  14  -3   5  185.57    5.84
 -14   3  -5  195.73    6.33
 -14  -3  -5  186.93    6.93
  14   3   5  195.60    6.68
 -14   3  -6    2.40    1.54
  14   3   6    2.70    1.67
  14  -3   6    2.04    1.63
 -14  -3  -6    5.87    1.25
  14   3   7    0.56    1.60
 -14   3  -7    0.29    1.20
 -14  -3  -7    2.10    0.85
  14  -3   7    1.35    1.33
 -14   3  -8    5.37    1.78
 -14  -3  -8    8.61    1.83
  14   3   8    5.78    1.96
  14  -3   8    7.69    2.02
 -14  -3  -9    5.93    1.45
 -14   3  -9    5.83    1.73
  14   3   9    5.60    2.00
  14  -3   9    4.30    1.82
  14  -3  10    1.04    1.81
 -14   3 -10    1.09    1.30
 -14  -3 -10    0.91    0.85
  14   3  10   -0.45    1.66
  14   3  11   37.55    3.48
 -14  -3 -11   32.28    2.85
 -14   3 -11   37.65    2.97
  14  -3  11   32.77    3.09
  14  -3  12   21.76    2.98
  14   3  12   23.53    3.12
 -14   3 -12   22.70    2.75
 -14  -3 -12   18.62    2.05
 -14   3 -13    1.85    1.33
  14  -3  13    3.54    1.99
 -14  -3 -13    0.92    0.67
  14   3  13    0.59    1.99
 -14  -3 -14    3.61    0.98
  14  -3  14   -0.39    1.73
  14   3  14    1.66    2.05
 -14   3 -14   -0.21    1.27
 -14   3 -15   -1.01    1.36
  14  -3  15   -2.85    1.85
 -14  -3 -15    1.26    0.69
  14   3  15    0.55    2.15
  14   3  16    1.76    2.32
  14  -3  16    3.68    2.09
 -14  -3 -16    2.07    0.77
 -14  -4  16   35.67    4.23
  14   4 -16   39.00    3.82
 -14   4  16   32.35    2.66
  14  -4 -16   31.69    3.77
 -14  -4  15    3.00    2.24
  14   4 -15    2.56    1.95
  14  -4 -15    0.30    1.78
 -14   4  15    2.65    0.66
  14   4 -14    1.34    2.07
 -14   4  14    1.94    0.72
 -14  -4  14   -1.18    1.89
  14  -4 -14   -1.27    1.78
  14   4 -13    0.77    1.82
 -14  -4  13   -2.58    1.92
  14  -4 -13    1.18    2.26
 -14   4  13    1.35    0.68
  14  -4 -12    0.59    2.16
 -14   4  12    2.38    0.64
 -14  -4  12    2.37    2.23
  14   4 -12    1.69    2.01
  14  -4 -11   -0.87    2.02
 -14   4  11    1.47    0.62
  14   4 -11   -1.27    1.50
 -14  -4  11   -3.00    2.04
  14  -4 -10   30.31    3.54
 -14  -4  10   29.51    3.67
  14   4 -10   29.07    2.99
 -14   4  10   27.73    2.11
 -14  -4   9   11.91    2.94
  14  -4  -9   18.93    2.94
 -14   4   9   13.76    1.53
  14   4  -9   18.15    2.71
 -14  -4   8    2.48    2.17
  14   4  -8    4.89    1.97
  14  -4  -8    3.04    2.04
 -14   4   8    4.49    0.92
  14  -4  -7   30.62    3.31
 -14   4   7   30.91    2.09
 -14  -4   7   30.96    3.61
  14   4  -7   30.62    2.99
 -14  -4   6    8.60    2.54
  14   4  -6    4.59    2.05
  14  -4  -6    3.37    2.25
 -14  -4   5    3.21    2.28
  14  -4  -5    0.10    2.13
  14   4  -5   -0.19    1.75
  14  -4  -4   12.34    2.87
 -14   4   4   13.30    0.95
 -14  -4   4   12.64    2.63
  14   4  -4   10.45    2.21
  14  -4  -3    7.03    2.56
  14   4  -2    6.17    2.09
  14  -4  -2    8.08    2.59
  14   4  -1    8.32    2.24
  14   4   0    3.42    1.95
 -14   4   0    0.89    1.85
  14   4   1    3.11    2.07
 -14   4  -1    2.25    1.80
  14   4   2    0.75    1.97
 -14   4  -2    0.75    1.57
  14   4   3   43.39    3.73
 -14   4  -3   38.62    3.30
 -14  -4  -4    1.76    0.50
  14   4   4    4.56    2.00
 -14   4  -4    1.90    1.79
 -14  -4  -5    1.22    0.52
  14   4   5    0.76    2.14
 -14   4  -5    1.31    1.64
 -14  -4  -6    5.60    0.72
 -14   4  -6    7.65    2.26
  14   4   6    8.31    2.36
  14   4   7    2.99    2.13
 -14   4  -7    1.39    1.74
 -14  -4  -7    2.20    0.56
  14   4   8    2.80    2.20
 -14   4  -8    1.72    1.96
 -14  -4  -8    0.16    0.55
 -14   4  -9    1.87    1.82
  14   4   9    0.59    2.28
 -14  -4  -9    1.87    0.57
 -14   4 -10    0.94    1.71
 -14  -4 -10    2.64    0.63
  14   4  10    0.63    1.93
  15   0 -26   -0.70    1.79
  15   0 -25   -0.46    1.76
  15   0 -24   77.36    4.31
  15   0 -23   -0.26    1.73
  15   0 -22   38.18    3.23
  15   0 -21    0.46    1.80
 -15   0  20   29.84    2.10
  15   0 -20   28.51    2.83
 -15   0  19    1.18    0.42
  15   0 -19    1.38    1.74
 -15   0  18    6.09    1.15
  15   0 -18    6.16    1.92
 -15   0  18    6.34    1.36
  15   0 -17    1.42    1.58
 -15   0  17    0.62    1.04
 -15   0  17    0.39    0.48
 -15   0  16    2.35    1.02
 -15   0  16    3.53    0.83
  15   0 -16    2.59    1.48
 -15   0  15    1.18    0.54
  15   0 -15   -1.04    1.25
 -15   0  15    0.08    0.90
 -15   0  14   11.25    1.30
 -15   0  14   11.80    1.29
  15   0 -14   14.13    1.98
 -15   0  13    0.13    0.48
  15   0 -13   -0.48    1.13
 -15   0  13   -0.30    0.71
  15   0 -12   14.78    1.79
 -15   0  12   12.00    1.43
 -15   0  12   12.50    1.26
  15   0 -11    0.12    1.03
 -15   0  11   -0.23    0.60
 -15   0  11   -0.49    0.65
 -15   0  10  147.41    3.75
 -15   0  10  147.90    4.95
  15   0 -10  144.28    4.31
  15   0  -9   -0.55    0.89
 -15   0   9   -0.50    0.61
 -15   0   9   -0.26    0.62
 -15   0   8   -1.08    0.64
  15   0  -8    0.33    0.96
 -15   0   8    0.86    0.84
  15   0  -7   -0.80    0.77
 -15   0   7    0.19    0.78
  15   0  -6  202.09    4.38
 -15   0   6  200.53    5.83
  15   0  -6  199.06    4.90
 -15   0   5   -0.13    0.72
  15   0  -5    0.00    0.65
  15   0  -5   -0.19    0.84
  15   0  -4   68.61    2.56
  15   0  -4   64.23    2.21
 -15   0   4   66.29    3.02
  15   0  -3   -1.01    0.69
  15   0  -3   -0.25    0.77
 -15   0   3    0.30    0.90
  15   0  -2  796.78   13.63
 -15   0   2  776.83   16.28
  15   0  -2  772.61   13.73
  15   0  -1   -0.10    0.77
 -15   0   1   -0.37    0.73
  15   0  -1    0.46    0.76
 -15   0   0    2.42    0.95
  15   0   0    0.95    0.82
  15   0   1    0.02    0.77
  15   0   1    0.02    0.76
 -15   0  -1    0.22    0.86
  15   0   2    0.83    0.75
 -15   0  -2    0.20    0.90
  15   0   2    1.31    0.89
  15   0   3   -0.47    0.83
  15   0   3   -0.40    0.71
 -15   0  -3   -0.43    0.78
  15   0   4   23.39    2.00
 -15   0  -4   21.12    1.93
  15   0   4   20.56    1.42
  15   0   5    0.05    1.01
  15   0   5   -0.71    0.69
 -15   0  -5   -0.06    0.85
 -15   0  -6  170.42    5.85
  15   0   6  181.54    5.15
  15   0   6  175.84    3.95
 -15   0  -7   -0.20    0.94
  15   0   7    0.54    1.20
  15   0   8    0.08    1.27
 -15   0  -8    2.00    1.11
 -15   0  -9   -0.13    1.09
  15   0   9    0.17    1.38
  15   0  10   72.24    3.58
 -15   0 -10   68.32    3.78
 -15   0 -11    2.89    1.28
  15   0  11    3.44    1.72
  15   0  12   62.52    3.64
 -15   0 -12   63.18    3.73
 -15   0 -13    2.62    0.99
  15   0  13    1.24    1.66
  15   0  14   32.70    3.02
 -15   0 -14   35.46    2.68
 -15   0 -15    1.10    0.52
  15   0  15   -1.67    1.55
 -15   0 -16    4.03    0.97
  15   0  16    5.71    2.08
  15   0  17   -0.78    1.60
 -15   0 -17    0.39    0.42
 -15   0 -18   40.78    2.73
  15   0  18   41.39    3.52
 -15   0 -19    0.29    0.48
  15   0  19   -3.39    1.64
  15   0  20   10.77    2.56
 -15   0 -20    7.38    0.63
  15   1 -26    3.26    1.88
  15  -1 -26    1.73    2.05
 -15   1  25    6.69    0.77
  15  -1 -25    1.83    2.07
  15   1 -25    5.17    2.25
  15   1 -24    6.63    2.04
 -15   1  24    6.13    0.96
 -15  -1  24    6.40    1.92
  15  -1 -24    7.99    2.30
 -15   1  23    2.22    0.65
  15   1 -23    0.86    1.62
  15  -1 -23    2.62    2.18
 -15  -1  23    1.76    1.71
  15  -1 -22    6.49    2.11
  15   1 -22    8.45    2.11
 -15  -1  22    4.70    1.83
 -15   1  22    3.20    0.82
  15  -1 -21    1.36    1.84
 -15  -1  21    1.26    1.48
  15   1 -21    3.10    1.77
 -15   1  21    0.09    0.56
 -15   1  20   12.69    1.53
 -15  -1  20   14.68    2.17
  15  -1 -20   14.54    2.40
  15   1 -20   17.24    2.62
  15  -1 -19   19.20    2.56
 -15   1  19   16.21    1.90
  15   1 -19   18.05    2.52
 -15  -1  19   18.40    2.39
  15   1 -18    3.10    1.85
 -15   1  18    8.23    1.75
  15  -1 -18    7.30    1.97
 -15  -1  18    4.12    1.54
 -15   1  17    1.94    1.31
  15   1 -17    0.50    1.44
  15  -1 -17   -2.08    1.40
 -15  -1  17    0.82    1.18
 -15   1  16   26.03    2.67
  15  -1 -16   29.74    2.73
  15   1 -16   26.88    2.72
 -15  -1  16   28.09    2.50
  15   1 -15  205.54    6.20
  15  -1 -15  198.51    5.93
 -15  -1  15  217.56    6.17
 -15   1  15  202.15    7.23
  15  -1 -14   31.95    2.60
 -15   1  14   32.64    2.97
 -15  -1  14   32.19    2.47
 -15  -1  14   32.50    1.68
  15   1 -14   32.23    2.59
 -15   1  13   98.36    4.78
 -15  -1  13  102.77    3.94
  15   1 -13   98.96    4.00
  15  -1 -13  102.79    3.99
 -15  -1  13  100.91    3.47
 -15   1  12   48.75    3.30
  15   1 -12   49.96    2.89
  15  -1 -12   52.67    2.94
 -15  -1  12   52.40    2.26
 -15  -1  12   45.02    2.74
  15   1 -11   10.10    1.69
 -15  -1  11    8.05    0.76
  15  -1 -11   10.29    1.76
 -15  -1  11    7.33    1.45
 -15   1  11    8.35    1.83
  15  -1 -10   20.83    2.02
 -15  -1  10   24.02    1.41
  15   1 -10   24.96    2.19
 -15  -1  10   22.19    2.02
 -15   1  10   21.80    2.32
 -15   1   9   54.23    3.31
 -15  -1   9   57.53    2.77
  15   1  -9   62.01    2.85
 -15  -1   9   54.13    2.33
  15  -1  -9   56.07    2.77
 -15   1   8   -0.10    0.92
  15  -1  -8   -0.03    1.03
  15   1  -8    0.04    0.96
 -15  -1   8   -0.47    0.77
 -15  -1   8    0.89    0.30
  15   1  -7  126.03    3.91
  15  -1  -7  129.68    4.08
 -15  -1   7  128.56    4.00
  15   1  -7  130.52    3.95
 -15   1   7  131.23    4.91
 -15   1   6  183.03    5.91
  15   1  -6  182.17    4.68
 -15  -1   6  181.51    5.08
  15   1  -6  183.91    4.86
  15  -1  -6  180.37    5.00
  15   1  -5    0.79    0.95
  15  -1  -5    1.49    1.13
 -15   1   5    1.82    1.07
  15   1  -5    0.65    0.89
 -15  -1   5    1.99    0.63
 -15  -1   4   23.36    1.64
  15   1  -4   23.21    1.86
  15  -1  -4   23.12    1.98
 -15   1   4   19.35    1.94
  15   1  -4   20.84    1.59
  15   1  -3    7.77    1.32
 -15   1   3    8.44    1.49
  15   1  -3    9.01    1.19
  15  -1  -3    8.42    1.42
  15  -1  -3    8.89    0.92
 -15  -1   3    9.53    1.37
  15   1  -2    1.26    1.01
 -15   1   2    1.66    0.96
  15  -1  -2    2.02    1.09
  15  -1  -2    1.44    0.64
  15   1  -2    1.87    0.81
 -15  -1   2    1.98    0.89
  15   1  -1  172.78    4.09
 -15  -1   1  184.01    5.51
  15   1  -1  189.53    4.97
  15  -1  -1  183.98    4.91
 -15   1   1  184.39    5.60
  15  -1  -1  188.28    4.05
  15  -1   0   69.80    2.31
  15   1   0   68.98    2.96
  15   1   0   65.59    2.13
 -15   1   0   67.05    3.14
 -15  -1   0   69.14    3.27
  15  -1   0   68.96    2.86
  15   1   1   65.95    2.04
 -15   1  -1   72.06    3.24
  15  -1   1   71.86    2.91
  15   1   1   68.46    2.96
  15  -1   1   69.89    2.40
 -15  -1  -1   68.62    3.32
  15  -1   2   46.66    2.38
  15   1   2   45.87    2.57
 -15   1  -2   45.92    2.59
  15  -1   2   47.38    2.11
 -15  -1  -2   48.27    2.86
  15   1   2   45.47    1.53
  15   1   3   43.25    2.55
 -15   1  -3   46.78    2.61
 -15  -1  -3   46.60    2.91
  15  -1   3   49.19    2.27
  15   1   4   27.38    2.30
  15  -1   4   30.74    2.01
 -15  -1  -4   29.67    2.49
 -15   1  -4   29.29    1.78
 -15   1  -4   29.46    2.08
 -15   1  -5   40.92    2.42
 -15  -1  -5   39.16    2.85
  15   1   5   40.04    2.66
  15  -1   5   41.94    2.36
 -15   1  -5   41.37    2.05
 -15   1  -6   14.37    1.60
  15  -1   6   14.44    1.71
  15   1   6   17.76    2.05
 -15   1  -6   13.46    1.42
 -15  -1  -6   15.93    2.25
 -15   1  -7   56.26    2.45
 -15  -1  -7   53.11    3.48
 -15   1  -7   56.11    2.97
  15  -1   7   54.60    2.93
  15   1   7   55.05    3.26
 -15  -1  -8   56.19    3.63
  15   1   8   59.27    3.41
  15  -1   8   58.86    3.12
 -15   1  -8   60.34    2.58
 -15   1  -8   61.28    3.14
 -15  -1  -9   32.50    2.88
  15   1   9   32.89    2.80
 -15   1  -9   35.98    2.29
 -15   1  -9   30.96    2.01
  15  -1   9   31.79    2.64
 -15  -1 -10    2.53    1.47
  15  -1  10    1.63    1.37
  15   1  10    2.90    1.67
 -15   1 -10    2.48    1.02
  15   1  11    1.83    1.64
  15  -1  11    1.58    1.51
 -15   1 -11    3.18    0.85
 -15  -1 -11    1.85    1.20
  15  -1  12    1.28    1.49
 -15   1 -12    1.45    0.56
  15   1  12    1.25    1.67
 -15  -1 -12    0.77    1.27
  15  -1  13   14.76    2.32
  15   1  13   14.04    2.22
 -15  -1 -13   14.01    2.30
 -15   1 -13    9.94    1.13
  15   1  14   60.40    3.90
  15  -1  14   59.36    3.73
 -15   1 -14   59.04    3.06
 -15  -1 -14   62.08    4.00
  15  -1  15   24.87    2.74
  15   1  15   25.16    2.83
 -15   1 -15   23.96    1.63
 -15  -1 -15   29.38    2.72
  15   1  16    4.64    1.95
  15  -1  16    1.68    1.59
 -15   1 -16    2.11    0.39
 -15  -1 -16    1.58    0.77
 -15  -1 -17    2.65    0.82
  15   1  17   -0.82    1.79
  15  -1  17    1.04    1.69
  15  -1  18   -0.10    1.56
 -15  -1 -18   -0.26    0.54
  15   1  18    4.75    2.25
 -15  -1 -19   19.57    1.63
  15  -1  19   17.01    2.81
  15   1  19   19.94    3.18
 -15  -1 -20    5.05    0.62
  15   1  20    4.96    2.52
  15  -1  20    3.29    2.23
  15   2 -24    2.54    1.94
 -15   2  24    1.05    0.63
 -15  -2  24    2.89    2.12
 -15  -2  23   29.16    3.44
 -15   2  23   25.54    2.28
  15   2 -23   33.07    3.69
  15  -2 -23   24.11    3.18
  15  -2 -22    6.97    2.24
 -15  -2  22    7.97    2.45
 -15   2  22    8.13    1.56
  15   2 -22    8.36    2.36
 -15  -2  21    0.26    1.75
  15  -2 -21    1.42    1.92
 -15   2  21    2.96    0.86
  15   2 -21    0.32    1.57
 -15   2  20   11.87    2.17
  15   2 -20   12.56    2.53
  15  -2 -20   11.50    2.32
 -15  -2  20   10.52    2.30
  15   2 -19   28.35    3.21
 -15   2  19   30.02    2.70
 -15  -2  19   25.47    2.99
  15  -2 -19   26.34    2.87
  15   2 -18   -2.18    1.35
 -15   2  18    2.32    1.00
  15  -2 -18   -1.14    1.54
 -15  -2  18   -1.19    1.24
  15   2 -17    5.22    1.87
  15  -2 -17    4.48    1.84
 -15   2  17    4.53    1.61
 -15  -2  17    5.85    1.88
 -15  -2  16   20.16    2.46
  15  -2 -16   21.65    2.72
 -15   2  16   23.37    3.10
  15   2 -16   22.60    2.73
 -15   2  15   29.30    3.12
 -15  -2  15   30.24    2.90
  15  -2 -15   31.25    2.73
  15   2 -15   28.83    2.80
 -15  -2  14   60.08    3.68
  15  -2 -14   60.65    3.56
 -15   2  14   59.62    4.04
  15   2 -14   55.95    3.36
 -15  -2  13   32.82    2.91
  15   2 -13   29.49    2.69
  15  -2 -13   32.63    2.86
 -15   2  13   32.67    3.14
 -15   2  12  153.81    6.41
 -15  -2  12  150.26    5.59
  15  -2 -12  146.00    5.13
  15   2 -12  154.36    5.25
 -15  -2  11    1.89    1.47
  15  -2 -11    3.36    1.57
  15   2 -11    4.01    1.50
 -15   2  11    2.78    1.48
 -15  -2  10    7.60    1.81
  15  -2 -10    9.22    1.99
 -15   2  10    6.67    1.97
  15   2 -10    8.62    1.73
  15  -2  -9   82.33    3.84
  15   2  -9   86.36    3.70
 -15   2   9   86.75    4.46
 -15  -2   9   88.55    4.14
 -15   2   8   44.68    3.31
  15   2  -8   48.09    2.72
 -15  -2   8   45.85    1.87
 -15  -2   8   46.03    3.17
  15  -2  -8   44.07    2.97
 -15   2   7   10.80    2.00
  15  -2  -7   10.27    1.97
  15   2  -7   14.35    1.76
 -15  -2   7   12.69    0.87
 -15  -2   6    7.38    0.63
  15   2  -6    7.82    1.39
  15   2  -6    6.57    1.64
 -15   2   6    5.51    1.65
  15  -2  -6    7.95    1.83
  15   2  -5    1.10    1.06
 -15   2   5   -0.52    0.87
  15   2  -5   -0.22    1.13
  15  -2  -5    0.20    1.27
  15  -2  -4   17.63    2.21
 -15   2   4   14.21    1.98
  15   2  -4   14.05    1.90
 -15  -2   4   16.32    1.19
  15   2  -4   13.68    1.58
 -15  -2   3   28.66    1.68
  15   2  -3   21.36    2.19
  15  -2  -3   20.84    2.30
  15   2  -3   20.22    1.73
 -15   2   3   23.25    2.19
 -15  -2   2    2.40    0.55
  15   2  -2    0.75    1.19
  15   2  -2    0.46    0.76
  15  -2  -2    0.18    0.64
  15  -2  -2   -0.75    1.30
 -15   2   2    1.56    0.97
 -15   2   1   22.74    2.08
  15  -2  -1   20.74    2.35
 -15  -2   1   25.77    1.80
  15   2  -1   20.87    2.18
  15   2  -1   21.08    1.63
  15  -2  -1   19.24    1.51
  15   2   0    0.36    0.77
  15  -2   0    0.46    0.75
 -15   2   0    1.51    0.93
 -15  -2   0    2.20    0.88
  15   2   0    2.20    1.36
  15  -2   1   -0.86    0.76
 -15   2  -1   -0.29    0.97
 -15   2  -1    0.52    0.77
  15   2   1   -0.51    0.72
 -15  -2  -1    0.29    0.88
  15   2   1    0.01    1.30
  15  -2   2    1.29    1.00
 -15  -2  -2    1.86    1.12
  15   2   2   -0.29    1.24
 -15   2  -2    1.91    0.78
 -15   2  -2    0.94    1.04
  15   2   3    1.82    1.37
 -15   2  -3    3.40    0.79
 -15  -2  -3    1.92    1.41
  15  -2   3    0.42    1.03
 -15   2  -3    1.05    1.11
  15   2   4    6.00    1.66
 -15   2  -4    6.51    1.49
  15  -2   4    8.80    1.45
 -15   2  -4    8.01    0.99
 -15  -2  -4    6.97    1.87
 -15  -2  -5   11.78    2.16
 -15   2  -5   12.99    1.13
 -15   2  -5   12.68    1.80
  15  -2   5   11.87    1.62
  15   2   5   12.02    1.95
  15   2   6    5.14    1.72
 -15   2  -6    8.64    0.84
 -15   2  -6    6.60    1.46
  15  -2   6    6.51    1.48
 -15  -2  -6    7.64    1.86
  15   2   7   27.02    2.75
 -15   2  -7   31.35    2.33
 -15  -2  -7   29.64    2.85
  15  -2   7   33.63    2.51
 -15   2  -7   27.97    1.78
 -15  -2  -8  106.96    5.16
 -15   2  -8  106.23    3.96
  15   2   8   99.19    4.64
  15  -2   8  102.95    4.19
 -15   2  -8  107.51    4.06
  15  -2   9   22.91    2.43
 -15   2  -9   27.81    2.28
 -15  -2  -9   25.99    2.85
 -15   2  -9   27.49    1.60
  15   2   9   26.66    2.94
 -15   2 -10   10.76    1.78
 -15  -2 -10   11.70    2.17
  15   2  10   11.53    2.35
 -15   2 -10    9.56    0.58
  15  -2  10    7.75    1.91
  15   2  11  226.42    7.44
 -15  -2 -11  213.74    8.20
  15  -2  11  237.14    7.13
 -15   2 -11  227.51    6.53
  15   2  12    8.29    2.16
  15  -2  12    7.84    2.01
 -15   2 -12    8.09    1.58
 -15  -2 -12    8.35    1.84
 -15  -2 -13    3.16    1.03
 -15   2 -13    2.60    1.34
  15   2  13    5.82    2.03
  15  -2  13    1.66    1.60
  15   2  14   18.04    2.82
  15  -2  14   15.75    2.52
 -15  -2 -14   17.81    2.16
  15  -2  15   -1.32    1.35
 -15  -2 -15    1.99    1.11
  15   2  15    1.12    1.83
  15   2  16    8.36    2.42
 -15  -2 -16    6.83    1.53
  15  -2  16   10.24    2.31
  15  -2  17    6.25    2.26
 -15  -2 -17    6.65    1.47
  15   2  17    2.35    2.36
  15  -2  18   -0.60    1.70
 -15  -2 -18    0.79    0.59
  15   2  18    1.28    2.27
 -15  -3  21   -0.56    2.02
 -15   3  21    0.15    0.72
  15   3 -21   -0.77    2.04
 -15  -3  20    3.29    2.49
  15   3 -20    6.35    2.31
  15  -3 -20    0.83    2.16
 -15   3  20    6.15    1.14
  15   3 -19    0.29    1.92
  15  -3 -19   -0.54    1.84
 -15   3  19   -1.79    0.65
 -15  -3  19   -1.75    1.88
 -15   3  18    1.61    0.99
 -15  -3  18    4.61    2.32
  15   3 -18    3.75    2.07
  15  -3 -18    3.39    2.02
  15  -3 -17   15.91    2.86
  15   3 -17   17.06    2.82
 -15   3  17   16.48    2.07
 -15  -3  17   17.04    2.85
 -15  -3  16    1.99    1.83
 -15   3  16    5.75    1.52
  15   3 -16    5.39    2.19
  15  -3 -16    5.02    1.98
 -15  -3  15   17.57    2.70
  15   3 -15   17.21    2.81
  15  -3 -15   15.87    2.61
 -15   3  15   15.30    2.65
  15   3 -14   -0.28    1.58
  15  -3 -14   -2.16    1.58
 -15   3  14    1.66    0.87
 -15  -3  14    1.13    1.75
 -15  -3  13   -0.26    1.66
  15   3 -13    0.08    1.52
 -15   3  13    1.75    0.96
  15  -3 -13    2.15    2.04
 -15  -3  12    3.39    1.92
 -15   3  12    5.69    1.54
  15  -3 -12    7.72    2.09
  15   3 -12    3.79    1.62
  15  -3 -11   28.14    3.16
 -15  -3  11   23.48    2.86
  15   3 -11   24.88    2.84
 -15   3  11   26.02    2.46
  15  -3 -10   19.57    2.84
 -15   3  10   18.56    2.60
  15   3 -10   20.51    2.58
 -15  -3  10   20.25    2.84
 -15  -3   9   41.08    3.51
  15  -3  -9   36.66    3.32
 -15   3   9   38.24    3.08
  15   3  -9   38.12    2.94
 -15   3   8   21.08    2.17
 -15  -3   8   16.59    2.68
  15  -3  -8   19.06    2.81
[truncated: 254,666 more chars]
