# Supplementary material for: Synthesis and crystal structure of 1-hy­droxy-8-methyl-9H-carbazole-2-carbaldehyde
Source: Acta Crystallogr E Crystallogr Commun. 2021 Jul 16;77(Pt 9):867–70. doi: 10.1107/S2056989021007210 (PMC8423023; doi:10.1107/S2056989021007210)
Supplement: Supplementary file 2 [file e-77-00867-Isup2.hkl]

data_I                                                                          
_shelx_title ' oobf-mea in P2(1)/c Z=8'                                         
_shelx_refln_list_code          4                                               
_shelx_F_calc_maximum      285.21                                               
_exptl_crystal_F_000       944.00                                               
_reflns_d_resolution_high  0.7500                                               
                                                                                
loop_                                                                           
 _space_group_symop_operation_xyz                                               
 'x, y, z'                                                                      
 '-x, y+1/2, -z+1/2'                                                            
 '-x, -y, -z'                                                                   
 'x, -y-1/2, z-1/2'                                                             
                                                                                
_cell_length_a    28.2898                                                       
_cell_length_b     3.9052                                                       
_cell_length_c    20.2642                                                       
_cell_angle_alpha  90.000                                                       
_cell_angle_beta  105.817                                                       
_cell_angle_gamma  90.000                                                       
                                                                                
_shelx_F_squared_multiplier     1.000                                           
                                                                                
loop_                                                                           
 _refln_index_h                                                                 
 _refln_index_k                                                                 
 _refln_index_l                                                                 
 _refln_F_squared_calc                                                          
 _refln_F_squared_meas                                                          
 _refln_F_squared_sigma                                                         
 _refln_observed_status                                                         
   2   0   0       2937.11         -0.99         0.99 o                         
   3   0   0        113.44        102.14         2.93 o                         
   4   0   0       1535.99       1405.24        59.56 o                         
   5   0   0        100.38         95.82         4.29 o                         
   6   0   0       4376.10       3979.39        86.92 o                         
   7   0   0        766.86        725.53        18.57 o                         
   8   0   0      20138.84      18884.78       415.37 o                         
   9   0   0        205.29        253.29         7.04 o                         
  10   0   0        876.94        900.08        27.77 o                         
  11   0   0        111.75        138.71         6.92 o                         
  12   0   0       2216.93       2132.21        69.19 o                         
  13   0   0         62.43         74.17         5.72 o                         
  14   0   0        627.81        651.50        13.06 o                         
  15   0   0          0.78         13.42         6.05 o                         
  16   0   0       3649.56       3706.49        72.07 o                         
  17   0   0        183.88        233.52         8.91 o                         
  18   0   0        316.86        338.87        10.67 o                         
  19   0   0          0.48          6.62         4.54 o                         
  20   0   0        585.39        604.40        14.48 o                         
  21   0   0         20.22         29.20         6.08 o                         
  22   0   0        213.50        203.48        10.36 o                         
  23   0   0        222.44        255.19        13.07 o                         
  24   0   0       3659.54       3459.28        51.72 o                         
  25   0   0       1275.93       1421.72        34.08 o                         
  26   0   0       5807.15       5284.26        87.86 o                         
  27   0   0       1248.70       1323.62        33.63 o                         
  28   0   0        300.84        267.60        15.93 o                         
  29   0   0        126.40        124.47        18.76 o                         
  30   0   0         27.01         47.47        12.18 o                         
  31   0   0         29.93         30.69         9.05 o                         
  32   0   0        132.43         99.05        15.96 o                         
  33   0   0         76.72         71.82        13.99 o                         
  34   0   0          1.04         15.96         6.25 o                         
  35   0   0         28.90         22.79         5.27 o                         
  36   0   0        197.41        179.51        15.88 o                         
   1   1   0       5410.73       5391.15        43.18 o                         
   2   1   0        586.06        598.00         7.38 o                         
   3   1   0       7552.43       7475.73        83.47 o                         
   4   1   0       5025.16       5010.37        36.82 o                         
   5   1   0       2933.18       3011.09        23.76 o                         
   6   1   0         12.25         13.64         2.07 o                         
   7   1   0        655.88        666.09         8.12 o                         
   8   1   0          9.80         15.15         2.28 o                         
   9   1   0         70.00         79.71         3.51 o                         
  10   1   0        655.90        654.20         8.55 o                         
  11   1   0         45.16         41.07         3.33 o                         
  12   1   0       2002.50       1963.80        18.39 o                         
  13   1   0        106.08        118.08         4.79 o                         
  14   1   0         70.66         83.54         4.19 o                         
  15   1   0        493.42        560.20         8.98 o                         
  16   1   0        652.19        654.79         9.91 o                         
  17   1   0        211.52        240.24         6.52 o                         
  18   1   0        166.78        176.39         6.07 o                         
  19   1   0        310.34        284.56         7.38 o                         
  20   1   0        549.20        511.65        11.07 o                         
  21   1   0       1352.41       1254.31        18.42 o                         
  22   1   0         97.77        103.41         7.03 o                         
  23   1   0        115.66        123.49        10.42 o                         
  24   1   0        195.15        166.53         9.74 o                         
  25   1   0        306.18        307.26        12.54 o                         
  26   1   0          5.64          8.98         6.69 o                         
  27   1   0         14.51         22.14         4.87 o                         
  28   1   0        149.86        147.29         9.01 o                         
  29   1   0          3.32         21.00         9.71 o                         
  30   1   0        106.71         92.77         9.38 o                         
  31   1   0          8.91          7.94         4.72 o                         
  32   1   0         21.90         22.38         5.53 o                         
  33   1   0         10.82         17.44         3.99 o                         
  34   1   0         27.47         57.52         5.74 o                         
  35   1   0        138.70        149.80         9.53 o                         
   0   2   0       1094.45       1021.32        17.30 o                         
   1   2   0          6.45          8.25         2.40 o                         
   2   2   0          0.00         -0.64         2.63 o                         
   3   2   0         16.33          8.95         3.47 o                         
   4   2   0          3.94          6.67         3.79 o                         
   5   2   0          6.54          8.08         2.76 o                         
   6   2   0        986.96       1018.02        12.54 o                         
   7   2   0         61.59         69.40         3.68 o                         
   8   2   0       1153.12       1178.01        16.30 o                         
   9   2   0        236.75        247.91         6.23 o                         
  10   2   0        598.62        645.98         9.94 o                         
  11   2   0        156.94        173.26         8.17 o                         
  12   2   0        206.68        205.20         7.03 o                         
  13   2   0        307.52        339.19         8.35 o                         
  14   2   0        710.51        729.56        11.12 o                         
  15   2   0          5.78         10.06         3.24 o                         
  16   2   0        314.93        313.26         9.04 o                         
  17   2   0         10.57         12.47         3.73 o                         
  18   2   0        621.93        613.36        15.52 o                         
  19   2   0         89.92        107.89         8.10 o                         
  20   2   0        169.83        177.79         9.41 o                         
  21   2   0        410.72        396.16        13.16 o                         
  22   2   0         67.24         75.37         7.71 o                         
  23   2   0         78.58         81.75         7.87 o                         
  24   2   0         96.21        115.02         8.39 o                         
  25   2   0         18.07         20.86         4.88 o                         
  26   2   0         24.36         33.70         5.47 o                         
  27   2   0         11.19         19.93         3.91 o                         
  28   2   0        199.90        219.26        10.74 o                         
  29   2   0         62.13         48.35         8.25 o                         
  30   2   0         47.45         35.31         5.96 o                         
  31   2   0         21.48         18.95         5.42 o                         
  32   2   0         28.44         30.26         6.52 o                         
  33   2   0          0.52          9.45         4.48 o                         
   1   3   0         21.99         18.41         5.61 o                         
   2   3   0          5.12         10.40         2.94 o                         
   3   3   0         10.71         12.51         3.09 o                         
   4   3   0         11.83         16.67         3.72 o                         
   5   3   0          3.14          6.40         3.62 o                         
   6   3   0         11.99         17.38         3.70 o                         
   7   3   0          0.11          2.09         2.63 o                         
   8   3   0         16.56         15.21         4.38 o                         
   9   3   0          0.01          5.02         3.40 o                         
  10   3   0         69.40         69.90         4.80 o                         
  11   3   0         34.20         39.65         3.85 o                         
  12   3   0         77.27        109.04         7.83 o                         
  13   3   0         90.37        114.28         6.92 o                         
  14   3   0         28.87         21.79         4.29 o                         
  15   3   0          0.92          3.22         6.47 o                         
  16   3   0        230.13        231.86        10.21 o                         
  17   3   0          0.73          8.07         7.12 o                         
  18   3   0        199.67        208.45         9.19 o                         
  19   3   0          2.57         38.97         7.14 o                         
  20   3   0        132.78        116.68         8.68 o                         
  21   3   0          1.50         11.15         4.81 o                         
  22   3   0         19.41         26.80         4.37 o                         
  23   3   0         35.26         26.11         3.95 o                         
  24   3   0          6.53         14.26         3.65 o                         
  25   3   0          9.14          6.52         2.76 o                         
  26   3   0         55.90         67.98         9.68 o                         
  27   3   0         93.40        106.60        12.55 o                         
  28   3   0         11.43          4.17         5.65 o                         
  29   3   0          0.53          6.54         3.34 o                         
   0   4   0        232.98        230.80        16.41 o                         
   1   4   0          0.38         16.77         6.75 o                         
   2   4   0          6.06         18.91         6.92 o                         
   3   4   0        267.18        264.55        11.91 o                         
   4   4   0          1.22         -0.55         6.16 o                         
   5   4   0        119.75        156.38        10.27 o                         
   6   4   0        626.61        626.61        18.34 o                         
   7   4   0         12.76         22.32         9.99 o                         
   8   4   0        155.27        166.04        15.20 o                         
   9   4   0        145.47        166.00        12.38 o                         
  10   4   0          0.39          4.08         9.31 o                         
  11   4   0         72.76         76.18        12.73 o                         
  12   4   0        350.47        352.41        20.16 o                         
  13   4   0        147.10        176.87        16.79 o                         
  14   4   0          7.88         17.45        11.04 o                         
  15   4   0         61.33        100.94        21.55 o                         
  16   4   0          8.09          5.18        15.80 o                         
  17   4   0        155.34        175.62        35.42 o                         
  18   4   0         86.25         97.12        17.02 o                         
  19   4   0        390.95        393.65        28.01 o                         
  20   4   0        197.43        220.76        31.67 o                         
  21   4   0         36.95         24.37        28.05 o                         
  22   4   0          1.41         22.21        14.13 o                         
  23   4   0          4.79          2.73        14.36 o                         
   1   5   0          9.82         -1.39         8.60 o                         
   2   5   0          3.27        -10.18        10.58 o                         
   3   5   0         61.49         45.80        11.24 o                         
   4   5   0         15.23         16.66         9.16 o                         
   5   5   0          8.86          8.86        12.69 o                         
   6   5   0         29.20         28.51        13.20 o                         
   7   5   0        153.25        114.49        17.24 o                         
   8   5   0         67.61         70.75        15.71 o                         
   9   5   0        400.40        369.33        23.38 o                         
  10   5   0        291.83        284.58        21.67 o                         
 -35   1   1          0.21          8.07         3.66 o                         
 -34   1   1         15.19         23.09        10.24 o                         
 -33   1   1         72.44         84.87         9.83 o                         
 -32   1   1        152.52        146.76         9.76 o                         
 -31   1   1        209.94        230.14        12.38 o                         
 -30   1   1        220.66        219.72        11.96 o                         
 -29   1   1        369.10        392.29        13.67 o                         
 -28   1   1        257.71        266.63        11.55 o                         
 -27   1   1         27.22         33.09         5.46 o                         
 -26   1   1          1.83         10.03         5.71 o                         
 -25   1   1        587.41        529.43        14.77 o                         
 -24   1   1        338.18        323.95        12.19 o                         
 -23   1   1         17.77         45.25         6.54 o                         
 -22   1   1       2206.79       1945.41        28.40 o                         
 -21   1   1        297.62        333.59        11.49 o                         
 -20   1   1       1763.38       1588.89        20.47 o                         
 -19   1   1          0.21         11.74         3.43 o                         
 -18   1   1        120.29        129.11         5.51 o                         
 -17   1   1        150.30        128.25         5.28 o                         
 -16   1   1        458.58        508.77         8.66 o                         
 -15   1   1       1443.16       1510.00        15.91 o                         
 -14   1   1        614.89        608.48        10.49 o                         
 -13   1   1       2123.16       2103.91        19.51 o                         
 -12   1   1          0.05         -2.21         2.21 o                         
 -11   1   1        153.63        148.13         4.71 o                         
 -10   1   1        162.91        194.59         4.97 o                         
  -9   1   1        117.65        125.66         4.58 o                         
  -8   1   1          8.28         25.56         4.09 o                         
  -7   1   1         22.84         32.02         2.41 o                         
  -6   1   1       1665.99       1767.72        15.48 o                         
  -5   1   1      18590.20      17889.94       140.44 o                         
  -4   1   1      15852.49      15925.27       108.86 o                         
  -3   1   1        273.77        247.99         5.05 o                         
  -2   1   1       1468.75       1440.52        14.17 o                         
  -1   1   1        359.83        348.91         7.82 o                         
   0   1   1       1696.41       1719.31        14.89 o                         
   1   1   1      10784.15      10823.68        75.02 o                         
   2   1   1       8688.01       8652.42        60.75 o                         
   3   1   1       2740.24       2735.16        21.79 o                         
   4   1   1       1584.42       1560.16        15.94 o                         
   5   1   1       1586.78       1485.15        19.85 o                         
   6   1   1       1271.57       1173.27        11.64 o                         
   7   1   1         65.24         54.98         2.91 o                         
   8   1   1        190.73        232.06         5.02 o                         
   9   1   1          0.74          5.00         2.12 o                         
  10   1   1         12.28          9.23         2.25 o                         
  11   1   1        162.03        153.23         4.82 o                         
  12   1   1       5030.35       5138.83        43.73 o                         
  13   1   1        179.91        193.02        10.47 o                         
  14   1   1         11.22         11.23         2.78 o                         
  15   1   1        633.06        567.81         9.02 o                         
  16   1   1        104.54        116.17         5.01 o                         
  17   1   1        509.82        551.80         9.88 o                         
  18   1   1        196.01        184.18         6.18 o                         
  19   1   1        312.23        304.51         7.62 o                         
  20   1   1         24.10         52.01         5.60 o                         
  21   1   1         36.32         52.35         5.83 o                         
  22   1   1       1182.27       1008.68        16.87 o                         
  23   1   1        425.88        430.71        11.60 o                         
  24   1   1         84.90        126.00         9.14 o                         
  25   1   1         28.03         29.02         6.53 o                         
  26   1   1         77.20         83.66         8.23 o                         
  27   1   1          1.21          3.59         4.70 o                         
  28   1   1        119.42        102.73        10.13 o                         
  29   1   1          4.73         23.88         4.77 o                         
  30   1   1         22.37         31.82         5.87 o                         
  31   1   1         62.53         88.82        11.78 o                         
  32   1   1         89.10         86.79         6.62 o                         
  33   1   1         42.13         58.21         6.58 o                         
  34   1   1         15.50         24.34         3.75 o                         
  35   1   1         34.90         44.30         5.10 o                         
 -33   2   1        108.01        109.43        15.61 o                         
 -32   2   1         52.66         66.42         6.24 o                         
 -31   2   1          5.78          1.93         3.01 o                         
 -30   2   1         13.82         22.09         3.56 o                         
 -29   2   1         25.21         32.80         5.01 o                         
 -28   2   1          0.06          0.93         4.55 o                         
 -27   2   1          0.05          3.03         4.00 o                         
 -26   2   1        158.92        184.13         9.60 o                         
 -25   2   1         34.67         43.35         5.76 o                         
 -24   2   1        408.32        434.16        14.05 o                         
 -23   2   1       1020.83        940.22        21.77 o                         
 -22   2   1         21.32         43.86         6.78 o                         
 -21   2   1        374.87        341.12        12.40 o                         
 -20   2   1        474.53        464.52        13.71 o                         
 -19   2   1         43.19         66.68         7.08 o                         
 -18   2   1       1350.67       1278.80        18.81 o                         
 -17   2   1        146.65        171.49         7.40 o                         
 -16   2   1         29.07         38.97         4.01 o                         
 -15   2   1        155.44        179.59         6.28 o                         
 -14   2   1        362.81        359.05         7.91 o                         
 -13   2   1         78.20         85.81         5.65 o                         
 -12   2   1       1740.69       1710.58        19.74 o                         
 -11   2   1        156.51        165.09         5.49 o                         
 -10   2   1        302.14        239.86         6.20 o                         
  -9   2   1       2343.23       2368.65        22.40 o                         
  -8   2   1         38.95         50.15         3.37 o                         
  -7   2   1        564.98        543.91         8.90 o                         
  -6   2   1        679.51        728.10        10.44 o                         
  -5   2   1       1136.70       1136.34        13.44 o                         
  -4   2   1        906.59        912.25        11.72 o                         
  -3   2   1       1428.83       1332.28        16.10 o                         
  -2   2   1        434.93        439.47         8.48 o                         
  -1   2   1         10.69         12.49         3.35 o                         
   0   2   1        214.41        219.83         5.67 o                         
   1   2   1        880.29        881.52        11.26 o                         
   2   2   1          0.73          1.43         2.14 o                         
   3   2   1          0.45          1.62         2.00 o                         
   4   2   1        121.95        138.84         5.46 o                         
   5   2   1        850.17        800.70        10.82 o                         
   6   2   1        165.72        180.47         5.33 o                         
   7   2   1        178.41        168.26         6.87 o                         
   8   2   1         39.30         68.04         3.93 o                         
   9   2   1       1304.18       1341.14        15.29 o                         
  10   2   1        481.37        537.35         9.08 o                         
  11   2   1        219.94        239.73         6.37 o                         
  12   2   1        467.71        464.88         8.75 o                         
  13   2   1        427.57        462.51         8.83 o                         
  14   2   1         62.41         81.41         5.97 o                         
  15   2   1          0.21         -1.34         2.86 o                         
  16   2   1         65.70         70.07         6.10 o                         
  17   2   1        335.68        306.48         9.50 o                         
  18   2   1        112.50        108.51         6.97 o                         
  19   2   1        665.67        654.14        16.35 o                         
  20   2   1        117.56        129.97         8.47 o                         
  21   2   1          1.00          4.56         5.02 o                         
  22   2   1         62.72         73.04         7.95 o                         
  23   2   1         18.93         20.82         5.63 o                         
  24   2   1        159.63        163.11         9.14 o                         
  25   2   1         22.35         25.07         4.03 o                         
  26   2   1         11.90         17.96         5.65 o                         
  27   2   1         62.99         78.09         6.80 o                         
  28   2   1          7.89         14.18         3.41 o                         
  29   2   1         10.86          6.99         3.81 o                         
  30   2   1         19.94         18.27         3.52 o                         
  31   2   1          4.57         12.00         4.38 o                         
  32   2   1        108.04        101.81         5.74 o                         
  33   2   1          4.68         20.26         4.73 o                         
 -30   3   1         43.37         39.88         4.83 o                         
 -29   3   1          0.03          6.47         4.29 o                         
 -28   3   1          7.57         14.63         6.65 o                         
 -27   3   1        105.56        104.96         4.94 o                         
 -26   3   1          2.12         14.39         8.01 o                         
 -25   3   1         73.66         82.86         4.67 o                         
 -24   3   1        181.99        187.79        13.41 o                         
 -23   3   1         22.12         26.11         3.22 o                         
 -22   3   1          0.60         -5.56         5.56 o                         
 -21   3   1        125.30        118.03         7.08 o                         
 -20   3   1          7.74         16.30         2.68 o                         
 -19   3   1         84.88         79.19         5.89 o                         
 -18   3   1         98.95        103.55         6.11 o                         
 -17   3   1        279.30        284.20        12.04 o                         
 -16   3   1        188.29        199.33         8.85 o                         
 -15   3   1          0.09         10.78         4.26 o                         
 -14   3   1          5.45          8.66         4.15 o                         
 -13   3   1         20.76         20.28         6.78 o                         
 -12   3   1         62.86         74.40         5.87 o                         
 -11   3   1        485.80        476.43        14.14 o                         
 -10   3   1         38.30         43.16         4.54 o                         
  -9   3   1          2.52         -0.60         2.02 o                         
  -8   3   1         35.83         28.61         3.80 o                         
  -7   3   1        590.67        588.65        10.83 o                         
  -6   3   1        806.02        783.66        12.61 o                         
  -5   3   1         13.79         16.84         3.13 o                         
  -4   3   1          2.94         19.32         6.28 o                         
  -3   3   1       1152.77       1189.37        17.68 o                         
  -2   3   1        160.09        186.13         6.24 o                         
  -1   3   1       1782.74       1759.15        20.29 o                         
   0   3   1          7.81         23.06         4.91 o                         
   1   3   1        787.16        780.22        13.52 o                         
   2   3   1        297.89        342.90         8.14 o                         
   3   3   1        188.87        195.49         7.03 o                         
   4   3   1         42.75         53.90         5.07 o                         
   5   3   1        254.98        284.88         7.49 o                         
   6   3   1         13.86         21.67         3.82 o                         
   7   3   1        662.16        664.19        13.39 o                         
   8   3   1        215.21        232.37         6.91 o                         
   9   3   1        944.38        947.92        14.19 o                         
  10   3   1         77.12         87.06         5.27 o                         
  11   3   1          3.44         11.25         3.70 o                         
  12   3   1         62.98         67.88         4.90 o                         
  13   3   1         40.65         45.79         5.84 o                         
  14   3   1          5.41         13.91         2.87 o                         
  15   3   1         19.48         21.83         3.91 o                         
  16   3   1          0.12          4.86         6.03 o                         
  17   3   1        246.28        231.51        13.15 o                         
  18   3   1        224.06        255.51        10.95 o                         
  19   3   1        843.22        800.59        18.85 o                         
  20   3   1        283.39        297.55        11.21 o                         
  21   3   1         28.02         59.47         5.63 o                         
  22   3   1        345.00        317.65        11.60 o                         
  23   3   1        286.31        298.28        11.14 o                         
  24   3   1        233.90        219.25         9.50 o                         
  25   3   1        189.52        181.55        15.21 o                         
  26   3   1        123.97        145.69        14.39 o                         
  27   3   1        141.28        137.88        13.87 o                         
  28   3   1         53.04         58.23         7.66 o                         
  29   3   1         23.62         21.24         4.38 o                         
 -23   4   1         99.62        105.77        21.14 o                         
 -22   4   1        147.19        156.38        19.72 o                         
 -21   4   1         23.18          7.01        12.83 o                         
 -20   4   1          0.09         -5.11        14.22 o                         
 -19   4   1         12.83         16.42        13.61 o                         
 -18   4   1          9.96         -7.18        11.44 o                         
 -17   4   1        127.57        128.48        17.58 o                         
 -16   4   1          0.02         10.41        11.52 o                         
 -15   4   1        379.26        371.52        31.59 o                         
 -14   4   1         52.67         68.45        18.43 o                         
 -13   4   1          7.47         14.11        10.54 o                         
 -12   4   1          5.84         -5.26         8.51 o                         
 -11   4   1          8.81         11.02        10.03 o                         
 -10   4   1          0.54          8.20         9.28 o                         
  -9   4   1        347.14        365.24        19.00 o                         
  -8   4   1         25.44         19.93         8.78 o                         
  -7   4   1          0.02         -3.84         7.94 o                         
  -6   4   1          4.76          6.14         7.40 o                         
  -5   4   1          1.32         -5.65         5.65 o                         
  -4   4   1        307.92        298.35        12.44 o                         
  -3   4   1         12.19         12.62         6.78 o                         
  -2   4   1        704.09        665.32        17.29 o                         
  -1   4   1         76.92         99.51         9.19 o                         
   0   4   1        440.36        425.25        14.23 o                         
   1   4   1          4.08         16.33         6.59 o                         
   2   4   1        518.66        502.71        15.04 o                         
   3   4   1          0.85         -0.90         7.34 o                         
   4   4   1          0.64          3.98         5.64 o                         
   5   4   1         45.12         69.47        13.74 o                         
   6   4   1         95.77         98.17        10.38 o                         
   7   4   1          7.26         13.54         6.20 o                         
   8   4   1         45.06         35.12         8.85 o                         
   9   4   1        310.87        335.14        19.36 o                         
  10   4   1        302.50        342.61        19.45 o                         
  11   4   1        197.16        201.25        20.94 o                         
  12   4   1          1.13         -4.41         8.99 o                         
  13   4   1          4.47          9.66        12.67 o                         
  14   4   1         26.67         21.80        11.17 o                         
  15   4   1          0.98          1.11        10.01 o                         
  16   4   1        122.75        132.75        16.69 o                         
  17   4   1        339.89        334.99        30.85 o                         
  18   4   1          0.52          4.36        16.86 o                         
  19   4   1         41.35         37.06        14.73 o                         
  20   4   1         79.45         97.20        17.01 o                         
  21   4   1         79.39         86.39        16.96 o                         
  22   4   1        533.38        531.05        29.08 o                         
 -10   5   1        302.64        259.63        30.44 o                         
  -9   5   1          2.63          5.53        12.28 o                         
  -8   5   1        132.96        149.20        28.63 o                         
  -7   5   1        338.22        275.30        21.57 o                         
  -6   5   1         37.84         46.84        15.01 o                         
  -5   5   1          4.64         -8.85         8.85 o                         
  -4   5   1          0.33         -8.72         8.72 o                         
  -3   5   1         58.83         54.91        10.95 o                         
  -2   5   1          1.63         -5.18         8.59 o                         
  -1   5   1         44.23         25.68        10.05 o                         
   0   5   1         15.66         21.25         9.96 o                         
   1   5   1         59.14         50.27        14.04 o                         
   2   5   1         56.97         41.76        10.88 o                         
   3   5   1         19.16         17.22         9.60 o                         
   4   5   1         26.39         24.80        13.04 o                         
   5   5   1          0.55        -12.34        12.34 o                         
   6   5   1         29.01         14.99        12.59 o                         
   7   5   1         17.83         24.35        13.32 o                         
   8   5   1         51.92         55.28        15.06 o                         
   9   5   1          0.01         30.38        12.65 o                         
 -36   0   2         10.35          8.31         4.85 o                         
 -35   0   2        386.46        411.25        28.30 o                         
 -34   0   2        133.95        191.68        17.93 o                         
 -33   0   2          0.32          8.06         6.83 o                         
 -32   0   2         12.14         -1.32         5.92 o                         
 -31   0   2         49.48         37.02        10.69 o                         
 -30   0   2         10.12         19.00         7.73 o                         
 -29   0   2          6.74          9.87         8.23 o                         
 -28   0   2         72.91         79.80        15.30 o                         
 -27   0   2        646.90        692.07        18.52 o                         
 -26   0   2          9.14         52.30         8.02 o                         
 -25   0   2       2166.77       1842.65        30.11 o                         
 -24   0   2       2351.51       2152.67        44.52 o                         
 -23   0   2        481.99        506.72        14.51 o                         
 -22   0   2        298.03        278.58        11.09 o                         
 -21   0   2         95.99        113.97         8.19 o                         
 -20   0   2          1.64         -3.43         4.00 o                         
 -19   0   2         14.92          9.25         4.64 o                         
 -18   0   2          1.42          7.27         4.31 o                         
 -17   0   2        172.54        193.17         8.29 o                         
 -16   0   2        508.64        630.00        13.37 o                         
 -15   0   2       6223.62       6440.37        68.41 o                         
 -14   0   2        670.68        866.38        15.08 o                         
 -13   0   2         21.91         42.07         4.44 o                         
 -12   0   2       1276.15       1331.95        18.76 o                         
 -11   0   2         96.03         92.42         5.58 o                         
 -10   0   2         99.35         97.31         5.54 o                         
  -9   0   2        893.77        767.48        21.18 o                         
  -8   0   2         80.18         87.34         5.02 o                         
  -7   0   2       2911.17       2648.05        37.76 o                         
  -6   0   2       2953.22       2619.06        36.94 o                         
  -5   0   2       4643.16       4642.64        73.18 o                         
  -4   0   2      14593.95      13301.37       265.15 o                         
  -3   0   2      28363.55      27124.33       858.29 o                         
  -2   0   2       3498.58       3439.43        44.20 o                         
  -1   0   2          2.39          0.90         1.38 o                         
   0   0   2       9542.09       9884.65       101.27 o                         
   1   0   2      23108.78      23488.79       311.68 o                         
   2   0   2      18761.41      18747.43       261.49 o                         
   3   0   2       8065.11       8137.82        81.11 o                         
   4   0   2       2328.43       2130.37        23.68 o                         
   5   0   2        574.25        592.87         9.24 o                         
   6   0   2         40.49         28.66         4.74 o                         
   7   0   2        152.33        108.49         5.47 o                         
   8   0   2         40.90         36.63         4.64 o                         
   9   0   2       1186.93       1092.93        15.75 o                         
  10   0   2        412.92        435.79         9.48 o                         
  11   0   2        262.34        267.53         7.97 o                         
  12   0   2        236.08        225.71         7.96 o                         
  13   0   2       8768.93       9579.48       188.28 o                         
  14   0   2        149.51        188.39        15.88 o                         
  15   0   2          1.20          6.46         3.98 o                         
  16   0   2         11.94          7.62         4.34 o                         
  17   0   2         63.01         77.31         6.38 o                         
  18   0   2          6.14          2.86         4.06 o                         
  19   0   2        488.79        448.04        12.70 o                         
  20   0   2       1960.67       1829.48        43.60 o                         
  21   0   2        305.72        338.97        12.27 o                         
  22   0   2       5876.74       5110.30        85.41 o                         
  23   0   2        490.44        539.81        20.64 o                         
  24   0   2        116.99        152.20        12.59 o                         
  25   0   2        167.00        171.07        14.25 o                         
  26   0   2        251.73        236.21        15.38 o                         
  27   0   2        401.03        334.60        18.02 o                         
  28   0   2          3.77          3.63         8.97 o                         
  29   0   2         98.91         99.40        12.51 o                         
  30   0   2         56.88         60.96        12.75 o                         
  31   0   2          4.41         20.90         6.42 o                         
  32   0   2         85.34         85.06        13.82 o                         
  33   0   2         13.35         17.36         7.07 o                         
  34   0   2         80.41         83.58        13.33 o                         
  35   0   2          4.96         10.12         5.68 o                         
 -36   1   2          6.13         27.05         5.35 o                         
 -35   1   2        115.87        114.73         8.52 o                         
 -34   1   2          7.17         23.02         8.60 o                         
 -33   1   2          0.00          7.66         4.11 o                         
 -32   1   2         11.74         18.68         6.54 o                         
 -31   1   2          0.09         13.29         8.54 o                         
 -30   1   2        159.48        193.27        10.02 o                         
 -29   1   2        647.78        599.68        16.65 o                         
 -28   1   2        103.77        121.45         8.77 o                         
 -27   1   2          0.13          6.06         6.34 o                         
 -26   1   2         59.29         92.95         8.39 o                         
 -25   1   2       1014.25        981.96        20.13 o                         
 -24   1   2        775.81        722.36        17.02 o                         
 -23   1   2        196.47        217.53         8.76 o                         
 -22   1   2        104.21        123.76         8.62 o                         
 -21   1   2         37.56         29.41         5.14 o                         
 -20   1   2         29.65         34.13         4.25 o                         
 -19   1   2        301.74        307.06         8.62 o                         
 -18   1   2        478.16        444.73        12.25 o                         
 -17   1   2        445.02        439.70         9.75 o                         
 -16   1   2         71.61         81.68         4.78 o                         
 -15   1   2         18.37         13.91         2.88 o                         
 -14   1   2        650.95        697.93         9.65 o                         
 -13   1   2       2314.35       2427.40        24.69 o                         
 -12   1   2        118.25        126.43         4.58 o                         
 -11   1   2        669.55        656.97         8.65 o                         
 -10   1   2        639.03        557.47         7.72 o                         
  -9   1   2       1926.68       1940.60        17.25 o                         
  -8   1   2        275.67        232.04         7.70 o                         
  -7   1   2         17.65         31.26         3.37 o                         
  -6   1   2       9167.76       9056.85        85.14 o                         
  -5   1   2       4380.26       4469.74        39.77 o                         
  -4   1   2         15.52         18.94        10.45 o                         
  -3   1   2      44828.50      45009.65       378.53 o                         
  -2   1   2        204.48        225.01        10.00 o                         
  -1   1   2       4312.20       4237.20        31.73 o                         
   0   1   2      12151.60      11990.56        82.99 o                         
   1   1   2       9237.19       9300.47        65.11 o                         
   2   1   2        570.98        593.00         7.39 o                         
   3   1   2        205.83        181.89         4.34 o                         
   4   1   2         48.31         52.60         3.45 o                         
   5   1   2        506.55        456.93         6.52 o                         
   6   1   2         14.44         26.24         2.40 o                         
   7   1   2       2576.00       2428.05        20.46 o                         
   8   1   2        388.43        369.91         6.14 o                         
   9   1   2        137.66        111.62         4.12 o                         
  10   1   2       1894.53       1954.35        17.85 o                         
  11   1   2        187.44        206.28         5.35 o                         
  12   1   2          5.45          8.26         2.34 o                         
  13   1   2          5.83          2.37         2.45 o                         
  14   1   2         26.53         34.25         3.45 o                         
  15   1   2        417.67        381.52         7.36 o                         
  16   1   2        296.78        312.25         6.89 o                         
  17   1   2        651.78        601.94         9.71 o                         
  18   1   2          0.45          6.98         3.87 o                         
  19   1   2        581.21        568.92        11.99 o                         
  20   1   2         82.34        121.96         8.32 o                         
  21   1   2       3347.39       3029.70        33.05 o                         
  22   1   2        321.45        362.11        10.88 o                         
  23   1   2       1304.79       1163.89        18.79 o                         
  24   1   2         26.81         39.71         5.70 o                         
  25   1   2         46.65         48.77         7.44 o                         
  26   1   2        112.25        110.21         8.24 o                         
  27   1   2         93.65        112.91         9.47 o                         
  28   1   2         30.37         38.61         6.58 o                         
  29   1   2         65.60         69.06         8.64 o                         
  30   1   2          3.41         15.77         4.63 o                         
  31   1   2          8.87         12.47         4.65 o                         
  32   1   2         12.01          8.11         4.30 o                         
  33   1   2          3.22          8.64         7.29 o                         
  34   1   2          0.00         17.69         3.45 o                         
 -34   2   2         38.55         48.17         7.65 o                         
 -33   2   2         43.73         53.35         3.95 o                         
 -32   2   2        128.57        140.51         9.30 o                         
 -31   2   2          8.83         10.76         4.82 o                         
 -30   2   2         25.35         32.89         9.00 o                         
 -29   2   2        300.35        311.77        12.42 o                         
 -28   2   2          0.36          5.36         6.66 o                         
 -27   2   2         70.09         81.67         7.92 o                         
 -26   2   2          7.18         26.83         9.07 o                         
 -25   2   2        196.00        172.87         9.50 o                         
 -24   2   2         37.04         53.59         7.33 o                         
 -23   2   2         56.85         81.79         7.17 o                         
 -22   2   2          0.77         16.70         4.46 o                         
 -21   2   2       1322.76       1282.64        23.53 o                         
 -20   2   2         32.11         39.58         5.57 o                         
 -19   2   2          0.54          6.13         3.35 o                         
 -18   2   2        231.27        241.64         9.04 o                         
 -17   2   2        335.30        354.06         9.81 o                         
 -16   2   2          6.81         12.41         3.34 o                         
 -15   2   2          0.52          8.96         3.37 o                         
 -14   2   2          5.02         -0.57         3.11 o                         
 -13   2   2         17.14         20.71         3.60 o                         
 -12   2   2         53.78         75.19         5.17 o                         
 -11   2   2        367.99        416.06         8.50 o                         
 -10   2   2        596.73        611.86         9.54 o                         
  -9   2   2       1171.50       1211.70        14.15 o                         
  -8   2   2        264.77        296.53         7.55 o                         
  -7   2   2        549.73        577.73         9.32 o                         
  -6   2   2       1963.02       2004.33        19.64 o                         
  -5   2   2       1633.87       1692.33        17.43 o                         
  -4   2   2        235.88        240.09         8.89 o                         
  -3   2   2        332.42        300.93         9.96 o                         
  -2   2   2        107.35        113.24         4.47 o                         
  -1   2   2       1567.40       1563.01        16.32 o                         
   0   2   2        763.86        745.65        10.32 o                         
   1   2   2          1.85          6.55         2.41 o                         
   2   2   2         24.36         22.49         3.63 o                         
   3   2   2        155.32        186.54         7.79 o                         
   4   2   2        877.68        894.30        11.62 o                         
   5   2   2        753.43        752.53        10.54 o                         
   6   2   2         39.73         46.95         3.55 o                         
   7   2   2       1615.06       1594.83        16.94 o                         
   8   2   2        758.36        747.95        10.75 o                         
   9   2   2        403.66        400.52         7.84 o                         
  10   2   2         19.41         16.02         3.52 o                         
  11   2   2        113.04        124.85         5.09 o                         
  12   2   2        965.82        989.78        13.03 o                         
  13   2   2         44.18         59.84         4.01 o                         
  14   2   2        130.01        128.95         6.36 o                         
  15   2   2          8.34         10.10         3.67 o                         
  16   2   2         25.58         21.30         4.29 o                         
  17   2   2       1004.55        867.22        17.18 o                         
  18   2   2        192.20        189.52         8.27 o                         
  19   2   2         50.52         66.94         6.06 o                         
  20   2   2         30.41         40.05         9.41 o                         
  21   2   2        599.79        551.57        15.43 o                         
  22   2   2          6.87         14.48         6.23 o                         
  23   2   2          2.15          4.15         6.21 o                         
  24   2   2          4.67         13.00         5.06 o                         
  25   2   2          0.46          1.79         3.81 o                         
  26   2   2          0.14          7.15         4.98 o                         
  27   2   2        124.71        128.05         8.47 o                         
  28   2   2         79.73         82.62         6.03 o                         
  29   2   2        107.84         95.27         6.70 o                         
  30   2   2         87.99         94.32         6.35 o                         
  31   2   2         36.37         49.02         7.46 o                         
  32   2   2        158.79        170.62        16.62 o                         
 -30   3   2         48.44         53.74         5.62 o                         
 -29   3   2          6.93         13.68         5.57 o                         
 -28   3   2          6.78         23.97        12.73 o                         
 -27   3   2         56.62         49.12         5.78 o                         
 -26   3   2          0.78          5.60         6.17 o                         
 -25   3   2          1.70         -0.42         2.77 o                         
 -24   3   2        166.45        141.86         8.61 o                         
 -23   3   2         16.70         26.02         4.08 o                         
 -22   3   2        535.74        478.56        15.14 o                         
 -21   3   2         23.86         22.88         5.07 o                         
 -20   3   2         85.25         74.47         7.02 o                         
 -19   3   2        258.05        233.64         9.47 o                         
 -18   3   2         36.66         30.44         6.66 o                         
 -17   3   2        100.37         90.82         6.19 o                         
 -16   3   2          0.89         -0.48         3.76 o                         
 -15   3   2        336.69        318.33         9.65 o                         
 -14   3   2        100.27        112.82         6.80 o                         
 -13   3   2        756.65        769.21        16.03 o                         
 -12   3   2       1048.85        995.74        16.63 o                         
 -11   3   2         43.75         55.69         5.45 o                         
 -10   3   2          9.58         17.81         5.89 o                         
  -9   3   2         64.58         57.73         5.05 o                         
  -8   3   2         46.02         41.40         4.46 o                         
  -7   3   2          0.14         -0.53         3.42 o                         
  -6   3   2        245.10        251.01        13.30 o                         
  -5   3   2        477.85        457.69         9.83 o                         
  -4   3   2        292.96        304.84         9.11 o                         
  -3   3   2        950.91        970.40        14.29 o                         
  -2   3   2          0.10         -0.67         4.92 o                         
  -1   3   2         27.98         42.75         4.08 o                         
   0   3   2        351.60        345.54         8.19 o                         
   1   3   2         24.04         28.47         3.12 o                         
   2   3   2        711.40        732.22        14.90 o                         
   3   3   2         77.05         93.26         6.23 o                         
   4   3   2        174.69        182.32         5.93 o                         
   5   3   2        181.35        189.27         6.12 o                         
   6   3   2         61.11         80.35         4.07 o                         
   7   3   2        243.87        278.31        10.16 o                         
   8   3   2          0.09         -1.37         4.52 o                         
   9   3   2          0.62          4.75         3.17 o                         
  10   3   2          8.06          7.95         3.06 o                         
  11   3   2         21.63         12.15         9.31 o                         
  12   3   2        347.90        374.59        14.46 o                         
  13   3   2         17.76         23.37         4.49 o                         
  14   3   2        365.80        399.61        11.93 o                         
  15   3   2        393.84        407.70        12.38 o                         
  16   3   2        132.05        140.01         7.27 o                         
  17   3   2         37.05         41.59         4.55 o                         
  18   3   2         28.28         50.07         4.96 o                         
  19   3   2         14.67         33.93        11.35 o                         
  20   3   2          0.01         12.50         3.09 o                         
  21   3   2         40.80         80.21         6.66 o                         
  22   3   2         21.95         33.05         6.60 o                         
  23   3   2        444.87        419.08        13.59 o                         
  24   3   2         46.67         50.59         6.07 o                         
  25   3   2         54.50         52.44         6.95 o                         
  26   3   2         35.89         44.80         4.21 o                         
  27   3   2         15.40         10.02         4.23 o                         
  28   3   2          0.03         11.49         3.29 o                         
 -23   4   2         16.59          8.43        14.40 o                         
 -22   4   2        122.54        118.90        32.54 o                         
 -21   4   2        206.61        254.45        22.27 o                         
 -20   4   2         19.82         26.05        14.51 o                         
 -19   4   2        190.59        181.79        20.25 o                         
 -18   4   2         17.18         22.53        12.68 o                         
 -17   4   2          7.70        -11.63        11.63 o                         
 -16   4   2          2.44          5.78        11.16 o                         
 -15   4   2        341.06        307.89        20.88 o                         
 -14   4   2         25.82         57.93        13.38 o                         
 -12   4   2         15.92         30.85        13.57 o                         
 -11   4   2        180.74        170.00        19.60 o                         
 -10   4   2        678.97        652.65        20.42 o                         
  -9   4   2          2.19         15.37         4.85 o                         
  -8   4   2         34.41         41.53         9.56 o                         
  -7   4   2         34.69         15.15         8.10 o                         
  -6   4   2         77.13         70.87         9.92 o                         
  -5   4   2        211.80        201.49        12.99 o                         
  -4   4   2         32.26         42.31         7.92 o                         
  -3   4   2        107.26        117.75         9.49 o                         
  -2   4   2        167.80        162.12        13.36 o                         
  -1   4   2         19.61          9.26         6.22 o                         
   0   4   2         79.07         71.77         8.31 o                         
   1   4   2         18.80         10.58         6.28 o                         
   2   4   2         15.52          9.43         6.49 o                         
   3   4   2         37.03         35.50         8.18 o                         
   4   4   2        414.93        404.83        20.42 o                         
   5   4   2         63.10         79.44         8.26 o                         
   6   4   2         38.75         32.00         7.08 o                         
   7   4   2         30.67         28.87         6.74 o                         
   8   4   2         39.71         67.31         9.39 o                         
   9   4   2          0.55          6.05        17.69 o                         
  10   4   2         12.09         13.35        10.03 o                         
  11   4   2        233.59        247.74        17.57 o                         
  12   4   2        209.86        220.69        21.68 o                         
  13   4   2         61.77         49.92        12.55 o                         
  14   4   2          2.61          6.17        10.10 o                         
  15   4   2        161.60        158.89        17.03 o                         
  16   4   2          7.92         13.36        11.05 o                         
  17   4   2         52.31         58.15        13.20 o                         
  18   4   2         57.39         77.41        21.64 o                         
  19   4   2         67.56         89.18        23.53 o                         
  20   4   2        162.18        144.66        18.75 o                         
  21   4   2        453.53        461.37        26.54 o                         
  22   4   2          4.87          5.97        26.37 o                         
 -10   5   2          0.37         15.22        18.67 o                         
  -9   5   2         37.43         45.33        19.17 o                         
  -8   5   2        498.89        418.16        36.03 o                         
  -7   5   2         11.18         27.40         9.81 o                         
  -6   5   2        144.40        139.73        17.83 o                         
  -5   5   2         99.84        106.85        13.21 o                         
  -4   5   2         40.89         22.26        10.17 o                         
  -3   5   2          0.72         -1.46         8.88 o                         
  -2   5   2          5.43         -1.05         8.65 o                         
  -1   5   2         52.59         41.86        10.85 o                         
   0   5   2          2.64         -5.36         9.29 o                         
   1   5   2         83.80         93.61        17.86 o                         
   2   5   2          0.38         10.23        11.06 o                         
   3   5   2        232.41        177.60        21.39 o                         
   4   5   2         13.67         17.04        11.42 o                         
   5   5   2        167.20        181.33        18.45 o                         
   6   5   2        122.94        126.12        16.89 o                         
   7   5   2          4.43          6.26        12.06 o                         
   8   5   2         59.92         52.09        14.11 o                         
   9   5   2          1.88          1.17        12.09 o                         
 -36   1   3          3.05         15.93        12.50 o                         
 -35   1   3         14.21         20.95         5.20 o                         
 -34   1   3         51.52         56.72         7.77 o                         
 -33   1   3         59.60         56.04         8.02 o                         
 -32   1   3        157.34        158.45        10.74 o                         
 -31   1   3        233.26        255.66        11.28 o                         
 -30   1   3        172.44        206.66        10.65 o                         
 -29   1   3        623.95        657.01        17.42 o                         
 -28   1   3        274.95        289.05        11.84 o                         
 -27   1   3        162.31        203.88        10.69 o                         
 -26   1   3        530.98        467.25        14.28 o                         
 -25   1   3        347.19        359.37        10.82 o                         
 -24   1   3        403.01        420.61        13.33 o                         
 -23   1   3        499.26        465.00        11.51 o                         
 -22   1   3        410.86        405.92        10.78 o                         
 -21   1   3          0.21          7.46         4.15 o                         
 -20   1   3        653.45        646.59        14.86 o                         
 -19   1   3         75.97        117.13         5.42 o                         
 -18   1   3        376.48        363.44         9.14 o                         
 -17   1   3         22.92         27.70         3.48 o                         
 -16   1   3        580.47        600.31        10.99 o                         
 -15   1   3         61.58         72.02         4.14 o                         
 -14   1   3         28.10         34.21         3.12 o                         
 -13   1   3        106.57        120.10         5.58 o                         
 -12   1   3        738.56        790.79        11.77 o                         
 -11   1   3       2649.36       2492.30        24.60 o                         
 -10   1   3          5.82         10.56         3.70 o                         
  -9   1   3        481.35        519.92         8.70 o                         
  -8   1   3          1.06          3.81         2.58 o                         
  -7   1   3       2185.76       2226.51        21.39 o                         
  -6   1   3        650.44        605.74         7.81 o                         
  -5   1   3         47.51         42.29         2.96 o                         
  -4   1   3       3271.64       3136.30        85.13 o                         
  -3   1   3      81343.04      80651.07       719.75 o                         
  -2   1   3       6437.95       6221.88        54.98 o                         
  -1   1   3          3.13          5.55         2.67 o                         
   0   1   3       4505.08       4385.60        35.55 o                         
   1   1   3        678.93        692.32         8.81 o                         
   2   1   3         27.72         29.17         2.37 o                         
   3   1   3        167.23        173.57         4.48 o                         
   4   1   3        198.64        197.26         4.49 o                         
   5   1   3       5053.37       4857.13        40.80 o                         
   6   1   3        571.56        512.50         8.52 o                         
   7   1   3        975.55        893.34        11.82 o                         
   8   1   3        911.06        886.13        12.06 o                         
   9   1   3       4875.25       4789.39        41.59 o                         
  10   1   3        261.95        259.30         7.00 o                         
  11   1   3        113.22        115.66         5.39 o                         
  12   1   3        401.89        422.15         8.83 o                         
  13   1   3       1474.95       1571.35        19.29 o                         
  14   1   3         31.61         28.02         3.82 o                         
  15   1   3        369.01        384.42        10.51 o                         
  16   1   3        295.84        338.21         9.08 o                         
  17   1   3        966.39        971.73        15.32 o                         
  18   1   3          4.58          7.57         3.72 o                         
  19   1   3          1.13         -0.74         4.04 o                         
  20   1   3         11.20         19.88         4.75 o                         
  21   1   3        945.35        867.92        15.64 o                         
  22   1   3          6.41         38.78         6.26 o                         
  23   1   3       1982.13       1681.28        23.50 o                         
  24   1   3        139.94        157.20         8.23 o                         
  25   1   3        211.13        189.41         9.80 o                         
  26   1   3         34.96         31.33         6.44 o                         
  27   1   3          5.88         10.90         4.44 o                         
  28   1   3          7.60         17.97         6.10 o                         
  29   1   3          3.25         16.92         5.95 o                         
  30   1   3          8.03         13.97         4.50 o                         
  31   1   3         19.82         31.91         6.05 o                         
  32   1   3         37.47         28.14         9.70 o                         
  33   1   3          0.01         -5.76         5.76 o                         
  34   1   3         12.45         21.26         6.08 o                         
 -34   2   3        324.42        317.58        11.85 o                         
 -33   2   3        149.48        131.08         6.52 o                         
 -32   2   3        102.50        116.56         6.90 o                         
 -31   2   3        170.40        151.63         7.93 o                         
 -30   2   3         90.06         75.41        14.32 o                         
 -29   2   3         47.31         71.43         6.27 o                         
 -28   2   3         14.64          7.26         6.21 o                         
 -27   2   3         83.78         93.98         7.52 o                         
 -26   2   3        191.38        207.46         9.87 o                         
 -25   2   3        375.66        369.05        12.89 o                         
 -24   2   3       1161.38       1088.22        22.12 o                         
 -23   2   3          7.59         28.14         4.70 o                         
 -22   2   3          4.50          6.43         4.77 o                         
 -21   2   3         99.99        111.37         6.85 o                         
 -20   2   3        463.84        482.50        11.64 o                         
 -19   2   3        810.68        774.74        14.55 o                         
 -18   2   3         47.69         66.06         5.98 o                         
 -17   2   3        596.09        596.94        12.40 o                         
 -16   2   3        457.13        456.28        10.63 o                         
 -15   2   3        186.90        195.79        11.84 o                         
 -14   2   3         22.93         19.18         5.00 o                         
 -13   2   3        178.40        167.25         6.89 o                         
 -12   2   3         71.52         92.58         4.25 o                         
 -11   2   3        463.08        483.77        10.25 o                         
 -10   2   3       1704.84       1694.80        17.84 o                         
  -9   2   3         90.64        129.43         7.80 o                         
  -8   2   3       6939.63       7019.70        53.36 o                         
  -7   2   3       5362.20       5518.87        43.32 o                         
  -6   2   3       1554.44       1599.41        16.80 o                         
  -5   2   3       1483.56       1464.31        19.46 o                         
  -4   2   3        374.15        371.65         7.25 o                         
  -3   2   3         81.41        101.68         5.92 o                         
  -2   2   3        384.54        438.51         9.25 o                         
  -1   2   3       6195.76       6415.45        48.95 o                         
   0   2   3         86.88        116.14         6.67 o                         
   1   2   3       1425.55       1417.79        15.30 o                         
   2   2   3         10.51         -2.79         3.26 o                         
   3   2   3          2.05         -2.92         2.92 o                         
   4   2   3         95.25        113.56         4.56 o                         
   5   2   3       1879.07       1870.07        18.83 o                         
   6   2   3          8.76         15.27         2.91 o                         
   7   2   3         91.22        109.74         4.44 o                         
   8   2   3       1061.70       1038.59        13.03 o                         
   9   2   3         71.38         96.53         5.55 o                         
  10   2   3        810.41        795.01        11.27 o                         
  11   2   3        115.02        125.66         4.93 o                         
  12   2   3        264.08        289.10         6.91 o                         
  13   2   3        402.23        392.49         9.67 o                         
  14   2   3         18.41         15.39         3.53 o                         
  15   2   3         10.30         16.40         3.93 o                         
  16   2   3       2742.55       2571.40        29.35 o                         
  17   2   3        188.99        219.99        10.44 o                         
  18   2   3        348.73        366.30        12.04 o                         
  19   2   3        605.60        524.71        12.65 o                         
  20   2   3        157.45        160.40         8.95 o                         
  21   2   3          2.97         16.71         5.05 o                         
  22   2   3         85.60         99.08         7.80 o                         
  23   2   3          0.00          8.25         6.76 o                         
  24   2   3         64.75         88.40         8.78 o                         
  25   2   3        163.53        175.87         9.98 o                         
  26   2   3         84.78         95.32         6.59 o                         
  27   2   3         57.87         62.01         5.30 o                         
  28   2   3         72.75         79.59         6.71 o                         
  29   2   3         10.30         13.95         4.72 o                         
  30   2   3        161.28        167.40         9.00 o                         
  31   2   3         63.80         62.90         6.68 o                         
  32   2   3         19.76         53.57        11.39 o                         
 -30   3   3        111.18        118.85         7.05 o                         
 -29   3   3          5.45          4.47         7.77 o                         
 -28   3   3          0.56         15.21        10.88 o                         
 -27   3   3          9.32         16.66         4.98 o                         
 -26   3   3        241.52        251.01        13.51 o                         
 -25   3   3        140.72        147.75        10.65 o                         
 -24   3   3          0.36         10.58         6.60 o                         
 -23   3   3         52.03         62.45         7.09 o                         
 -22   3   3          8.50          5.79         6.53 o                         
 -21   3   3         42.40         43.15         8.49 o                         
 -20   3   3          1.18         17.75         6.12 o                         
 -19   3   3         28.63         17.16         5.68 o                         
 -18   3   3        117.55        127.20        10.16 o                         
 -17   3   3         47.60         62.52        10.86 o                         
 -16   3   3        503.85        510.32        14.79 o                         
 -15   3   3         99.54        136.16         8.59 o                         
 -14   3   3        428.30        423.27        13.26 o                         
 -13   3   3         61.79         81.67         9.73 o                         
 -12   3   3        761.58        745.56        19.29 o                         
 -11   3   3        647.12        663.08        17.95 o                         
 -10   3   3         10.37         29.55         5.65 o                         
  -9   3   3        871.61        858.32        14.91 o                         
  -8   3   3         17.01         26.07         6.42 o                         
  -7   3   3         72.10         89.79         5.95 o                         
  -6   3   3         55.08         68.46         5.83 o                         
  -5   3   3         15.63         22.97         4.56 o                         
  -4   3   3         60.47         76.83         9.07 o                         
  -3   3   3        193.40        206.44         7.86 o                         
  -2   3   3         55.45         68.34         9.60 o                         
  -1   3   3        963.14        965.94        18.61 o                         
   0   3   3        108.91        129.65         6.77 o                         
   1   3   3         70.12         81.53         6.13 o                         
   2   3   3        379.92        406.68         8.56 o                         
   3   3   3        661.75        661.43        12.07 o                         
   4   3   3        190.53        192.33         5.82 o                         
   5   3   3         61.91         76.21         3.21 o                         
   6   3   3         79.00         86.29         4.52 o                         
   7   3   3         91.65         91.61         6.33 o                         
   8   3   3        151.14        151.98         6.95 o                         
   9   3   3        203.71        234.16         8.66 o                         
  10   3   3        159.87        181.76         6.68 o                         
  11   3   3         73.88         82.84         6.33 o                         
  12   3   3       1054.83       1011.48        17.17 o                         
  13   3   3        396.65        406.69        10.71 o                         
  14   3   3        231.02        248.32         9.97 o                         
  15   3   3        713.83        724.25        18.58 o                         
  16   3   3        240.84        238.99        11.27 o                         
  17   3   3        234.57        243.73        10.79 o                         
  18   3   3        101.98        126.77         6.83 o                         
  19   3   3        312.87        290.21        14.01 o                         
  20   3   3         29.55         56.66         9.19 o                         
  21   3   3        777.55        744.96        24.12 o                         
  22   3   3        418.95        406.17        13.68 o                         
  23   3   3         29.36         43.51         4.82 o                         
  24   3   3         45.27         41.61         3.94 o                         
  25   3   3         33.20         29.93         4.29 o                         
  26   3   3         31.76         22.64         6.23 o                         
  27   3   3         52.31         42.77         8.41 o                         
  28   3   3        159.09        102.79        38.68 o                         
 -24   4   3          1.30         -3.99        12.73 o                         
 -23   4   3         15.04         -0.16         4.94 o                         
 -22   4   3         25.92         11.01         4.73 o                         
 -21   4   3         38.24         39.09         6.91 o                         
 -20   4   3         63.36         65.87        10.90 o                         
 -19   4   3         12.76         22.09        12.46 o                         
 -18   4   3         57.73         54.67         5.55 o                         
 -17   4   3          2.02          8.79         6.40 o                         
 -16   4   3          2.19         13.82         6.58 o                         
 -15   4   3          2.28          5.47         7.86 o                         
 -14   4   3         31.34         57.83        21.06 o                         
 -13   4   3       1130.38       1120.05        23.23 o                         
 -12   4   3        527.23        511.60        15.28 o                         
 -11   4   3          9.38         34.82         4.51 o                         
 -10   4   3        125.78        117.48        12.10 o                         
  -9   4   3          2.49          3.56         9.46 o                         
  -8   4   3         37.32         28.29         3.94 o                         
  -7   4   3         10.32         11.52         3.77 o                         
  -6   4   3          0.09         -3.11         3.11 o                         
  -5   4   3         54.81         62.69         7.10 o                         
  -4   4   3         49.32         39.80         6.03 o                         
  -3   4   3         47.97         42.07         4.81 o                         
  -2   4   3         18.57         20.71         3.83 o                         
  -1   4   3         12.78          9.49         3.71 o                         
   0   4   3        258.37        222.51         8.96 o                         
   1   4   3          7.42          1.48         7.48 o                         
   2   4   3          0.01         -0.66         6.84 o                         
   3   4   3         82.37         90.91         5.97 o                         
   4   4   3        208.32        183.59        13.87 o                         
   5   4   3        162.91        158.12        11.84 o                         
   6   4   3          0.02         -3.93         7.05 o                         
   7   4   3          0.53         -0.28         7.41 o                         
   8   4   3          0.24          7.11         7.39 o                         
   9   4   3         34.35         32.30        10.82 o                         
  10   4   3         38.68         52.52        12.22 o                         
  11   4   3          4.25         -4.48        18.51 o                         
  12   4   3         48.94         56.31        12.90 o                         
  13   4   3          9.57          2.75         9.33 o                         
  14   4   3        344.26        336.08        20.33 o                         
  15   4   3          2.57          1.02        10.47 o                         
  16   4   3        123.58        160.64        16.60 o                         
  17   4   3         94.70         96.61        18.35 o                         
  18   4   3         97.77         84.44        15.36 o                         
  19   4   3         21.91         45.58        19.66 o                         
  20   4   3         14.32         -3.21        16.12 o                         
  21   4   3         12.86         15.23        14.55 o                         
 -10   5   3        107.27         93.19        33.19 o                         
  -9   5   3          1.91          5.61        12.56 o                         
  -8   5   3         54.70         62.19        12.78 o                         
  -7   5   3        204.96        162.82        39.49 o                         
  -6   5   3         84.94        106.27        20.44 o                         
  -5   5   3         90.53         86.37        15.64 o                         
  -4   5   3          3.22          3.41         8.87 o                         
  -3   5   3         14.73          0.14         9.28 o                         
  -2   5   3         88.44         67.20        11.73 o                         
  -1   5   3          6.83         13.05         9.80 o                         
   0   5   3         32.72         20.51         9.93 o                         
   1   5   3          0.05         -6.85        11.03 o                         
   2   5   3        101.85         84.82        23.03 o                         
   3   5   3         52.04         57.16        12.11 o                         
   4   5   3          2.67          7.14        21.43 o                         
   5   5   3        174.84        159.53        17.86 o                         
   6   5   3         58.31         58.53        13.82 o                         
   7   5   3         17.87         45.31        13.69 o                         
   8   5   3        205.43        175.31        18.50 o                         
 -37   0   4         71.00         83.99         9.71 o                         
 -36   0   4         42.43         42.61         9.87 o                         
 -35   0   4         11.69         22.29         5.76 o                         
 -34   0   4         35.56         52.40         9.38 o                         
 -33   0   4         25.26         25.91         5.51 o                         
 -32   0   4          0.30          6.91         5.92 o                         
 -31   0   4        102.24        109.66        17.52 o                         
 -30   0   4        180.03        179.92        13.52 o                         
 -29   0   4        137.15        152.44        13.45 o                         
 -28   0   4        261.04        250.30        15.96 o                         
 -27   0   4         12.29         19.14        12.87 o                         
 -26   0   4        185.58        216.90        14.44 o                         
 -25   0   4       1873.72       1609.14        35.62 o                         
 -24   0   4         32.89         55.14         7.33 o                         
 -23   0   4        819.28        770.69        44.79 o                         
 -22   0   4       1083.56        950.33        24.90 o                         
 -21   0   4         48.82         39.99         6.06 o                         
 -20   0   4        218.53        214.33         9.39 o                         
 -19   0   4       1080.88        980.57        52.98 o                         
 -18   0   4        506.21        650.04        18.47 o                         
 -17   0   4        445.50        417.35        11.15 o                         
 -16   0   4       1948.57       1962.50        26.80 o                         
 -15   0   4        449.39        544.60        12.04 o                         
 -14   0   4       5384.69       5185.28       101.36 o                         
 -13   0   4        437.94        542.24        11.41 o                         
 -12   0   4       5446.73       5458.77        72.53 o                         
 -11   0   4        284.05        313.40         8.11 o                         
 -10   0   4        340.43        344.90        10.90 o                         
  -9   0   4        126.40        113.86         7.08 o                         
  -8   0   4       5928.37       5343.11        76.29 o                         
  -7   0   4         68.76         72.45         5.09 o                         
  -6   0   4        631.02        609.12         9.95 o                         
  -5   0   4         26.34         25.59         3.28 o                         
  -4   0   4       7896.86       7870.88        77.75 o                         
  -3   0   4       2804.70       2648.83        28.54 o                         
  -2   0   4        579.56        599.09         9.40 o                         
  -1   0   4       3062.90       3156.93        33.22 o                         
   0   0   4       8148.76       8941.34       130.77 o                         
   1   0   4         66.78         58.56         3.88 o                         
   2   0   4       1725.44       1742.14        47.81 o                         
   3   0   4        691.36        688.86        23.24 o                         
   4   0   4       5735.99       5444.51       123.23 o                         
   5   0   4       1124.27        951.52        14.30 o                         
   6   0   4        279.03        271.44         6.79 o                         
   7   0   4        458.44        538.13         9.84 o                         
   8   0   4       2361.91       2417.06        28.58 o                         
   9   0   4       2789.33       2916.54        33.46 o                         
  10   0   4       1766.11       1741.26        40.80 o                         
  11   0   4        474.33        487.94        10.88 o                         
  12   0   4       5475.08       5696.13       115.62 o                         
  13   0   4         76.40        115.74         9.83 o                         
  14   0   4       2522.02       2780.28        34.73 o                         
  15   0   4        163.84        176.61         8.17 o                         
  16   0   4         48.89         43.88         5.49 o                         
  17   0   4         22.10         42.32         5.68 o                         
  18   0   4        574.21        592.36        14.46 o                         
  19   0   4       2315.38       2016.98        29.83 o                         
  20   0   4        927.20        935.59        26.35 o                         
  21   0   4       1708.25       1515.43        34.81 o                         
  22   0   4          0.08          7.24         7.56 o                         
  23   0   4         16.06         37.35         9.39 o                         
  24   0   4          5.99         13.50         8.35 o                         
  25   0   4         66.09         41.22        10.90 o                         
  26   0   4         68.56         52.30        10.04 o                         
  27   0   4          1.75          7.27         6.27 o                         
  28   0   4          1.03          6.82         5.68 o                         
  29   0   4        171.82        188.20        16.78 o                         
  30   0   4         52.63         67.19        26.98 o                         
  31   0   4          2.40          3.54         4.94 o                         
  32   0   4         78.12        104.07        12.34 o                         
  33   0   4          2.07         17.93         5.02 o                         
  34   0   4          7.83         40.31         6.25 o                         
 -36   1   4          5.96         19.57         3.49 o                         
 -35   1   4        175.48        176.37        17.11 o                         
 -34   1   4         55.18         66.89         8.21 o                         
 -33   1   4          0.04          8.76         5.48 o                         
 -32   1   4        106.78        106.51        11.14 o                         
 -31   1   4         59.52         79.08         9.13 o                         
 -30   1   4        661.26        657.40        17.47 o                         
 -29   1   4         64.11         85.14         8.08 o                         
 -28   1   4        446.49        408.63        14.09 o                         
 -27   1   4         12.28         21.45         6.06 o                         
 -26   1   4         43.20         52.51         6.50 o                         
 -25   1   4          1.09         -0.74         4.23 o                         
 -24   1   4          4.10          0.06         4.17 o                         
 -23   1   4         43.47         49.77         6.03 o                         
 -22   1   4          0.54          2.44         4.28 o                         
 -21   1   4        756.91        718.74        13.53 o                         
 -20   1   4        263.77        287.13         8.98 o                         
 -19   1   4        361.26        334.24         9.15 o                         
 -18   1   4         39.43         48.05         3.87 o                         
 -17   1   4        461.24        459.63         9.99 o                         
 -16   1   4        515.95        549.98        10.57 o                         
 -15   1   4        158.94        181.78         6.55 o                         
 -14   1   4       1055.83        990.19        13.95 o                         
 -13   1   4        235.15        312.94         7.75 o                         
 -12   1   4       1251.17       1192.59        15.06 o                         
 -11   1   4        788.94        855.84        12.21 o                         
 -10   1   4        759.18        741.17        11.18 o                         
  -9   1   4        100.72         80.71         7.53 o                         
  -8   1   4       4467.89       4540.84        38.91 o                         
  -7   1   4         16.73         16.62         3.36 o                         
  -6   1   4       2188.93       1942.72        25.71 o                         
  -5   1   4         92.17        104.69         3.87 o                         
  -4   1   4       3449.18       3226.93        27.87 o                         
  -3   1   4      21476.53      21582.64       220.14 o                         
  -2   1   4       9599.93       9346.42        71.19 o                         
  -1   1   4        640.53        600.93        10.13 o                         
   0   1   4        811.82        736.62         9.70 o                         
   1   1   4        712.38        607.67         9.41 o                         
   2   1   4       3402.42       3303.09        25.99 o                         
   3   1   4         11.64         13.46         2.25 o                         
   4   1   4       1573.19       1530.35        14.29 o                         
   5   1   4          1.09          8.78         2.02 o                         
   6   1   4        456.11        453.02         8.18 o                         
   7   1   4       1564.62       1638.92        18.02 o                         
   8   1   4        238.26        259.14         6.74 o                         
   9   1   4        609.59        686.78        10.86 o                         
  10   1   4        775.43        918.52        13.12 o                         
  11   1   4        189.43        203.05         6.63 o                         
  12   1   4          6.43          7.01         2.96 o                         
  13   1   4        107.51        108.51         5.42 o                         
  14   1   4         71.68         91.83         5.36 o                         
  15   1   4        218.45        241.97         7.69 o                         
  16   1   4         93.44        101.74         7.11 o                         
  17   1   4          0.05         -3.64         3.64 o                         
  18   1   4        132.45        134.14         7.15 o                         
  19   1   4        689.01        620.04        13.10 o                         
  20   1   4         56.35         60.22         6.24 o                         
  21   1   4        581.34        574.04        13.05 o                         
  22   1   4        105.37        115.88         7.63 o                         
  23   1   4        469.72        422.52        11.90 o                         
  24   1   4        279.55        279.59        11.36 o                         
  25   1   4         10.61         21.68         5.59 o                         
  26   1   4        178.27        184.63         9.64 o                         
  27   1   4        139.08        157.43        10.35 o                         
  28   1   4          2.69         17.08         4.14 o                         
  29   1   4        260.68        252.97        12.70 o                         
  30   1   4         23.16         31.29         4.94 o                         
  31   1   4          7.82         20.47         4.12 o                         
  32   1   4        118.78        119.33         7.86 o                         
  33   1   4        101.86        101.50         8.01 o                         
 -34   2   4         54.36         65.01         4.12 o                         
 -33   2   4         68.44         87.90         4.66 o                         
 -32   2   4        245.55        240.08        10.55 o                         
 -31   2   4        255.73        262.24        11.91 o                         
 -30   2   4         38.16         69.61         5.60 o                         
 -29   2   4         43.74         56.63         6.51 o                         
 -28   2   4        295.95        306.34        12.22 o                         
 -27   2   4        416.56        390.43        14.25 o                         
 -26   2   4          0.01         17.13         3.99 o                         
 -25   2   4        145.65        164.22         8.88 o                         
 -24   2   4        902.18        873.75        19.56 o                         
 -23   2   4          0.13         18.22         4.15 o                         
 -22   2   4         14.13         22.58         4.00 o                         
 -21   2   4        421.52        384.69        10.79 o                         
 -20   2   4        151.86        159.94         7.54 o                         
 -19   2   4         84.72         94.83         7.76 o                         
 -18   2   4          0.32          3.56         3.79 o                         
 -17   2   4        232.96        243.32         8.34 o                         
 -16   2   4        538.37        513.34        11.36 o                         
 -15   2   4        118.92        126.59         6.09 o                         
 -14   2   4        117.84        128.16         5.80 o                         
 -13   2   4        245.68        229.46         7.34 o                         
 -12   2   4        329.20        322.39         6.79 o                         
 -11   2   4        288.25        309.82        11.15 o                         
 -10   2   4         72.40         86.72         4.81 o                         
  -9   2   4         45.25         62.35         6.41 o                         
  -8   2   4       8076.65       8064.68        60.46 o                         
  -7   2   4       3253.58       3303.68        34.91 o                         
  -6   2   4        281.91        324.64        16.71 o                         
  -5   2   4         45.69         62.55         4.26 o                         
  -4   2   4        419.20        391.91         7.41 o                         
  -3   2   4         86.63         95.35         5.72 o                         
  -2   2   4       3291.30       3243.25        30.89 o                         
  -1   2   4       5734.43       5727.72        44.47 o                         
   0   2   4        504.69        563.32        16.23 o                         
   1   2   4       1694.39       1660.87        16.97 o                         
   2   2   4        123.16        137.63         6.11 o                         
   3   2   4         20.02         17.52         2.36 o                         
   4   2   4        212.69        229.99         6.67 o                         
   5   2   4        156.02        184.31         5.37 o                         
   6   2   4        415.96        416.13         7.81 o                         
   7   2   4       1989.61       1972.16        19.79 o                         
   8   2   4         73.86         79.67         3.97 o                         
   9   2   4        814.13        865.24        11.76 o                         
  10   2   4         33.78         29.70         3.82 o                         
  11   2   4         34.80         47.55         4.21 o                         
  12   2   4          5.69          6.58         2.61 o                         
  13   2   4        239.99        248.39         8.01 o                         
  14   2   4        258.94        247.60         8.26 o                         
  15   2   4         54.82         62.71         5.11 o                         
  16   2   4         90.98        112.55         8.22 o                         
  17   2   4        798.29        837.46        15.29 o                         
  18   2   4        927.37        892.64        16.07 o                         
  19   2   4        253.69        241.73        10.26 o                         
  20   2   4        392.31        371.81        11.26 o                         
  21   2   4         68.33         84.40         7.00 o                         
  22   2   4         17.09         17.11         5.22 o                         
  23   2   4        174.73        185.28        10.20 o                         
  24   2   4        308.70        324.95        12.30 o                         
  25   2   4         58.22         62.41         5.65 o                         
  26   2   4          2.46         11.91         6.96 o                         
  27   2   4         20.08         27.35         4.26 o                         
  28   2   4        219.19        221.53        11.30 o                         
  29   2   4         19.80         23.19         3.31 o                         
  30   2   4         26.66         17.25        13.08 o                         
  31   2   4          3.65         11.66         3.78 o                         
 -30   3   4         39.43         70.81         5.57 o                         
 -29   3   4          7.50          2.27         4.90 o                         
 -28   3   4          0.51         13.96         4.96 o                         
 -27   3   4          1.00         10.47         5.52 o                         
 -26   3   4         26.12          8.27        12.83 o                         
 -25   3   4        223.11        220.58        19.45 o                         
 -24   3   4          8.68         16.55        13.55 o                         
 -23   3   4          5.35         23.52         8.57 o                         
 -22   3   4        372.17        359.60        15.85 o                         
 -21   3   4         40.97         39.39         7.15 o                         
 -20   3   4        122.34        132.00        16.63 o                         
 -19   3   4          9.38          2.37         9.85 o                         
 -18   3   4        851.66        781.40        18.33 o                         
 -17   3   4        106.23         96.67         8.87 o                         
 -16   3   4         12.83         22.97         5.76 o                         
 -15   3   4        124.04        154.14         9.35 o                         
 -14   3   4        509.63        523.31        20.33 o                         
 -13   3   4          5.95         21.36         7.97 o                         
 -12   3   4       1870.40       1847.75        28.22 o                         
 -11   3   4        116.94        148.21        11.99 o                         
 -10   3   4         30.29         32.15         8.24 o                         
  -9   3   4        240.01        250.27        12.01 o                         
  -8   3   4         51.54         53.31         6.31 o                         
  -7   3   4          2.67          4.87         4.33 o                         
  -6   3   4        353.12        351.24        10.30 o                         
  -5   3   4         33.71         49.10         5.53 o                         
  -4   3   4        165.74        169.35         9.12 o                         
  -3   3   4         13.83         13.93         4.10 o                         
  -2   3   4         53.81         62.48         5.75 o                         
  -1   3   4        326.15        361.94        10.07 o                         
   0   3   4        172.70        181.06         7.87 o                         
   1   3   4         25.56         30.94         4.66 o                         
   2   3   4        166.32        174.19         7.67 o                         
   3   3   4         82.50        103.05         7.37 o                         
   4   3   4         30.91         33.99         5.32 o                         
   5   3   4        163.83        164.27         7.50 o                         
   6   3   4        422.64        433.82        10.76 o                         
   7   3   4        226.32        263.53         8.91 o                         
   8   3   4        776.04        771.60        14.29 o                         
   9   3   4         85.18        107.00         7.09 o                         
  10   3   4          2.65         18.42         4.03 o                         
  11   3   4         50.29         52.77         5.12 o                         
  12   3   4        127.30        122.99         7.83 o                         
  13   3   4         34.51         49.48         4.12 o                         
  14   3   4         67.11         66.09         7.63 o                         
  15   3   4        189.46        167.31        13.06 o                         
  16   3   4         23.78         42.97        10.61 o                         
  17   3   4        234.59        226.92         8.41 o                         
  18   3   4         77.55         69.47         8.61 o                         
  19   3   4         28.56         35.86         3.50 o                         
  20   3   4         73.27         87.42         5.54 o                         
  21   3   4         11.34          6.34         8.76 o                         
  22   3   4         86.99         62.44        11.26 o                         
  23   3   4         18.06         22.58         5.73 o                         
  24   3   4         11.69         17.30         5.32 o                         
  25   3   4         26.24         21.25         4.74 o                         
  26   3   4         77.24         63.28        16.74 o                         
  27   3   4         98.05         79.33         6.15 o                         
 -24   4   4          9.29          6.35         5.11 o                         
 -23   4   4         41.22         46.34         5.44 o                         
 -22   4   4        120.61        113.40         6.49 o                         
 -21   4   4          8.48         14.16        11.93 o                         
 -20   4   4          1.32         14.43         4.72 o                         
 -19   4   4          2.61          9.08         8.10 o                         
 -18   4   4         63.32         70.77         8.88 o                         
 -17   4   4        283.49        234.80        27.23 o                         
 -16   4   4         48.29         61.65         9.72 o                         
 -15   4   4         88.05         79.55         7.43 o                         
 -14   4   4         81.39        105.86         6.55 o                         
 -13   4   4        959.99        902.29        20.95 o                         
 -12   4   4          1.52         21.46         4.85 o                         
 -11   4   4        339.02        321.11        12.40 o                         
 -10   4   4         58.46         64.45         6.64 o                         
  -9   4   4          3.06          5.12         3.74 o                         
  -8   4   4         80.88         91.19         9.18 o                         
  -7   4   4          4.18         -0.36         5.07 o                         
  -6   4   4         19.62         16.39         4.52 o                         
  -5   4   4         15.87         12.76         4.02 o                         
  -4   4   4         37.18         46.34         5.21 o                         
  -3   4   4         22.68         16.67         4.90 o                         
  -2   4   4        151.07        156.67         8.12 o                         
  -1   4   4          0.22          9.91         5.33 o                         
   0   4   4         58.86         69.22         5.97 o                         
   1   4   4         72.14         71.85         9.86 o                         
   2   4   4         76.84         87.56        12.60 o                         
   3   4   4         53.65         49.07         5.67 o                         
   4   4   4         15.10          5.48         3.37 o                         
   5   4   4          7.40          8.31         3.68 o                         
   6   4   4        162.53        155.36        19.83 o                         
   7   4   4        637.66        621.54        16.70 o                         
   8   4   4         22.12         41.07         4.05 o                         
   9   4   4        546.92        559.43        15.92 o                         
  10   4   4         53.17         96.37        14.12 o                         
  11   4   4          3.47         13.03         5.84 o                         
  12   4   4         28.42         43.53        11.68 o                         
  13   4   4        263.89        243.90        19.49 o                         
  14   4   4          6.04         18.05         6.00 o                         
  15   4   4        110.51        119.01         6.20 o                         
  16   4   4        204.89        188.37        18.43 o                         
  17   4   4         69.11         69.89         4.74 o                         
  18   4   4        133.37        156.24        17.93 o                         
  19   4   4         35.14         47.80        19.91 o                         
  20   4   4         65.02         81.94        23.03 o                         
  21   4   4         50.41         48.61        16.29 o                         
 -10   5   4        108.65        100.55        17.83 o                         
  -9   5   4          9.69         21.18         9.61 o                         
  -8   5   4          5.41          8.61         9.47 o                         
  -7   5   4         19.27         19.41        10.56 o                         
  -6   5   4         13.69         15.41        10.56 o                         
  -5   5   4         79.14         68.87        15.40 o                         
  -4   5   4          7.77         14.12        12.17 o                         
  -3   5   4          4.58          1.77        11.27 o                         
  -2   5   4        112.67        109.32        16.55 o                         
  -1   5   4        738.42        671.75        28.65 o                         
   0   5   4         10.11         40.88        13.07 o                         
   1   5   4          8.32         22.85        12.54 o                         
   2   5   4        166.89        184.75        17.99 o                         
   3   5   4         26.01         35.79        19.58 o                         
   4   5   4         59.03         62.18        11.56 o                         
   5   5   4          0.41         11.37        12.04 o                         
   6   5   4         14.84         -3.34        10.96 o                         
   7   5   4          7.80          1.73        18.18 o                         
 -36   1   5         35.80         45.98        10.08 o                         
 -35   1   5         22.70         44.02        10.86 o                         
 -34   1   5          2.80          8.12         7.41 o                         
 -33   1   5          0.54          3.64         8.46 o                         
 -32   1   5          1.71         11.32         6.16 o                         
 -31   1   5          0.54          5.64         4.76 o                         
 -30   1   5        333.30        352.85        12.81 o                         
 -29   1   5        155.21        171.06         9.59 o                         
 -28   1   5         91.41        117.82         8.57 o                         
 -27   1   5        596.34        546.06        13.36 o                         
 -26   1   5        273.00        280.91        10.25 o                         
 -25   1   5         17.16         24.99         5.42 o                         
 -24   1   5         51.35         59.28         6.23 o                         
 -23   1   5        344.04        339.28        10.38 o                         
 -22   1   5        170.36        150.73         7.74 o                         
 -21   1   5        978.93        932.89        15.70 o                         
 -20   1   5        260.37        291.87         8.94 o                         
 -19   1   5       1257.43       1103.09        29.89 o                         
 -18   1   5        172.47        185.61         7.16 o                         
 -17   1   5          2.61          2.45         3.54 o                         
 -16   1   5         53.23         56.48         4.67 o                         
 -15   1   5         15.05         11.48         3.22 o                         
 -14   1   5         41.74         42.36         4.14 o                         
 -13   1   5         73.40         96.73         4.85 o                         
 -12   1   5        157.97        168.37         6.02 o                         
 -11   1   5       3405.11       3326.00        35.39 o                         
 -10   1   5        599.54        577.37         9.56 o                         
  -9   1   5        372.39        428.97         8.05 o                         
  -8   1   5        253.75        262.91         6.27 o                         
  -7   1   5       1281.43       1234.66        14.32 o                         
  -6   1   5       2593.61       2553.49        21.19 o                         
  -5   1   5       1705.36       1647.23        15.75 o                         
  -4   1   5       4512.53       4382.99        36.35 o                         
  -3   1   5       6220.38       6372.40        66.02 o                         
  -2   1   5        101.17        155.80        13.57 o                         
  -1   1   5       3178.61       3302.84        28.58 o                         
   0   1   5        448.22        439.75         7.51 o                         
   1   1   5       2133.79       2090.61        17.99 o                         
   2   1   5       1959.41       1833.70        16.37 o                         
   3   1   5        868.48        883.06        10.40 o                         
   4   1   5       3152.40       2934.48        24.39 o                         
   5   1   5          7.32         10.09         2.60 o                         
   6   1   5       1167.35       1139.50        14.15 o                         
   7   1   5       1875.86       1980.76        21.00 o                         
   8   1   5        105.63        113.96         5.14 o                         
   9   1   5        576.36        576.88        10.20 o                         
  10   1   5        277.77        381.41         8.51 o                         
  11   1   5        105.41        112.41         5.40 o                         
  12   1   5          1.36         -1.52         2.67 o                         
  13   1   5        607.51        629.85        14.96 o                         
  14   1   5         22.18         19.80         3.78 o                         
  15   1   5        332.43        336.32         8.91 o                         
  16   1   5         60.62         74.18         5.48 o                         
  17   1   5        606.55        589.82        14.27 o                         
  18   1   5        443.36        450.44        11.31 o                         
  19   1   5         38.67         48.93         7.48 o                         
  20   1   5       1279.59       1163.31        18.73 o                         
  21   1   5          1.32         11.75         5.13 o                         
  22   1   5        290.46        312.46        10.47 o                         
  23   1   5         31.18         33.70         5.96 o                         
  24   1   5        103.34        107.28         8.23 o                         
  25   1   5         21.68         42.69         5.74 o                         
  26   1   5        557.32        466.18        14.57 o                         
  27   1   5         13.53         29.21         9.85 o                         
  28   1   5         72.30         96.99        12.37 o                         
  29   1   5        116.00        118.48         8.32 o                         
  30   1   5        129.48        152.19        13.40 o                         
  31   1   5        147.91        140.89         8.94 o                         
  32   1   5          0.77          6.38         3.45 o                         
  33   1   5         67.30         83.19         5.54 o                         
 -34   2   5        152.32        163.09        12.68 o                         
 -33   2   5        126.83        141.20         8.87 o                         
 -32   2   5        269.23        274.85        11.25 o                         
 -31   2   5         14.17         15.53         4.10 o                         
 -30   2   5         81.85         91.58         6.72 o                         
 -29   2   5          6.07         13.57         3.87 o                         
 -28   2   5        102.86        114.33         8.05 o                         
 -27   2   5        139.84        162.55         8.66 o                         
 -26   2   5         52.75         60.11         6.64 o                         
 -25   2   5          7.57         18.01         5.98 o                         
 -24   2   5          7.34          9.58         6.31 o                         
 -23   2   5         11.79         12.70         3.08 o                         
 -22   2   5       1037.29        912.97        16.63 o                         
 -21   2   5        151.77        142.61         7.39 o                         
 -20   2   5         94.79         85.72         8.26 o                         
 -19   2   5          7.04         13.06         5.48 o                         
 -18   2   5        664.27        605.27        12.77 o                         
 -17   2   5         98.14        127.72         6.34 o                         
 -16   2   5       1373.55       1364.20        19.36 o                         
 -15   2   5          0.77          0.88         4.33 o                         
 -14   2   5         22.65         18.45         5.00 o                         
 -13   2   5          4.36          8.66         4.43 o                         
 -12   2   5         51.25         74.11         4.36 o                         
 -11   2   5        272.81        253.90         8.65 o                         
 -10   2   5        165.22        192.94        13.22 o                         
  -9   2   5       5013.42       5001.39        45.02 o                         
  -8   2   5         98.69        124.27         6.13 o                         
  -7   2   5          2.59         15.48        12.62 o                         
  -6   2   5       8713.98       9080.56        67.15 o                         
  -5   2   5         69.07         62.85         7.31 o                         
  -4   2   5        377.60        418.59        12.00 o                         
  -3   2   5       5790.26       5805.72        49.77 o                         
  -2   2   5       5456.22       5497.89        58.42 o                         
  -1   2   5          0.52          8.95         8.00 o                         
   0   2   5        465.04        445.86        11.16 o                         
   1   2   5        863.89        812.87        10.63 o                         
   2   2   5          0.01         -1.35         3.33 o                         
   3   2   5        154.36        140.70         4.42 o                         
   4   2   5        500.87        496.35         8.78 o                         
   5   2   5        414.60        438.88         7.97 o                         
   6   2   5        228.85        281.28         6.53 o                         
   7   2   5         48.43         55.55         3.28 o                         
   8   2   5          1.09          5.29         1.74 o                         
   9   2   5       1161.77       1135.02        16.37 o                         
  10   2   5         10.19         13.58         4.57 o                         
  11   2   5         72.95         83.21         5.01 o                         
  12   2   5          0.18         -1.17         4.05 o                         
  13   2   5          0.32          0.52         3.13 o                         
  14   2   5          0.69          3.58         2.46 o                         
  15   2   5        103.80        102.67         5.89 o                         
  16   2   5        486.30        460.52        11.31 o                         
  17   2   5        429.44        429.60        11.25 o                         
  18   2   5        203.32        181.17         7.93 o                         
  19   2   5        134.35        152.05         7.64 o                         
  20   2   5       1875.94       1635.26        27.02 o                         
  21   2   5         34.06         36.58         6.19 o                         
  22   2   5         74.71         86.82         7.06 o                         
  23   2   5        562.63        500.99        15.03 o                         
  24   2   5         45.67         36.90         7.54 o                         
  25   2   5         24.83         32.87         3.86 o                         
  26   2   5        152.32        135.77         8.08 o                         
  27   2   5          0.04          3.36         3.04 o                         
  28   2   5         45.79         41.87         4.96 o                         
  29   2   5         62.47         73.66         5.14 o                         
  30   2   5        181.26        161.58         8.24 o                         
 -30   3   5        139.00        162.33        10.01 o                         
 -29   3   5          0.86          6.53         5.94 o                         
 -28   3   5          9.74         17.43         4.56 o                         
 -27   3   5         56.73         58.77        15.29 o                         
 -26   3   5        114.71        128.23         9.87 o                         
 -25   3   5         95.10        119.49         9.75 o                         
 -24   3   5        448.54        427.77        17.59 o                         
 -23   3   5         72.84         66.34        10.72 o                         
 -22   3   5         29.58         40.99         7.52 o                         
 -21   3   5        468.26        435.30        17.30 o                         
 -20   3   5          0.37          6.11         5.30 o                         
 -19   3   5        653.48        642.45        16.99 o                         
 -18   3   5        197.63        195.65        10.28 o                         
 -17   3   5         19.86         33.12         6.83 o                         
 -16   3   5        670.47        601.18        16.20 o                         
 -15   3   5          3.18         14.33         5.95 o                         
 -14   3   5        807.28        880.39        32.12 o                         
 -13   3   5       4352.42       4212.46        57.06 o                         
 -12   3   5       1005.71       1043.17        21.15 o                         
 -11   3   5        102.87        130.34         9.29 o                         
 -10   3   5        805.50        812.59        19.40 o                         
  -9   3   5        553.92        539.50        20.19 o                         
  -8   3   5         48.07         55.13         6.18 o                         
  -7   3   5         22.45         21.44         5.82 o                         
  -6   3   5          2.77          5.50         4.55 o                         
  -5   3   5         51.70         58.93        16.02 o                         
  -4   3   5         73.45         87.80         7.15 o                         
  -3   3   5         83.88        116.77         6.79 o                         
  -2   3   5         51.43         57.91         5.81 o                         
  -1   3   5        463.32        485.00        11.65 o                         
   0   3   5        213.74        230.40         8.59 o                         
   1   3   5        202.32        217.24         8.35 o                         
   2   3   5         11.16         21.67         4.28 o                         
   3   3   5        416.45        436.94        12.21 o                         
   4   3   5        788.65        744.91        14.33 o                         
   5   3   5         68.41         83.86         6.48 o                         
   6   3   5        257.99        258.64         9.38 o                         
   7   3   5          3.69          2.08         3.89 o                         
   8   3   5        138.81        168.10         9.01 o                         
   9   3   5          7.27         23.54         9.23 o                         
  10   3   5        252.79        252.38        11.07 o                         
  11   3   5          8.30         21.14         7.16 o                         
  12   3   5         46.17         64.38         7.17 o                         
  13   3   5        602.18        599.53        15.79 o                         
  14   3   5       1705.79       1570.36        26.35 o                         
  15   3   5        101.54        124.19         9.48 o                         
  16   3   5         13.88         17.59         5.69 o                         
  17   3   5         55.57         75.79         9.36 o                         
  18   3   5        974.35        888.69        23.75 o                         
  19   3   5         11.60         31.18         5.65 o                         
  20   3   5        162.13        150.56        10.65 o                         
  21   3   5         14.01         26.98        12.67 o                         
  22   3   5         56.36         58.03         7.95 o                         
  23   3   5        110.82        105.65         8.59 o                         
  24   3   5          3.76         -3.25         6.74 o                         
  25   3   5        119.00        100.27        16.73 o                         
  26   3   5         35.06         45.58         6.36 o                         
 -24   4   5          0.62          5.63         7.12 o                         
 -23   4   5          4.25         19.71         5.19 o                         
 -22   4   5          0.53          8.54         9.50 o                         
 -21   4   5         28.89         32.45         4.88 o                         
 -20   4   5          0.00          7.80         4.54 o                         
 -19   4   5         51.51         36.37         5.16 o                         
 -18   4   5        137.90        125.13         9.07 o                         
 -17   4   5         16.84         22.16        24.64 o                         
 -16   4   5        186.70        169.10        20.60 o                         
 -15   4   5         11.10         28.42         4.68 o                         
 -14   4   5         11.80          7.49         9.57 o                         
 -13   4   5         59.08         66.33         5.76 o                         
 -12   4   5        117.23        112.20         7.95 o                         
 -11   4   5        171.25        152.40        17.36 o                         
 -10   4   5         69.69         64.95         6.24 o                         
  -9   4   5        131.16        134.37         8.74 o                         
  -8   4   5         74.35         55.42         6.51 o                         
  -7   4   5          5.20         -2.95         3.60 o                         
  -6   4   5         18.34         23.34         7.77 o                         
  -5   4   5        177.72        186.51        10.87 o                         
  -4   4   5         66.07         81.04         7.29 o                         
  -3   4   5         37.29         50.36         5.45 o                         
  -2   4   5          0.23          3.25         3.74 o                         
  -1   4   5         49.32         51.98         7.85 o                         
   0   4   5        414.46        390.89        11.75 o                         
   1   4   5         30.48         32.38         7.26 o                         
   2   4   5        123.87        124.81         9.77 o                         
   3   4   5         14.18          7.34         3.82 o                         
   4   4   5          0.00         -4.21         6.58 o                         
   5   4   5         50.60         51.60         6.51 o                         
   6   4   5         15.96         26.61         4.06 o                         
   7   4   5          0.16          3.71         7.20 o                         
   8   4   5         87.98         91.75         5.80 o                         
   9   4   5          7.68         15.98         8.40 o                         
  10   4   5         25.71         46.91         5.92 o                         
  11   4   5          8.60         17.63         4.87 o                         
  12   4   5         60.65         82.94         6.89 o                         
  13   4   5          7.41          4.97         3.89 o                         
  14   4   5          2.44          9.60         3.97 o                         
  15   4   5         63.04         62.39         8.68 o                         
  16   4   5          0.24          2.69         7.19 o                         
  17   4   5         44.99         44.66         7.86 o                         
  18   4   5         43.21         51.57         7.62 o                         
  19   4   5        158.58        133.09         7.88 o                         
  20   4   5         13.95         11.78         4.70 o                         
  -9   5   5         42.00         46.04        11.50 o                         
  -8   5   5        111.70         96.61        13.25 o                         
  -7   5   5          2.03          2.35         9.26 o                         
  -6   5   5        106.65         98.18        19.40 o                         
  -5   5   5          3.83          9.99         9.83 o                         
  -4   5   5          0.03         12.92        10.52 o                         
  -3   5   5        211.87        200.38        15.93 o                         
  -2   5   5         16.26         35.84        13.18 o                         
  -1   5   5        108.44        134.01        17.30 o                         
   0   5   5        126.76        137.87        17.20 o                         
   1   5   5         15.56         24.98        12.99 o                         
   2   5   5         62.83         63.67        19.33 o                         
   3   5   5         33.06         57.32        12.72 o                         
   4   5   5         38.40         70.59        22.95 o                         
   5   5   5        130.44        109.25        25.91 o                         
 -37   0   6        239.44        271.15        20.40 o                         
 -36   0   6          8.32          9.30         5.27 o                         
 -35   0   6         33.19         43.11         7.07 o                         
 -34   0   6         34.20         34.80         9.38 o                         
 -33   0   6        352.45        363.95        26.24 o                         
 -32   0   6          4.57          8.34         5.68 o                         
 -31   0   6         27.30         36.26         8.48 o                         
 -30   0   6          1.14          3.59         6.01 o                         
 -29   0   6        201.43        179.08        34.76 o                         
 -28   0   6        166.74        161.50        13.53 o                         
 -27   0   6        377.96        349.16        17.80 o                         
 -26   0   6        391.92        396.13        18.57 o                         
 -25   0   6       3338.83       2932.52        53.00 o                         
 -24   0   6         26.81         53.80        13.16 o                         
 -23   0   6        991.43        955.20        38.62 o                         
 -22   0   6        776.87        725.30        22.07 o                         
 -21   0   6        198.94        192.47         9.52 o                         
 -20   0   6        183.80        158.55         9.72 o                         
 -19   0   6          4.92          5.86         4.10 o                         
 -18   0   6       1331.74       1308.23        21.10 o                         
 -17   0   6        457.43        441.01        15.60 o                         
 -16   0   6       6828.57       6735.79       119.35 o                         
 -15   0   6       1655.45       1651.11        23.44 o                         
 -14   0   6       3937.89       3997.21        45.28 o                         
 -13   0   6       1029.26        895.63        20.19 o                         
 -12   0   6        126.64         84.58         5.37 o                         
 -11   0   6       1359.79       1375.05        19.46 o                         
 -10   0   6        384.99        416.94         9.60 o                         
  -9   0   6      11419.74      11676.87       129.63 o                         
  -8   0   6        157.59        143.03        10.64 o                         
  -7   0   6        134.88        126.71         5.86 o                         
  -6   0   6       2086.99       2037.27        24.35 o                         
  -5   0   6          0.38         -2.50         2.50 o                         
  -4   0   6       1277.48       1255.80        16.81 o                         
  -3   0   6        380.57        379.14         8.37 o                         
  -2   0   6       3825.05       3897.02        41.51 o                         
  -1   0   6        240.48        243.10         7.00 o                         
   0   0   6       2926.27       3026.92        37.02 o                         
   1   0   6        203.48        210.96         7.00 o                         
   2   0   6        312.15        321.51         8.04 o                         
   3   0   6       7918.58       8409.69       117.32 o                         
   4   0   6       3640.10       3990.58        55.89 o                         
   5   0   6       1205.95       1170.77        26.09 o                         
   6   0   6         32.58         90.00         5.31 o                         
   7   0   6       5885.27       5530.78        58.84 o                         
   8   0   6       3391.32       3705.41        42.08 o                         
   9   0   6       3390.69       3800.90        43.24 o                         
  10   0   6       2177.86       2472.24        30.75 o                         
  11   0   6       1596.88       1583.91        22.13 o                         
  12   0   6        306.40        337.57        14.30 o                         
  13   0   6       1382.65       1449.48        22.09 o                         
  14   0   6        449.62        467.23        11.88 o                         
  15   0   6       1593.01       1450.87        22.73 o                         
  16   0   6          0.05         -4.14         4.14 o                         
  17   0   6        223.76        257.38        14.51 o                         
  18   0   6        365.92        371.98        17.47 o                         
  19   0   6        531.90        475.10        19.59 o                         
  20   0   6        174.29        161.69        13.49 o                         
  21   0   6       2200.90       2029.46        57.09 o                         
  22   0   6        461.60        408.37        19.38 o                         
  23   0   6        545.49        463.95        30.93 o                         
  24   0   6        174.88        177.78        13.54 o                         
  25   0   6          0.07         10.74         6.87 o                         
  26   0   6         37.42         65.45        22.25 o                         
  27   0   6          5.93          1.00         5.80 o                         
  28   0   6        152.37        190.63        14.60 o                         
  29   0   6        293.83        312.80        18.00 o                         
  30   0   6        116.50        130.12        19.33 o                         
  31   0   6         43.80         44.54         8.07 o                         
  32   0   6         31.33         45.82         7.07 o                         
  33   0   6          5.51         33.98         7.24 o                         
 -36   1   6         35.59         45.19         5.37 o                         
 -35   1   6         43.00         50.55         5.90 o                         
 -34   1   6         24.05         30.20         9.00 o                         
 -33   1   6        172.10        160.76        10.23 o                         
 -32   1   6         13.06         24.57        10.39 o                         
 -31   1   6        208.03        226.67        12.17 o                         
 -30   1   6          8.04         16.09         5.38 o                         
 -29   1   6         92.72        115.43         7.99 o                         
 -28   1   6        103.17         96.04         8.56 o                         
 -27   1   6        146.08        137.82         7.96 o                         
 -26   1   6         27.72         30.65         5.19 o                         
 -25   1   6        555.44        491.56        12.45 o                         
 -24   1   6        336.19        338.78        11.34 o                         
 -23   1   6        352.94        330.20        10.25 o                         
 -22   1   6        645.82        562.12        12.46 o                         
 -21   1   6        122.45        116.25         6.88 o                         
 -20   1   6         15.66         15.92         4.29 o                         
 -19   1   6          3.82         13.71         3.75 o                         
 -18   1   6        109.00        124.08         6.26 o                         
 -17   1   6       2076.26       2001.21        23.18 o                         
 -16   1   6        135.07        147.29         6.25 o                         
 -15   1   6       1579.15       1498.76        18.61 o                         
 -14   1   6         22.90         20.18         3.31 o                         
 -13   1   6        149.08        154.79         5.91 o                         
 -12   1   6        189.90        193.78         6.31 o                         
 -11   1   6       1334.92       1322.86        18.17 o                         
 -10   1   6          3.46          0.36         2.70 o                         
  -9   1   6          1.03          2.04         2.45 o                         
  -8   1   6        877.48        952.58        15.73 o                         
  -7   1   6       1213.25       1368.21        14.41 o                         
  -6   1   6       1736.59       1801.00        16.28 o                         
  -5   1   6        631.38        623.99         9.18 o                         
  -4   1   6        321.83        344.64         6.99 o                         
  -3   1   6        165.96        172.90         5.49 o                         
  -2   1   6         13.92         16.34         2.86 o                         
  -1   1   6        433.27        494.73         8.13 o                         
   0   1   6        859.87        774.97        10.37 o                         
   1   1   6         93.08        108.62         3.40 o                         
   2   1   6       5062.14       4818.90        36.62 o                         
   3   1   6        499.02        495.28         7.44 o                         
   4   1   6       1100.40       1127.85        13.78 o                         
   5   1   6        110.56        102.59         4.55 o                         
   6   1   6        322.75        314.65         7.38 o                         
   7   1   6         42.74         41.69         3.73 o                         
   8   1   6        224.76        226.37         6.69 o                         
   9   1   6       1407.14       1451.60        17.86 o                         
  10   1   6       1539.73       1510.49        18.54 o                         
  11   1   6       1031.11       1072.55        15.25 o                         
  12   1   6         60.10         55.62         4.34 o                         
  13   1   6        521.00        523.64        10.75 o                         
  14   1   6        251.26        255.54         7.97 o                         
  15   1   6        125.95        122.73         6.38 o                         
  16   1   6        455.30        384.10         9.98 o                         
  17   1   6        241.85        222.27         9.84 o                         
  18   1   6         50.72         60.02         6.67 o                         
  19   1   6        899.44        887.22        16.28 o                         
  20   1   6        862.39        748.00        15.05 o                         
  21   1   6        218.39        250.39         9.81 o                         
  22   1   6          5.52          2.09         5.13 o                         
  23   1   6          0.06          4.46         4.10 o                         
  24   1   6         67.02         85.11         7.72 o                         
  25   1   6        107.18        111.64         8.54 o                         
  26   1   6         22.50         28.54         6.50 o                         
  27   1   6         19.18         36.48         5.31 o                         
  28   1   6          3.30         23.01         6.86 o                         
  29   1   6        115.65        151.82         9.43 o                         
  30   1   6          8.23         18.92         5.50 o                         
  31   1   6          1.37          1.31         3.24 o                         
  32   1   6         95.03         91.12         6.10 o                         
 -34   2   6         53.46         70.78         4.99 o                         
 -33   2   6          1.90         14.65         3.26 o                         
 -32   2   6        194.23        166.36         8.60 o                         
 -31   2   6          3.71          6.73         5.38 o                         
 -30   2   6          4.78          4.27         3.48 o                         
 -29   2   6         34.47         42.44         8.27 o                         
 -28   2   6        237.13        232.31        10.47 o                         
 -27   2   6        166.75        156.06         8.74 o                         
 -26   2   6          4.69         32.53         7.22 o                         
 -25   2   6        868.19        797.70        16.15 o                         
 -24   2   6         32.31         35.07         3.97 o                         
 -23   2   6          8.98          9.84         3.61 o                         
 -22   2   6          2.95         -0.03         2.45 o                         
 -21   2   6        207.63        207.97         8.49 o                         
 -20   2   6        723.39        611.04        13.21 o                         
 -19   2   6        557.54        528.34        12.06 o                         
 -18   2   6        164.23        171.39         8.08 o                         
 -17   2   6        364.35        361.55         9.90 o                         
 -16   2   6         58.42         73.57         7.59 o                         
 -15   2   6         39.89         59.98         4.08 o                         
 -14   2   6        259.42        238.26         7.53 o                         
 -13   2   6        336.96        347.08        10.27 o                         
 -12   2   6         64.36         71.94         5.70 o                         
 -11   2   6          2.64          5.37         1.26 o                         
 -10   2   6        156.24        156.03         4.88 o                         
  -9   2   6         92.98        110.99         3.95 o                         
  -8   2   6        249.37        293.30         7.05 o                         
  -7   2   6        480.85        457.04        13.28 o                         
  -6   2   6       2100.49       2197.67        23.85 o                         
  -5   2   6       2082.38       1995.81        22.35 o                         
  -4   2   6       3610.11       3619.82        39.91 o                         
  -3   2   6        821.83        831.73        13.30 o                         
  -2   2   6       1363.93       1355.47        17.41 o                         
  -1   2   6       2359.72       2446.98        25.68 o                         
   0   2   6         28.44         26.17         4.20 o                         
   1   2   6        167.93        191.80         6.92 o                         
   2   2   6          0.36          5.30         3.32 o                         
   3   2   6         17.43         21.84         5.77 o                         
   4   2   6       2043.06       2179.70        22.61 o                         
   5   2   6        218.21        204.37         6.09 o                         
   6   2   6          0.18         -0.69         3.14 o                         
   7   2   6        255.82        235.68         6.13 o                         
   8   2   6        373.58        395.98         7.83 o                         
   9   2   6         11.56         13.23         1.94 o                         
  10   2   6        813.39        812.37        13.90 o                         
  11   2   6         85.94        101.93         5.34 o                         
  12   2   6         69.37         76.37         4.79 o                         
  13   2   6         11.72         13.49         2.97 o                         
  14   2   6       1015.97        985.58        16.40 o                         
  15   2   6         49.95         63.33         4.81 o                         
  16   2   6          0.01          2.63         3.08 o                         
  17   2   6         54.54         62.45         8.30 o                         
  18   2   6       1440.12       1340.67        20.64 o                         
  19   2   6        662.40        628.21        15.12 o                         
  20   2   6          1.43         15.04         3.98 o                         
  21   2   6        501.92        475.09        14.18 o                         
  22   2   6        120.04        107.12         6.76 o                         
  23   2   6        156.35        150.35         9.72 o                         
  24   2   6         38.55         38.69         7.42 o                         
  25   2   6        246.72        245.29        11.33 o                         
  26   2   6          4.85         24.65         8.74 o                         
  27   2   6        130.35        126.62         6.51 o                         
  28   2   6         48.10         55.78         4.78 o                         
  29   2   6         29.58         46.02         8.16 o                         
  30   2   6         13.10         17.49         4.39 o                         
 -30   3   6          0.09         -5.17         5.17 o                         
 -29   3   6         74.38         75.69         7.44 o                         
 -28   3   6          8.42         35.67         5.39 o                         
 -27   3   6        431.09        350.95        16.55 o                         
 -26   3   6         65.46         76.31         8.06 o                         
 -25   3   6         35.05         61.59        12.50 o                         
 -24   3   6        124.91        133.84        14.41 o                         
 -23   3   6          1.91         16.86         9.54 o                         
 -22   3   6          1.36          2.10         7.80 o                         
 -21   3   6         78.06         87.49         8.75 o                         
 -20   3   6          0.74          7.20         5.07 o                         
 -19   3   6          1.05          9.54         4.97 o                         
 -18   3   6         81.30         86.91        10.08 o                         
 -17   3   6        246.74        265.85        14.15 o                         
 -16   3   6       1351.71       1223.55        42.14 o                         
 -15   3   6          0.39         12.81         6.92 o                         
 -14   3   6        486.40        462.93        14.72 o                         
 -13   3   6          0.02         23.66        11.52 o                         
 -12   3   6         68.85        105.85        12.57 o                         
 -11   3   6        695.93        714.05        20.71 o                         
 -10   3   6       1757.57       1686.85        27.38 o                         
  -9   3   6        804.35        785.60        18.00 o                         
  -8   3   6          2.69          3.05         5.79 o                         
  -7   3   6         88.87        108.77         7.48 o                         
  -6   3   6         22.09         20.05         6.83 o                         
  -5   3   6         59.04         60.80         6.26 o                         
  -4   3   6        374.92        392.37        11.19 o                         
  -3   3   6        561.71        548.87        12.81 o                         
  -2   3   6        204.18        212.64         9.89 o                         
  -1   3   6         89.78        110.78         8.07 o                         
   0   3   6        221.80        238.24        10.44 o                         
   1   3   6         10.82          9.47         5.26 o                         
   2   3   6        121.03        124.30         8.48 o                         
   3   3   6          2.00          5.10         6.07 o                         
   4   3   6         13.29         16.51         6.01 o                         
   5   3   6          5.65          0.17         5.10 o                         
   6   3   6          0.64          2.27         5.38 o                         
   7   3   6         19.17         19.46         5.86 o                         
   8   3   6        571.47        595.96        15.54 o                         
   9   3   6        369.79        382.79        15.65 o                         
  10   3   6       1365.91       1319.97        23.71 o                         
  11   3   6        247.15        252.79        10.93 o                         
  12   3   6          5.67         16.60         5.51 o                         
  13   3   6        461.30        415.42        13.65 o                         
  14   3   6         27.88         31.12         7.47 o                         
  15   3   6         44.14         49.02         7.12 o                         
  16   3   6        228.97        200.60        10.28 o                         
  17   3   6         92.73        100.29        10.05 o                         
  18   3   6         55.49         61.93         8.82 o                         
  19   3   6         44.86         38.27         7.14 o                         
  20   3   6         59.12         59.24         8.35 o                         
  21   3   6         84.49         73.70         7.96 o                         
  22   3   6         20.51          6.25         5.43 o                         
  23   3   6         30.30         29.27         5.49 o                         
  24   3   6          1.11          9.73         7.77 o                         
  25   3   6         16.89         13.62         4.23 o                         
  26   3   6          3.64          1.70         5.25 o                         
 -24   4   6         32.62         57.62         7.70 o                         
 -23   4   6         40.63         20.66        14.70 o                         
 -22   4   6          6.22         21.96         4.96 o                         
 -21   4   6         34.95         35.11         5.42 o                         
 -20   4   6          0.01         -0.30        13.58 o                         
 -19   4   6        103.14         90.70         6.60 o                         
 -18   4   6         18.87         41.67        14.15 o                         
 -17   4   6       1275.60       1156.16        29.76 o                         
 -16   4   6         56.50        127.85        21.15 o                         
 -15   4   6       1076.67        973.81        22.74 o                         
 -14   4   6         56.63         45.17        11.89 o                         
 -13   4   6          2.11          5.48         9.13 o                         
 -12   4   6        447.58        412.80        14.71 o                         
 -11   4   6         93.66         93.89        13.14 o                         
 -10   4   6          7.20         18.67         8.79 o                         
  -9   4   6          1.24          6.81         5.02 o                         
  -8   4   6         24.00         24.06         5.37 o                         
  -7   4   6         21.98         25.56         7.12 o                         
  -6   4   6         26.59         36.19         7.23 o                         
  -5   4   6        143.71        191.16        10.42 o                         
  -4   4   6        738.35        687.73        18.07 o                         
  -3   4   6        110.35        123.18         8.76 o                         
  -2   4   6         11.87         12.59         6.63 o                         
  -1   4   6         22.26         17.63         4.75 o                         
   0   4   6          0.95          4.87         4.44 o                         
   1   4   6          0.01         -2.00         7.08 o                         
   2   4   6         64.33         78.07         9.00 o                         
   3   4   6        120.04        125.58        10.03 o                         
   4   4   6         14.93         15.73         4.82 o                         
   5   4   6        272.29        276.06        11.79 o                         
   6   4   6         73.71         89.84        11.42 o                         
   7   4   6          0.97          9.44         7.69 o                         
   8   4   6         92.42        142.71        13.88 o                         
   9   4   6       1721.48       1632.84        29.50 o                         
  10   4   6        328.21        353.68        13.50 o                         
  11   4   6        546.88        524.08        24.69 o                         
  12   4   6         14.40         22.97         5.62 o                         
  13   4   6          8.79          7.45         4.09 o                         
  14   4   6         59.43         50.31         8.23 o                         
  15   4   6         27.47         32.67         7.51 o                         
  16   4   6         29.13         28.26         7.16 o                         
  17   4   6          1.76          8.53         4.12 o                         
  18   4   6         76.76         59.07         5.00 o                         
  19   4   6         42.74         37.14         8.83 o                         
  -8   5   6         15.09         22.49        10.86 o                         
  -7   5   6          5.85          7.60        12.36 o                         
  -6   5   6          7.55         26.27        10.40 o                         
  -5   5   6        137.85        116.55        13.84 o                         
  -4   5   6        263.13        274.15        16.40 o                         
  -3   5   6         39.15         45.71        14.13 o                         
  -2   5   6        184.06        200.57        20.02 o                         
  -1   5   6         43.17         59.57        14.82 o                         
   0   5   6        229.08        237.86        21.28 o                         
   1   5   6         21.79         52.56        14.56 o                         
   2   5   6        149.71        136.96        18.23 o                         
   3   5   6        244.13        254.90        20.25 o                         
 -37   1   7         27.58         44.91         4.70 o                         
 -36   1   7         24.36         28.94         5.10 o                         
 -35   1   7          1.07         11.35        10.84 o                         
 -34   1   7          9.65         28.93         8.12 o                         
 -33   1   7          9.44         19.20        14.01 o                         
 -32   1   7        127.26        112.66         8.38 o                         
 -31   1   7          0.05         10.78         3.71 o                         
 -30   1   7        196.47        214.67        12.15 o                         
 -29   1   7          4.68         12.82         4.28 o                         
 -28   1   7        107.40        117.20         7.73 o                         
 -27   1   7          0.26          3.86         3.66 o                         
 -26   1   7         31.71         57.60         6.43 o                         
 -25   1   7          0.42         15.62         5.13 o                         
 -24   1   7       1548.63       1380.95        20.76 o                         
 -23   1   7         94.29        113.87         6.91 o                         
 -22   1   7        731.46        716.54        14.06 o                         
 -21   1   7         15.41         16.55         4.16 o                         
 -20   1   7         15.34         25.73         4.49 o                         
 -19   1   7        487.99        499.76        11.08 o                         
 -18   1   7         72.38         83.68         8.17 o                         
 -17   1   7       1374.91       1354.58        18.20 o                         
 -16   1   7         33.28         50.09         6.49 o                         
 -15   1   7       1098.48       1061.71        15.18 o                         
 -14   1   7        313.63        312.27         8.96 o                         
 -13   1   7       1203.01       1139.26        15.43 o                         
 -12   1   7        815.21        902.87        13.22 o                         
 -11   1   7        923.88        916.32        13.11 o                         
 -10   1   7        268.95        275.05        11.27 o                         
  -9   1   7        372.07        423.40         8.26 o                         
  -8   1   7       1031.84       1089.17        13.80 o                         
  -7   1   7         27.35         54.06         3.45 o                         
  -6   1   7       2489.57       2547.99        31.09 o                         
  -5   1   7        179.20        226.05         6.04 o                         
  -4   1   7        201.76        194.68         5.73 o                         
  -3   1   7        853.32        903.35        11.71 o                         
  -2   1   7        391.26        385.45        11.36 o                         
  -1   1   7          9.30          4.77         2.52 o                         
   0   1   7        192.99        179.70         4.24 o                         
   1   1   7         77.49         61.87         2.83 o                         
   2   1   7        804.89        798.71        11.41 o                         
   3   1   7         89.05        133.72         4.21 o                         
   4   1   7        930.45        901.87        13.15 o                         
   5   1   7         41.98         57.31         3.96 o                         
   6   1   7        289.96        324.67         7.71 o                         
   7   1   7        131.24        131.56         5.58 o                         
   8   1   7        260.49        305.34         7.77 o                         
   9   1   7       1792.13       1788.21        20.89 o                         
  10   1   7          0.10          4.28         3.28 o                         
  11   1   7         68.33         95.37         5.23 o                         
  12   1   7         55.77         70.31         5.07 o                         
  13   1   7         70.51         81.89         5.40 o                         
  14   1   7        364.24        357.92         9.53 o                         
  15   1   7        500.73        454.62        10.87 o                         
  16   1   7        464.94        429.01        10.60 o                         
  17   1   7        207.05        180.04         7.81 o                         
  18   1   7        332.40        295.07        11.54 o                         
  19   1   7        140.34        188.91         8.70 o                         
  20   1   7        995.25        923.47        19.68 o                         
  21   1   7          1.33          7.85         4.74 o                         
  22   1   7          2.86         -0.01         5.47 o                         
  23   1   7        114.89        117.39         8.25 o                         
  24   1   7         66.77         79.82         7.07 o                         
  25   1   7         29.29         25.72         4.60 o                         
  26   1   7        100.78        113.78         7.53 o                         
  27   1   7          0.68          2.20         3.15 o                         
  28   1   7         46.64         54.19         6.33 o                         
  29   1   7         18.03         22.18         3.71 o                         
  30   1   7          2.16          0.54         3.27 o                         
  31   1   7          8.02         20.35         4.04 o                         
 -34   2   7         79.90         96.00         4.84 o                         
 -33   2   7        508.21        499.27        15.23 o                         
 -32   2   7         18.37         20.16         6.02 o                         
 -31   2   7         15.10         20.03         7.87 o                         
 -30   2   7         24.33         35.96         9.86 o                         
 -29   2   7         67.75         79.45         9.36 o                         
 -28   2   7         45.06         58.78         4.60 o                         
 -27   2   7         94.32        104.36         7.05 o                         
 -26   2   7        104.34        101.33         6.37 o                         
 -25   2   7          0.50          9.66         2.93 o                         
 -24   2   7        410.83        364.65        10.85 o                         
 -23   2   7        185.89        226.58         8.80 o                         
 -22   2   7        515.64        496.96        13.15 o                         
 -21   2   7       1072.45        976.84        17.21 o                         
 -20   2   7        194.82        174.55         7.55 o                         
 -19   2   7         75.24        101.08         6.18 o                         
 -18   2   7         49.69         67.52         4.60 o                         
 -17   2   7        884.88        850.90        15.00 o                         
 -16   2   7         64.81         71.29         4.88 o                         
 -15   2   7        102.41        103.22         7.09 o                         
 -14   2   7         41.69         59.57         5.96 o                         
 -13   2   7          4.72          9.30         2.21 o                         
 -12   2   7        373.25        361.56         8.70 o                         
 -11   2   7        904.46        897.21        18.89 o                         
 -10   2   7          3.21          4.46         3.25 o                         
  -9   2   7        375.12        316.84         7.32 o                         
  -8   2   7          8.86          4.03         3.26 o                         
  -7   2   7        116.64        116.91         6.51 o                         
  -6   2   7       2595.72       2705.89        27.87 o                         
  -5   2   7       4444.34       4547.48        41.32 o                         
  -4   2   7         77.42        152.99        13.06 o                         
  -3   2   7       1006.02        924.10        14.05 o                         
  -2   2   7         29.54         31.18         4.09 o                         
  -1   2   7        588.74        576.31        10.93 o                         
   0   2   7        551.06        597.24        11.08 o                         
   1   2   7        378.92        380.53         9.07 o                         
   2   2   7        928.18        966.23        14.34 o                         
   3   2   7        384.43        387.82         7.21 o                         
   4   2   7        221.04        218.53         5.51 o                         
   5   2   7       1521.01       1502.79        16.62 o                         
   6   2   7         14.53         32.67         4.92 o                         
   7   2   7         64.93         57.76         3.33 o                         
   8   2   7        186.63        171.40         6.19 o                         
   9   2   7        128.00        137.85         5.83 o                         
  10   2   7        674.33        671.88        12.81 o                         
  11   2   7          0.36          3.14         2.00 o                         
  12   2   7          1.82          9.39         4.13 o                         
  13   2   7         42.09         52.14         4.31 o                         
  14   2   7        435.40        407.28        10.66 o                         
  15   2   7        220.53        245.98         8.61 o                         
  16   2   7         15.45         27.08         5.85 o                         
  17   2   7        982.40        897.75        16.50 o                         
  18   2   7        216.81        245.64         9.11 o                         
  19   2   7        327.80        327.89        10.52 o                         
  20   2   7       1076.25       1014.64        18.90 o                         
  21   2   7        418.40        437.37        13.64 o                         
  22   2   7         56.18         58.66         4.51 o                         
  23   2   7        172.22        165.30        17.28 o                         
  24   2   7          3.13          6.28         3.19 o                         
  25   2   7          1.60         -1.13         3.28 o                         
  26   2   7          1.33         17.70         3.96 o                         
  27   2   7          3.84          1.40         5.52 o                         
  28   2   7         26.57         48.11         6.11 o                         
  29   2   7         99.88         84.84        14.92 o                         
 -30   3   7        248.27        230.42        13.72 o                         
 -29   3   7          2.47          3.24        11.81 o                         
 -28   3   7         21.03         63.34        11.42 o                         
 -27   3   7        409.61        428.53        18.17 o                         
 -26   3   7        145.21        152.29        13.38 o                         
 -25   3   7        117.55        112.60        12.22 o                         
 -24   3   7        183.56        206.92        15.63 o                         
 -23   3   7         16.47          6.09        15.47 o                         
 -22   3   7         20.97         31.20         7.03 o                         
 -21   3   7        231.26        223.76        12.62 o                         
 -20   3   7        168.03        158.61        11.35 o                         
 -19   3   7        204.38        216.39        12.43 o                         
 -18   3   7         27.52         30.68         6.89 o                         
 -17   3   7        100.53        118.29        10.13 o                         
 -16   3   7        716.87        676.94        17.82 o                         
 -15   3   7        131.43        159.88        10.36 o                         
 -14   3   7         41.53         55.38         8.12 o                         
 -13   3   7         15.72         24.56         9.36 o                         
 -12   3   7        575.33        588.64        16.33 o                         
 -11   3   7       1787.62       1683.75        27.70 o                         
 -10   3   7         68.54         97.16         8.88 o                         
  -9   3   7          9.19          7.01         5.94 o                         
  -8   3   7         52.98         50.78         7.59 o                         
  -7   3   7         67.72         92.02         8.59 o                         
  -6   3   7       1049.48       1006.71        17.28 o                         
  -5   3   7        685.49        713.80        16.93 o                         
  -4   3   7       1637.85       1596.27        22.33 o                         
  -3   3   7       1515.43       1466.18        21.22 o                         
  -2   3   7        171.05        182.94         8.50 o                         
  -1   3   7        453.99        415.31        11.22 o                         
   0   3   7        452.34        462.48        11.72 o                         
   1   3   7        527.94        508.45        12.33 o                         
   2   3   7          4.25          0.58         4.99 o                         
   3   3   7         11.02         32.71        11.15 o                         
   4   3   7        910.91        863.38        17.19 o                         
   5   3   7          0.00          5.63         5.42 o                         
   6   3   7         12.37         20.02         5.72 o                         
   7   3   7         94.84        101.62         8.65 o                         
   8   3   7          8.11          8.82         5.47 o                         
   9   3   7        126.26        144.17         9.79 o                         
  10   3   7         29.47         31.17        11.08 o                         
  11   3   7         10.93          5.59         4.56 o                         
  12   3   7         41.05         32.15         6.73 o                         
  13   3   7        248.23        258.58        11.39 o                         
  14   3   7          0.03          9.90         4.72 o                         
  15   3   7        239.52        240.05        11.26 o                         
  16   3   7          5.52         10.91         4.29 o                         
  17   3   7         24.39         39.45         6.26 o                         
  18   3   7        392.61        371.54        15.99 o                         
  19   3   7         32.31         40.26         7.33 o                         
  20   3   7         74.20         64.81         9.11 o                         
  21   3   7          2.56         11.48         5.06 o                         
  22   3   7         61.81         42.69        16.45 o                         
  23   3   7          0.33         -1.40         7.04 o                         
  24   3   7          1.42          7.76         4.32 o                         
  25   3   7          5.99         10.19         4.30 o                         
 -23   4   7          2.50         -2.34        13.72 o                         
 -22   4   7          1.81          9.15         6.69 o                         
 -21   4   7         26.37         38.29        13.92 o                         
 -20   4   7         44.36         43.97         6.16 o                         
 -19   4   7         12.34          7.88         5.29 o                         
 -18   4   7         67.18         74.00        10.09 o                         
 -17   4   7          8.06         39.06        10.64 o                         
 -16   4   7       1061.64        966.37        22.96 o                         
 -15   4   7        758.62        739.47        19.82 o                         
 -14   4   7        251.34        253.40        11.53 o                         
 -13   4   7         86.26         94.84         8.86 o                         
 -12   4   7        116.98        108.04         9.81 o                         
 -11   4   7         28.93         26.74         5.04 o                         
 -10   4   7          9.81         20.32         5.29 o                         
  -9   4   7        228.76        216.76        10.93 o                         
  -8   4   7        213.53        209.17        11.41 o                         
  -7   4   7         44.43         80.87         6.42 o                         
  -6   4   7        262.31        252.77        11.81 o                         
  -5   4   7          8.30         22.95         8.83 o                         
  -4   4   7        564.57        547.19        16.15 o                         
  -3   4   7         45.25         74.07         7.25 o                         
  -2   4   7         73.51         82.10         9.19 o                         
  -1   4   7        216.81        228.52         9.71 o                         
   0   4   7         25.01         36.81         5.80 o                         
   1   4   7        306.20        344.63        16.12 o                         
   2   4   7          3.11          3.86         7.58 o                         
   3   4   7         21.10         19.33         6.06 o                         
   4   4   7         10.90         17.17         5.80 o                         
   5   4   7         11.21         15.86         4.72 o                         
   6   4   7        255.75        266.44        15.02 o                         
   7   4   7        146.44        174.45        10.01 o                         
   8   4   7        345.08        359.25        13.86 o                         
   9   4   7        306.02        326.33        13.30 o                         
  10   4   7         17.41         25.65         4.76 o                         
  11   4   7         90.06        100.60         7.03 o                         
  12   4   7        235.89        216.05        12.01 o                         
  13   4   7          0.00         -0.08         4.65 o                         
  14   4   7         18.54         17.87         4.25 o                         
  15   4   7          0.20         -4.60         6.34 o                         
  16   4   7          0.22         -4.12         4.12 o                         
  17   4   7         66.92         48.43        10.50 o                         
  18   4   7         48.91         32.87        10.67 o                         
  -6   5   7         46.94         51.07        11.59 o                         
  -5   5   7         56.62         81.59        15.44 o                         
  -4   5   7        384.39        350.78        23.14 o                         
  -3   5   7          1.17         30.87        12.68 o                         
  -2   5   7        344.16        293.41        24.47 o                         
  -1   5   7         90.79        114.27        17.12 o                         
   0   5   7         25.24         28.84        13.14 o                         
   1   5   7        164.90        172.21        19.62 o                         
 -37   0   8         20.60         33.15         6.09 o                         
 -36   0   8         16.79         26.57         8.23 o                         
 -35   0   8          2.56         -0.25         4.44 o                         
 -34   0   8         98.38        121.60        11.92 o                         
 -33   0   8        139.24        135.78        12.28 o                         
 -32   0   8        121.20        132.17        12.32 o                         
 -31   0   8        141.12        176.37        13.79 o                         
 -30   0   8        651.41        514.73        24.10 o                         
 -29   0   8          5.72         31.45        20.90 o                         
 -28   0   8        132.94        155.52        13.81 o                         
 -27   0   8        167.82        153.31        13.64 o                         
 -26   0   8         66.43        122.00        13.03 o                         
 -25   0   8       1433.74       1216.42        31.37 o                         
 -24   0   8       1369.96       1327.71        32.47 o                         
 -23   0   8         73.01         96.31        11.48 o                         
 -22   0   8       3581.51       3128.08        54.30 o                         
 -21   0   8          4.04         14.00         6.50 o                         
 -20   0   8       1277.11       1204.25        28.70 o                         
 -19   0   8        384.68        364.00        15.65 o                         
 -18   0   8         27.78         23.95         4.97 o                         
 -17   0   8          8.74          5.77         4.56 o                         
 -16   0   8       1210.58       1198.53        35.10 o                         
 -15   0   8          1.19         -0.69         4.57 o                         
 -14   0   8       6980.87       7110.74        85.51 o                         
 -13   0   8        302.58        310.08        13.56 o                         
 -12   0   8        999.12       1120.54        20.47 o                         
 -11   0   8         51.20         74.95         7.12 o                         
 -10   0   8       6971.45       7258.24        75.25 o                         
  -9   0   8        356.76        425.53        15.04 o                         
  -8   0   8       7984.80       7534.19        77.28 o                         
  -7   0   8        284.70        234.31         9.50 o                         
  -6   0   8       5335.83       5378.54        56.96 o                         
  -5   0   8         97.82         69.87         6.26 o                         
  -4   0   8      13811.65      14651.50       143.04 o                         
  -3   0   8        239.59        208.57        17.85 o                         
  -2   0   8       1291.95       1347.54        19.15 o                         
  -1   0   8        750.21        699.63        17.96 o                         
   0   0   8      12161.33      12902.05       127.07 o                         
   1   0   8          0.24          3.32         3.37 o                         
   2   0   8       6292.70       7005.53        72.88 o                         
   3   0   8        761.96        893.04        18.82 o                         
   4   0   8        134.51        198.36         7.57 o                         
   5   0   8        241.10        226.17         8.05 o                         
   6   0   8       8606.43       9289.40       141.45 o                         
   7   0   8        131.91        126.42         6.79 o                         
   8   0   8        718.49        755.64        14.19 o                         
   9   0   8         28.28         25.92         3.93 o                         
  10   0   8        384.65        415.82        10.36 o                         
  11   0   8         45.88         58.16         4.93 o                         
  12   0   8       1353.23       1248.88        19.85 o                         
  13   0   8          1.33         -3.68         3.68 o                         
  14   0   8       2406.25       2146.84        41.77 o                         
  15   0   8          0.19          9.09         7.90 o                         
  16   0   8       4415.13       4238.30        69.11 o                         
  17   0   8         61.68         91.23        11.38 o                         
  18   0   8        302.81        278.04        15.85 o                         
  19   0   8         75.51         84.24        11.66 o                         
  20   0   8        143.18        118.85        12.94 o                         
  21   0   8          2.29         10.79         8.80 o                         
  22   0   8        471.23        442.29        27.97 o                         
  23   0   8        884.99        742.47        25.98 o                         
  24   0   8         65.87        100.92        12.62 o                         
  25   0   8        171.55        156.86        13.04 o                         
  26   0   8         46.91         60.21         9.27 o                         
  27   0   8        379.26        376.26        20.04 o                         
  28   0   8          7.69         26.21        15.80 o                         
  29   0   8        127.13        135.14        11.57 o                         
  30   0   8         52.25         79.64        17.89 o                         
  31   0   8        149.66        131.28        13.49 o                         
 -37   1   8         51.79         66.89        11.11 o                         
 -36   1   8          0.07         21.79        11.81 o                         
 -35   1   8          2.97         10.49         3.30 o                         
 -34   1   8         33.61         39.69         5.48 o                         
 -33   1   8         23.01         32.64         8.36 o                         
 -32   1   8         49.84         45.96         5.43 o                         
 -31   1   8         11.27         18.96         3.43 o                         
 -30   1   8         30.45         37.19         5.33 o                         
 -29   1   8         80.74         62.75         6.17 o                         
 -28   1   8        287.60        291.33        11.92 o                         
 -27   1   8        178.77        180.36         8.85 o                         
 -26   1   8        341.45        359.00        11.20 o                         
 -25   1   8       1436.07       1245.48        19.91 o                         
 -24   1   8         52.11         57.29         6.32 o                         
 -23   1   8         47.45         36.73         5.39 o                         
 -22   1   8        276.52        291.86         9.52 o                         
 -21   1   8        981.61        910.44        15.61 o                         
 -20   1   8        198.95        179.27         7.57 o                         
 -19   1   8         12.63          7.67         3.49 o                         
 -18   1   8        137.80        154.11         7.48 o                         
 -17   1   8        227.93        224.46         8.53 o                         
 -16   1   8         72.94         67.76         4.61 o                         
 -15   1   8          0.18          2.40         2.06 o                         
 -14   1   8         56.29         68.70         4.36 o                         
 -13   1   8         20.61         51.31         5.96 o                         
 -12   1   8         93.60        108.51         5.07 o                         
 -11   1   8        646.02        656.58        10.94 o                         
 -10   1   8         28.10         44.31         3.35 o                         
  -9   1   8       1950.67       2084.58        22.05 o                         
  -8   1   8        314.70        377.92         6.48 o                         
  -7   1   8          7.27          4.74         2.62 o                         
  -6   1   8        384.66        392.03         6.69 o                         
  -5   1   8       2680.52       2806.90        26.30 o                         
  -4   1   8        502.42        539.92        10.29 o                         
  -3   1   8       1481.24       1564.07        17.11 o                         
  -2   1   8       1121.18       1095.44        13.57 o                         
  -1   1   8         49.09         69.62         6.58 o                         
   0   1   8        400.33        399.37         6.65 o                         
   1   1   8       2000.82       2213.61        19.92 o                         
   2   1   8        103.36        155.05         7.36 o                         
   3   1   8       1833.28       1610.05        15.93 o                         
   4   1   8       1579.21       1563.97        16.34 o                         
   5   1   8       3375.13       3612.69        33.10 o                         
   6   1   8       1229.08       1274.12        16.42 o                         
   7   1   8         34.26         33.36         3.48 o                         
   8   1   8         22.05         25.12         3.36 o                         
   9   1   8          1.89          8.41         3.34 o                         
  10   1   8        102.70        114.96         5.54 o                         
  11   1   8        285.68        242.66         7.72 o                         
  12   1   8       1084.67       1035.42        15.88 o                         
  13   1   8          8.13          7.74         3.42 o                         
  14   1   8         90.96         91.37         7.22 o                         
  15   1   8        459.92        489.36        11.45 o                         
  16   1   8        416.21        399.91        10.62 o                         
  17   1   8        928.98        849.76        15.57 o                         
  18   1   8       1250.53       1183.34        18.79 o                         
  19   1   8        258.74        264.58        11.04 o                         
  20   1   8        229.20        207.36        10.20 o                         
  21   1   8         15.90         19.53         4.62 o                         
  22   1   8        253.43        231.21        10.59 o                         
  23   1   8         69.73         67.52        10.56 o                         
  24   1   8         28.95         27.47         4.50 o                         
  25   1   8         76.43         90.27         8.18 o                         
  26   1   8         11.18         20.03         5.68 o                         
  27   1   8         23.69         21.08         5.86 o                         
  28   1   8        190.47        201.77         9.82 o                         
  29   1   8          5.53         16.54         3.53 o                         
  30   1   8         45.69         38.88         5.09 o                         
 -34   2   8          0.85          3.06        14.31 o                         
 -33   2   8         29.24         39.33         7.75 o                         
 -32   2   8          8.55         16.24         6.05 o                         
 -31   2   8         38.06         22.92         6.87 o                         
 -30   2   8         19.70         23.65         6.41 o                         
 -29   2   8         31.25         28.46         3.84 o                         
 -28   2   8         96.48         69.50        16.44 o                         
 -27   2   8         93.87        101.65         5.84 o                         
 -26   2   8         60.83         67.10         7.55 o                         
 -25   2   8         56.24         55.91         4.75 o                         
 -24   2   8        410.49        371.58        10.89 o                         
 -23   2   8         30.74         26.50         2.98 o                         
 -22   2   8         45.21         46.10         4.16 o                         
 -21   2   8         20.02         17.90         7.78 o                         
 -20   2   8        132.69        113.93         8.67 o                         
 -19   2   8        187.00        161.68         7.65 o                         
 -18   2   8          2.05         -2.61         5.31 o                         
 -17   2   8        286.37        286.03        10.38 o                         
 -16   2   8       1759.53       1608.99        21.71 o                         
 -15   2   8        381.55        377.62         9.66 o                         
 -14   2   8         39.28         47.72         3.80 o                         
 -13   2   8        124.91        116.76         7.67 o                         
 -12   2   8        134.97        144.60         6.01 o                         
 -11   2   8          8.29          3.42         4.61 o                         
 -10   2   8         38.89         44.30         6.20 o                         
  -9   2   8         26.92         42.31         4.17 o                         
  -8   2   8         32.80         22.03         3.78 o                         
  -7   2   8         41.82         65.06         5.14 o                         
  -6   2   8       1323.53       1412.82        18.22 o                         
  -5   2   8        824.24        832.94        13.39 o                         
  -4   2   8        784.27        804.54        13.19 o                         
  -3   2   8        582.16        612.34        11.51 o                         
  -2   2   8        232.22        205.43         7.21 o                         
  -1   2   8        272.84        277.60         8.17 o                         
   0   2   8        325.61        352.06         8.96 o                         
   1   2   8        418.13        418.31         9.55 o                         
   2   2   8        782.14        748.51        12.68 o                         
   3   2   8        335.46        327.65         9.41 o                         
   4   2   8        316.98        318.07         9.91 o                         
   5   2   8        198.92        209.37         5.53 o                         
   6   2   8          1.22          4.79         4.40 o                         
   7   2   8        161.08        181.03         9.81 o                         
   8   2   8         35.15         47.51         3.62 o                         
   9   2   8         39.52         43.00         3.39 o                         
  10   2   8        305.25        289.28         8.57 o                         
  11   2   8        327.03        302.54         8.89 o                         
  12   2   8          0.95          1.18         3.68 o                         
  13   2   8         30.76         36.68         3.91 o                         
  14   2   8        102.73         99.26         5.79 o                         
  15   2   8        966.96        861.96        15.97 o                         
  16   2   8          5.20         14.27         4.57 o                         
  17   2   8         82.96         94.34         6.13 o                         
  18   2   8          9.33         12.07         3.14 o                         
  19   2   8          0.06          4.86         3.48 o                         
  20   2   8        276.61        253.53         9.20 o                         
  21   2   8         60.84         62.71         5.06 o                         
  22   2   8         64.38         57.07         4.85 o                         
  23   2   8         16.17         17.45         3.26 o                         
  24   2   8         82.70         76.84         6.47 o                         
  25   2   8          7.48         19.52         3.53 o                         
  26   2   8         53.38         75.32         4.55 o                         
  27   2   8        270.87        294.30        11.20 o                         
  28   2   8          1.91          9.13         5.10 o                         
 -30   3   8        116.78         91.22        39.90 o                         
 -29   3   8          3.98         12.05         6.17 o                         
 -28   3   8        253.85        252.58        27.89 o                         
 -27   3   8         86.44        115.52        17.98 o                         
 -26   3   8         32.54         35.52         7.25 o                         
 -25   3   8        198.73        190.01        14.69 o                         
 -24   3   8         18.82         22.76         6.06 o                         
 -23   3   8         20.06         24.64         6.58 o                         
 -22   3   8          7.00          5.97         4.68 o                         
 -21   3   8          0.02          0.68         5.00 o                         
 -20   3   8          2.55          1.61         4.94 o                         
 -19   3   8         67.49         75.22         8.29 o                         
 -18   3   8         70.75         72.46         8.80 o                         
 -17   3   8          6.27         12.37         5.91 o                         
 -16   3   8        422.89        383.06        14.05 o                         
 -15   3   8        142.35        163.35        10.06 o                         
 -14   3   8        498.58        458.04        14.85 o                         
 -13   3   8         81.54        102.57         9.30 o                         
 -12   3   8        439.87        407.56        14.17 o                         
 -11   3   8        206.16        212.79        11.38 o                         
 -10   3   8         43.20         51.16         7.83 o                         
  -9   3   8        786.02        775.47        18.27 o                         
  -8   3   8         76.36         96.78         8.78 o                         
  -7   3   8          0.11          3.78         8.64 o                         
  -6   3   8         98.95        127.10         7.64 o                         
  -5   3   8       1391.63       1342.67        20.60 o                         
  -4   3   8       1776.98       1678.66        23.15 o                         
  -3   3   8         25.96         47.59         5.99 o                         
  -2   3   8         61.54         68.13         6.46 o                         
  -1   3   8         37.61         42.20         5.65 o                         
   0   3   8         21.77         20.63         5.05 o                         
   1   3   8         44.30         52.95         6.03 o                         
   2   3   8          0.89         -0.67         4.28 o                         
   3   3   8          4.11          4.10         6.27 o                         
   4   3   8          0.71         -5.20         5.20 o                         
   5   3   8          0.01          3.63         5.63 o                         
   6   3   8       1279.65       1265.23        40.10 o                         
   7   3   8        218.72        219.31        12.44 o                         
   8   3   8         29.32         31.00         6.79 o                         
   9   3   8        326.89        316.85        12.43 o                         
  10   3   8        134.77        150.63        10.25 o                         
  11   3   8         19.89         20.96         5.85 o                         
  12   3   8         13.75         21.86         5.87 o                         
  13   3   8         84.28         92.92         7.51 o                         
  14   3   8         60.68         58.45         7.77 o                         
  15   3   8        327.43        311.17        12.72 o                         
  16   3   8         11.24         13.70         4.63 o                         
  17   3   8        421.82        423.55        14.47 o                         
  18   3   8         13.52         35.60         6.34 o                         
  19   3   8        195.95        211.13        12.58 o                         
  20   3   8        152.97        174.46        11.65 o                         
  21   3   8        159.85        169.57        11.48 o                         
  22   3   8         38.99         33.87         7.96 o                         
  23   3   8          0.14         20.73         6.13 o                         
  24   3   8         53.18         32.37        11.68 o                         
 -23   4   8         29.06         30.59        15.73 o                         
 -22   4   8         12.32          8.35        14.13 o                         
 -21   4   8        103.89         69.22        21.46 o                         
 -20   4   8         42.64         37.35         5.61 o                         
 -19   4   8          0.48          0.17         7.39 o                         
 -18   4   8          0.75         13.20         5.72 o                         
 -17   4   8        253.20        242.61        11.74 o                         
 -16   4   8        560.48        554.74        17.59 o                         
 -15   4   8        597.02        582.91        17.90 o                         
 -14   4   8         14.35         33.28         5.98 o                         
 -13   4   8        391.17        335.24        13.31 o                         
 -12   4   8          0.09         12.28         6.07 o                         
 -11   4   8         82.83         77.40         6.86 o                         
 -10   4   8         70.67         70.07         8.27 o                         
  -9   4   8         18.87         11.22         4.15 o                         
  -8   4   8         33.57         26.99         5.63 o                         
  -7   4   8          2.97         12.48         4.47 o                         
  -6   4   8         39.15         48.99         6.77 o                         
  -5   4   8         11.89         45.76        14.12 o                         
  -4   4   8       1422.24       1354.58        26.20 o                         
  -3   4   8        994.99        977.62        22.03 o                         
  -2   4   8          2.17         30.36        11.52 o                         
  -1   4   8        724.57        676.44        21.16 o                         
   0   4   8          9.78         25.09         7.90 o                         
   1   4   8         40.01         41.36         9.21 o                         
   2   4   8          0.51         -2.67         6.58 o                         
   3   4   8         14.93         11.25         5.60 o                         
   4   4   8         74.91         67.34         8.03 o                         
   5   4   8        277.54        270.02        12.31 o                         
   6   4   8         58.99         83.52         6.81 o                         
   7   4   8        659.59        634.20        18.17 o                         
   8   4   8        278.33        288.60        19.39 o                         
   9   4   8         14.29         26.98         6.08 o                         
  10   4   8        100.66        110.20         7.75 o                         
  11   4   8        714.77        679.92        18.91 o                         
  12   4   8          0.17          3.19         5.67 o                         
  13   4   8          0.05         -5.16         9.74 o                         
  14   4   8          9.30          7.22         6.75 o                         
  15   4   8          6.79         -4.61        14.85 o                         
  16   4   8         35.11         24.35         7.52 o                         
  17   4   8          4.99         13.31         4.64 o                         
 -36   1   9        186.64        203.16        10.37 o                         
 -35   1   9         31.87         35.73         3.78 o                         
 -34   1   9          0.15          7.64        11.63 o                         
 -33   1   9          5.53          9.82         4.07 o                         
 -32   1   9          0.90          3.30         3.86 o                         
 -31   1   9          5.09          0.94         3.56 o                         
 -30   1   9          1.09          5.26         5.39 o                         
 -29   1   9         89.50         84.44         6.68 o                         
 -28   1   9       1443.74       1378.78        28.71 o                         
 -27   1   9        322.59        299.13        10.38 o                         
 -26   1   9         25.73         36.82         5.51 o                         
 -25   1   9          8.29         25.66         6.21 o                         
 -24   1   9        373.32        381.88        12.67 o                         
 -23   1   9        990.91        881.25        23.24 o                         
 -22   1   9         47.91         66.84         6.38 o                         
 -21   1   9         44.86         44.65         6.09 o                         
 -20   1   9         56.31         62.45         5.10 o                         
 -19   1   9       1415.26       1371.79        24.20 o                         
 -18   1   9         48.72         74.55         6.54 o                         
 -17   1   9        461.97        442.26        10.39 o                         
 -16   1   9        500.41        514.57        10.91 o                         
 -15   1   9        489.82        467.40        10.13 o                         
 -14   1   9          3.83         13.63         2.65 o                         
 -13   1   9          6.05         10.74         2.57 o                         
 -12   1   9       1155.83       1161.58        15.77 o                         
 -11   1   9       1394.56       1471.19        18.05 o                         
 -10   1   9         80.84        104.11         3.83 o                         
  -9   1   9         43.17         38.03         2.57 o                         
  -8   1   9        475.11        523.78         9.48 o                         
  -7   1   9          2.51          4.34         1.39 o                         
  -6   1   9        913.82        889.29        11.06 o                         
  -5   1   9         78.92        130.95         6.44 o                         
  -4   1   9       2337.72       2380.15        21.23 o                         
  -3   1   9        683.63        845.01        16.68 o                         
  -2   1   9       3326.32       3440.93        35.63 o                         
  -1   1   9        176.53        208.73        11.32 o                         
   0   1   9        122.32        134.25         4.35 o                         
   1   1   9        395.92        436.35         7.36 o                         
   2   1   9        212.47        235.78         5.63 o                         
   3   1   9        774.19        739.15         9.93 o                         
   4   1   9        510.48        456.37         7.68 o                         
   5   1   9        289.88        284.51         6.15 o                         
   6   1   9          0.86          1.06         2.84 o                         
   7   1   9       2135.13       2148.12        24.05 o                         
   8   1   9         61.54         56.67         4.11 o                         
   9   1   9         72.60         80.34         4.85 o                         
  10   1   9         44.47         63.48         4.46 o                         
  11   1   9         86.73         96.62         6.68 o                         
  12   1   9       1034.04       1010.94        16.04 o                         
  13   1   9          3.39          5.59         3.45 o                         
  14   1   9        161.96        185.64         7.88 o                         
  15   1   9        260.99        270.54         9.03 o                         
  16   1   9        654.14        653.45        14.83 o                         
  17   1   9        684.19        633.54        16.24 o                         
  18   1   9       1193.38       1102.16        21.83 o                         
  19   1   9         65.26         58.79         7.08 o                         
  20   1   9        219.38        208.42        10.03 o                         
  21   1   9          0.34          8.82         4.58 o                         
  22   1   9        322.38        291.34        12.00 o                         
  23   1   9         11.58         16.58         4.12 o                         
  24   1   9          0.80          5.76         3.87 o                         
  25   1   9         30.16         32.38         6.04 o                         
  26   1   9        107.35        109.24         6.95 o                         
  27   1   9          1.99         -3.23         3.23 o                         
  28   1   9        194.62        191.49         9.14 o                         
  29   1   9          7.76         22.90         4.33 o                         
  30   1   9         25.60         35.84         6.59 o                         
 -34   2   9         37.53         42.44         6.36 o                         
 -33   2   9         40.45         62.69        24.02 o                         
 -32   2   9          5.47         12.61         7.28 o                         
 -31   2   9          1.25          7.36        17.36 o                         
 -30   2   9         11.39         17.11         9.05 o                         
 -29   2   9         84.13        100.73        14.36 o                         
 -28   2   9         48.74         56.67         8.78 o                         
 -27   2   9         52.24         59.37         8.96 o                         
 -26   2   9          3.98          6.34         6.09 o                         
 -25   2   9         30.81         25.16         7.81 o                         
 -24   2   9         53.51         54.06         8.38 o                         
 -23   2   9        407.53        354.67        15.27 o                         
 -22   2   9        130.92        122.05        10.21 o                         
 -21   2   9         79.43        109.15         9.43 o                         
 -20   2   9        507.48        493.94        14.54 o                         
 -19   2   9        129.88        119.03         9.09 o                         
 -18   2   9       1053.26        983.25        20.52 o                         
 -17   2   9        739.59        713.71        16.80 o                         
 -16   2   9        535.71        503.37        14.36 o                         
 -15   2   9        741.95        706.81        16.47 o                         
 -14   2   9        148.48        161.58         9.43 o                         
 -13   2   9        751.85        690.96        15.83 o                         
 -12   2   9         37.73         55.15         6.60 o                         
 -11   2   9        284.60        252.53        10.22 o                         
 -10   2   9        468.66        392.58        11.88 o                         
  -9   2   9        247.14        225.30         7.49 o                         
  -8   2   9        319.47        287.25         8.29 o                         
  -7   2   9        186.16        181.23         7.24 o                         
  -6   2   9         12.10         12.92         3.67 o                         
  -5   2   9         59.67         72.81         5.27 o                         
  -4   2   9        178.51        173.66         7.20 o                         
  -3   2   9        284.19        278.07         8.40 o                         
  -2   2   9        667.31        693.46        12.28 o                         
  -1   2   9         76.51         97.29         5.66 o                         
   0   2   9         18.66         16.79         3.92 o                         
   1   2   9        553.37        562.52        11.15 o                         
   2   2   9         47.37         57.22         4.96 o                         
   3   2   9         27.39         28.61         4.58 o                         
   4   2   9         38.98         55.52         4.96 o                         
   5   2   9        228.14        187.39        20.91 o                         
   6   2   9        350.18        296.63        13.03 o                         
   7   2   9        372.72        346.90        16.42 o                         
   8   2   9        673.05        619.70        12.12 o                         
   9   2   9          8.89         12.87         2.09 o                         
  10   2   9          3.75          4.44         4.96 o                         
  11   2   9          1.51          1.63         2.13 o                         
  12   2   9        177.18        170.13         6.95 o                         
  13   2   9        944.94        850.26        15.59 o                         
  14   2   9        563.52        500.67        11.99 o                         
  15   2   9        220.72        218.81         8.26 o                         
  16   2   9         41.80         50.18         4.53 o                         
  17   2   9        492.04        463.62        11.96 o                         
  18   2   9         18.40         24.48         4.32 o                         
  19   2   9        135.67        124.08        12.31 o                         
  20   2   9         44.18         38.42         3.90 o                         
  21   2   9          0.78          4.16         4.22 o                         
  22   2   9        207.26        200.24         9.08 o                         
  23   2   9         36.28         39.93         7.26 o                         
  24   2   9         20.19         19.25        16.12 o                         
  25   2   9         13.32         25.28         6.15 o                         
  26   2   9         12.54         17.84         4.36 o                         
  27   2   9          6.58          8.89         3.53 o                         
 -30   3   9          8.45         -3.17        13.35 o                         
 -29   3   9        116.41        136.94        10.52 o                         
 -28   3   9         40.40         50.42         7.73 o                         
 -27   3   9         33.63         26.95         5.66 o                         
 -26   3   9         22.36         32.11         5.96 o                         
 -25   3   9          1.39          4.28         5.41 o                         
 -24   3   9          9.17          4.50         4.93 o                         
 -23   3   9          0.09          0.09         4.58 o                         
 -22   3   9         24.07         26.41         6.07 o                         
 -21   3   9          0.21          1.54         6.93 o                         
 -20   3   9        535.88        486.22        15.86 o                         
 -19   3   9        128.37        152.67        13.32 o                         
 -18   3   9          0.02          8.61         4.74 o                         
 -17   3   9        173.13        189.68        10.96 o                         
 -16   3   9         93.47        122.88        13.69 o                         
 -15   3   9        341.45        316.60        13.12 o                         
 -14   3   9         15.74         21.70         6.62 o                         
 -13   3   9          0.17          2.06         4.80 o                         
 -12   3   9         36.30         41.79         8.61 o                         
 -11   3   9         36.99         42.83         7.55 o                         
 -10   3   9         33.84         34.68         7.50 o                         
  -9   3   9         13.18         34.84        10.34 o                         
  -8   3   9       1467.73       1426.87        25.44 o                         
  -7   3   9       2495.01       2318.87        33.59 o                         
  -6   3   9        229.76        301.88        12.55 o                         
  -5   3   9       1030.98       1001.45        17.47 o                         
  -4   3   9        829.62        862.09        16.25 o                         
  -3   3   9        109.54        147.90         8.31 o                         
  -2   3   9          0.25          7.58         4.47 o                         
  -1   3   9       1027.79        991.85        17.26 o                         
   0   3   9         12.99         28.09         5.39 o                         
   1   3   9        195.80        194.98         9.10 o                         
   2   3   9        185.99        197.49        10.71 o                         
   3   3   9        447.79        434.72        15.71 o                         
   4   3   9         30.78         34.57         7.05 o                         
   5   3   9         21.10         23.09         6.74 o                         
   6   3   9        307.60        285.25        12.39 o                         
   7   3   9        284.98        299.67        12.56 o                         
   8   3   9        653.90        634.44        17.12 o                         
   9   3   9        176.37        195.89        10.93 o                         
  10   3   9         49.82         58.00         7.58 o                         
  11   3   9         35.37         37.11         6.27 o                         
  12   3   9         31.77         41.33         7.19 o                         
  13   3   9         38.72         50.58         7.22 o                         
  14   3   9         40.54         45.28         7.05 o                         
  15   3   9          9.95          9.86         4.44 o                         
  16   3   9         19.43         22.44         5.22 o                         
  17   3   9         41.33         66.59         7.79 o                         
  18   3   9        947.75        909.52        21.44 o                         
  19   3   9        440.31        470.21        20.04 o                         
  20   3   9        316.09        286.81        20.49 o                         
  21   3   9         20.83         25.26         5.83 o                         
  22   3   9        139.81        123.63        25.83 o                         
  23   3   9         10.75         25.20         6.94 o                         
 -23   4   9          0.75         15.52        10.59 o                         
 -22   4   9          4.84          6.59        11.11 o                         
 -21   4   9         11.63         18.65         5.76 o                         
 -20   4   9         16.95         14.18         5.96 o                         
 -19   4   9         22.90         21.07         4.78 o                         
 -18   4   9          4.54         14.78         4.99 o                         
 -17   4   9        237.66        223.52        11.29 o                         
 -16   4   9        254.65        241.85        17.72 o                         
 -15   4   9         20.74         22.56         4.79 o                         
 -14   4   9        124.13        126.75        13.55 o                         
 -13   4   9        264.85        218.99        11.57 o                         
 -12   4   9        181.62        163.28        10.28 o                         
 -11   4   9          4.90         -0.65         4.16 o                         
 -10   4   9          1.13          0.79         4.91 o                         
  -9   4   9        215.57        197.36        12.36 o                         
  -8   4   9         41.59         58.59         5.84 o                         
  -7   4   9          2.06         10.64         6.70 o                         
  -6   4   9         22.12         32.41         9.27 o                         
  -5   4   9        572.38        533.46        16.68 o                         
  -4   4   9          0.04         38.19         7.33 o                         
  -3   4   9         78.64         89.10         7.37 o                         
  -2   4   9          8.07         15.25        10.70 o                         
  -1   4   9         79.86         93.98         9.70 o                         
   0   4   9        247.53        231.75        12.87 o                         
   1   4   9         20.38         21.68         8.01 o                         
   2   4   9          0.19         -4.86         4.86 o                         
   3   4   9         12.57         21.92         6.38 o                         
   4   4   9         61.47         64.11         8.37 o                         
   5   4   9         37.81         45.67         7.20 o                         
   6   4   9         85.20        108.45         8.29 o                         
   7   4   9        303.22        324.42        13.77 o                         
   8   4   9        329.69        316.27        14.97 o                         
   9   4   9         27.12         24.20         7.40 o                         
  10   4   9        129.50        134.01         9.20 o                         
  11   4   9          9.48         15.40         4.17 o                         
  12   4   9          0.60         -2.66         4.87 o                         
  13   4   9          0.06         -2.13         4.21 o                         
  14   4   9         13.44         13.79         4.35 o                         
  15   4   9        137.52        116.20        13.78 o                         
  16   4   9        109.71         95.82        12.85 o                         
 -37   0  10        165.76        156.55        14.31 o                         
 -36   0  10          1.36          7.79        14.64 o                         
 -35   0  10          1.64         -1.36         4.42 o                         
 -34   0  10         24.04         17.13         9.58 o                         
 -33   0  10        541.08        516.81        22.89 o                         
 -32   0  10         46.10         36.95        10.32 o                         
 -31   0  10        182.33        185.64        14.61 o                         
 -30   0  10         33.70         42.33         8.76 o                         
 -29   0  10        804.96        842.46        27.47 o                         
 -28   0  10       3022.07       2525.13        51.33 o                         
 -27   0  10       2044.88       1945.41        42.84 o                         
 -26   0  10        102.26         80.17        12.01 o                         
 -25   0  10       1882.64       1601.41        37.55 o                         
 -24   0  10        312.31        315.58        16.49 o                         
 -23   0  10        176.30        168.43        13.60 o                         
 -22   0  10        575.47        554.56        40.89 o                         
 -21   0  10          0.03          5.11         6.36 o                         
 -20   0  10        208.73        187.98         9.48 o                         
 -19   0  10          0.05         -1.22         3.96 o                         
 -18   0  10        638.34        596.87        14.44 o                         
 -17   0  10        259.35        218.75         9.48 o                         
 -16   0  10        238.34        210.33         9.10 o                         
 -15   0  10       1145.50       1205.46        20.21 o                         
 -14   0  10        380.74        357.23        10.52 o                         
 -13   0  10         32.08         50.93         5.19 o                         
 -12   0  10       1169.98       1241.15        19.88 o                         
 -11   0  10       2108.74       2306.53        30.13 o                         
 -10   0  10        412.01        349.94        10.17 o                         
  -9   0  10       5427.93       5582.07        60.72 o                         
  -8   0  10       1662.65       1963.52        26.46 o                         
  -7   0  10        390.05        435.71        10.76 o                         
  -6   0  10        167.16        198.22         8.10 o                         
  -5   0  10         52.15         54.52         6.89 o                         
  -4   0  10       3594.83       3998.42        45.67 o                         
  -3   0  10       2158.98       2194.45        28.67 o                         
  -2   0  10       2230.35       2717.13        33.77 o                         
  -1   0  10       6170.04       6778.58        71.71 o                         
   0   0  10        257.36        302.05        13.24 o                         
   1   0  10       5457.08       6155.92        66.58 o                         
   2   0  10        531.31        645.01        14.49 o                         
   3   0  10        682.05        643.21        14.88 o                         
   4   0  10        250.82        273.99         9.22 o                         
   5   0  10       1533.61       1647.82        30.56 o                         
   6   0  10        724.34        616.12        23.22 o                         
   7   0  10         86.32         91.95         6.42 o                         
   8   0  10        156.43        151.71         7.34 o                         
   9   0  10        984.93        927.63        17.18 o                         
  10   0  10          0.20          2.99         3.27 o                         
  11   0  10        953.84        896.74        24.98 o                         
  12   0  10        763.21        795.41        24.06 o                         
  13   0  10        367.06        306.10        22.95 o                         
  14   0  10         22.23         15.30         9.34 o                         
  15   0  10        589.13        579.50        21.38 o                         
  16   0  10        257.32        219.61        25.30 o                         
  17   0  10       4121.14       3508.92        62.90 o                         
  18   0  10        281.97        259.42        19.25 o                         
  19   0  10         17.44         37.92        10.32 o                         
  20   0  10         38.10         38.52         9.27 o                         
  21   0  10          4.89         11.99         6.27 o                         
  22   0  10         11.05         22.91         6.79 o                         
  23   0  10         49.29         32.10         8.82 o                         
  24   0  10        122.31        125.31        13.37 o                         
  25   0  10        519.63        582.30        24.63 o                         
  26   0  10         91.20        123.51        11.09 o                         
  27   0  10          3.23          9.85         4.77 o                         
  28   0  10         65.78         73.93        11.27 o                         
  29   0  10         15.12         20.81         6.66 o                         
 -36   1  10         46.26         63.58         9.48 o                         
 -35   1  10         45.34         48.15         7.34 o                         
 -34   1  10          2.40          1.93         5.11 o                         
 -33   1  10         31.05         49.92         7.46 o                         
 -32   1  10         75.49         93.90         7.16 o                         
 -31   1  10        201.97        216.39        10.39 o                         
 -30   1  10        101.41        106.55         7.68 o                         
 -29   1  10         94.48         81.22         6.55 o                         
 -28   1  10         80.94        109.26         8.80 o                         
 -27   1  10         72.88         61.55         5.93 o                         
 -26   1  10         30.29         61.32         5.83 o                         
 -25   1  10       1262.57       1181.68        19.69 o                         
 -24   1  10         23.28         23.29         6.27 o                         
 -23   1  10        450.49        418.60        11.62 o                         
 -22   1  10        279.77        287.33         9.76 o                         
 -21   1  10        158.30        174.65         7.71 o                         
 -20   1  10        258.30        287.19         9.35 o                         
 -19   1  10       1270.89       1223.51        18.56 o                         
 -18   1  10        381.84        360.37         9.86 o                         
 -17   1  10        214.73        249.95         8.30 o                         
 -16   1  10          3.75         -0.21         4.37 o                         
 -15   1  10        165.36        189.78         6.98 o                         
 -14   1  10        403.28        402.73         9.47 o                         
 -13   1  10        780.96        753.14        12.65 o                         
 -12   1  10         81.25         95.42         4.90 o                         
 -11   1  10        643.10        579.42         8.64 o                         
 -10   1  10        229.24        198.61         5.28 o                         
  -9   1  10        429.65        439.35         7.53 o                         
  -8   1  10         19.71         29.91         2.30 o                         
  -7   1  10       1356.04       1543.99        17.32 o                         
  -6   1  10         44.13         35.51         3.02 o                         
  -5   1  10        307.89        338.68         6.55 o                         
  -4   1  10        824.42        894.09        12.74 o                         
  -3   1  10        106.98        173.25         7.03 o                         
  -2   1  10         86.78         92.58         7.61 o                         
  -1   1  10        301.72        352.58         6.84 o                         
   0   1  10        696.33        696.30         9.77 o                         
   1   1  10         83.59         81.33         3.81 o                         
   2   1  10        368.04        413.48         7.79 o                         
   3   1  10         55.85         95.66         4.11 o                         
   4   1  10         23.51         38.57         2.89 o                         
   5   1  10        312.71        343.32         8.76 o                         
   6   1  10         59.54         94.37         5.00 o                         
   7   1  10        941.72        954.03        14.72 o                         
   8   1  10          5.83         11.33         2.71 o                         
   9   1  10        465.57        459.96        10.29 o                         
  10   1  10        373.04        392.75         9.81 o                         
  11   1  10        263.99        257.24         8.43 o                         
  12   1  10        524.79        513.21        11.56 o                         
  13   1  10        978.04        948.52        15.99 o                         
  14   1  10        668.01        656.94        18.99 o                         
  15   1  10         18.99         19.48         5.41 o                         
  16   1  10          2.42          5.38         3.53 o                         
  17   1  10       1026.84        916.26        19.98 o                         
  18   1  10          3.50         15.94         5.89 o                         
  19   1  10        206.06        188.66         9.57 o                         
  20   1  10        257.56        232.19        10.43 o                         
  21   1  10         12.26         19.77         4.54 o                         
  22   1  10          3.25         11.17         3.50 o                         
  23   1  10          1.17          2.85         3.65 o                         
  24   1  10          3.71         11.96        11.05 o                         
  25   1  10        109.66        108.26         7.08 o                         
  26   1  10         12.44         18.76         3.39 o                         
  27   1  10         27.80         31.31         3.71 o                         
  28   1  10         14.22         16.58         7.21 o                         
  29   1  10         51.18         59.20         4.42 o                         
 -34   2  10         13.81         23.58         6.83 o                         
 -33   2  10        223.49        227.86        16.56 o                         
 -32   2  10         29.32         45.92        10.62 o                         
 -31   2  10          0.80         -4.82         4.95 o                         
 -30   2  10          0.53          4.59         8.10 o                         
 -29   2  10         32.80         40.24         7.22 o                         
 -28   2  10        102.01         98.80         9.76 o                         
 -27   2  10        152.80        159.89        10.41 o                         
 -26   2  10        121.66        123.29        10.13 o                         
 -25   2  10          4.82         10.75         5.45 o                         
 -24   2  10        396.15        358.70        13.49 o                         
 -23   2  10         20.09         34.02         6.78 o                         
 -22   2  10         19.80         22.68         6.54 o                         
 -21   2  10        110.27        108.51         9.35 o                         
 -20   2  10        209.15        226.99        10.99 o                         
 -19   2  10       1206.99       1082.00        21.20 o                         
 -18   2  10         82.93         91.07         8.50 o                         
 -17   2  10        817.09        778.78        17.73 o                         
 -16   2  10         24.78         33.82         6.50 o                         
 -15   2  10         60.39         67.07         7.67 o                         
 -14   2  10         21.20         27.79         6.35 o                         
 -13   2  10        397.70        373.61        12.60 o                         
 -12   2  10        125.94        126.93         8.80 o                         
 -11   2  10        412.80        378.13        12.25 o                         
 -10   2  10        129.53        136.58        11.29 o                         
  -9   2  10        641.82        585.69        11.35 o                         
  -8   2  10         23.29         22.93         4.11 o                         
  -7   2  10         52.51         52.56         4.79 o                         
  -6   2  10          1.15          5.05         3.42 o                         
  -5   2  10        820.37        797.53        13.45 o                         
  -4   2  10         28.92         35.12         4.28 o                         
  -3   2  10        349.17        351.16         9.24 o                         
  -2   2  10         14.50         34.83         4.72 o                         
  -1   2  10        362.06        329.27         8.87 o                         
   0   2  10         98.59        118.87         6.22 o                         
   1   2  10         34.63         47.53         4.90 o                         
   2   2  10         90.76        111.55         6.47 o                         
   3   2  10         21.35         31.20         4.70 o                         
   4   2  10        417.21        355.16        12.44 o                         
   5   2  10        265.12        274.36        10.86 o                         
   6   2  10       1035.09       1041.30        19.80 o                         
   7   2  10        886.17        837.04        17.83 o                         
   8   2  10          6.26         10.96         5.39 o                         
   9   2  10       1146.57       1084.53        20.57 o                         
  10   2  10         16.37         21.26         6.02 o                         
  11   2  10         59.84         52.34         7.77 o                         
  12   2  10          0.58         -0.74         4.88 o                         
  13   2  10         20.25         23.84         2.76 o                         
  14   2  10        172.10        167.41         7.77 o                         
  15   2  10         91.54         80.71         5.65 o                         
  16   2  10        156.68        172.81         6.69 o                         
  17   2  10        181.57        163.61         6.65 o                         
  18   2  10         67.34         74.46         5.18 o                         
  19   2  10        126.00        116.59         8.87 o                         
  20   2  10          0.04         -1.88         4.37 o                         
  21   2  10         12.58         14.86         4.42 o                         
  22   2  10         21.21         36.70         7.97 o                         
  23   2  10         21.79         12.99         9.56 o                         
  24   2  10         61.76         72.32         8.81 o                         
  25   2  10          2.25         17.28         5.25 o                         
  26   2  10          0.00         -4.50         4.50 o                         
 -30   3  10         44.50         67.71        10.43 o                         
 -29   3  10         39.07         47.23         5.95 o                         
 -28   3  10        420.30        418.95        18.81 o                         
 -27   3  10         32.25         20.20         5.66 o                         
 -26   3  10         65.32         61.98         9.33 o                         
 -25   3  10         54.67         60.96        11.12 o                         
 -24   3  10         51.69         75.88        12.90 o                         
 -23   3  10          0.68          5.51         7.55 o                         
 -22   3  10         11.47          8.73         5.13 o                         
 -21   3  10          3.38         -4.52         4.52 o                         
 -20   3  10          1.76          8.24         5.60 o                         
 -19   3  10        112.07        109.83        10.09 o                         
 -18   3  10         40.74         54.29         7.75 o                         
 -17   3  10          8.96         14.78         6.02 o                         
 -16   3  10         53.05         52.13        11.02 o                         
 -15   3  10        170.13        162.40        11.13 o                         
 -14   3  10        140.78        154.43        10.39 o                         
 -13   3  10         42.43         53.30         7.79 o                         
 -12   3  10        208.59        202.64        10.97 o                         
 -11   3  10        301.67        292.02        12.57 o                         
 -10   3  10        417.22        405.85        15.16 o                         
  -9   3  10        537.91        502.61        15.42 o                         
  -8   3  10        935.31        909.47        20.13 o                         
  -7   3  10        295.39        329.49        13.04 o                         
  -6   3  10        771.61        716.03        17.73 o                         
  -5   3  10         64.44         76.15         8.05 o                         
  -4   3  10        347.99        373.66        11.27 o                         
  -3   3  10        122.29        149.53        10.65 o                         
  -2   3  10        101.54        120.07         7.93 o                         
  -1   3  10          6.68          6.89         4.57 o                         
   0   3  10          5.73         10.58         4.85 o                         
   1   3  10        453.30        448.12        14.08 o                         
   2   3  10        146.30        146.75        10.87 o                         
   3   3  10        372.22        369.18        13.66 o                         
   4   3  10         49.69         55.65         7.75 o                         
   5   3  10        408.97        383.03        13.93 o                         
   6   3  10        136.67        149.43        10.25 o                         
   7   3  10          0.03          0.81         5.56 o                         
   8   3  10         12.81         11.33         6.47 o                         
   9   3  10        245.97        240.20        11.55 o                         
  10   3  10         58.02         58.44         7.81 o                         
  11   3  10          7.31          5.50         4.86 o                         
  12   3  10          2.16          8.78         7.70 o                         
  13   3  10         60.23         72.20        10.89 o                         
  14   3  10          3.93          5.87         5.06 o                         
  15   3  10        145.38        143.99         9.69 o                         
  16   3  10        168.44        192.04        10.90 o                         
  17   3  10        767.10        726.70        19.41 o                         
  18   3  10        352.90        350.89        14.05 o                         
  19   3  10        155.86        180.16        11.68 o                         
  20   3  10         27.25         36.44         7.26 o                         
  21   3  10          0.00         10.46         9.29 o                         
  22   3  10         69.65         69.95         7.75 o                         
 -22   4  10         78.72         55.79         9.03 o                         
 -21   4  10         14.38          9.00         4.94 o                         
 -20   4  10         89.62         73.97         5.85 o                         
 -19   4  10         10.07         26.62         6.31 o                         
 -18   4  10        234.29        189.24        19.85 o                         
 -17   4  10          8.13         15.85         4.59 o                         
 -16   4  10          6.01          1.20         9.16 o                         
 -15   4  10          3.26         19.65         7.90 o                         
 -14   4  10        281.11        236.59        11.75 o                         
 -13   4  10         38.74         35.09         7.47 o                         
 -12   4  10          2.68         -5.80        12.76 o                         
 -11   4  10         38.47         33.46         5.82 o                         
 -10   4  10         97.82         88.59         7.89 o                         
  -9   4  10         32.93         68.56         9.86 o                         
  -8   4  10        582.73        621.35        29.27 o                         
  -7   4  10       1666.99       1446.49        28.04 o                         
  -6   4  10        223.27        264.43        14.01 o                         
  -5   4  10        418.32        426.53        18.08 o                         
  -4   4  10        372.22        421.46        17.71 o                         
  -3   4  10       1476.11       1336.69        31.79 o                         
  -2   4  10        132.11        147.63        16.18 o                         
  -1   4  10          4.02         16.97         6.46 o                         
   0   4  10         64.90         64.34        13.50 o                         
   1   4  10          3.34          5.40         7.13 o                         
   2   4  10         23.09         30.22         8.94 o                         
   3   4  10        267.01        243.70        12.60 o                         
   4   4  10         92.04        121.73         9.40 o                         
   5   4  10        119.91        142.31         9.60 o                         
   6   4  10        141.47        127.36        12.13 o                         
   7   4  10        120.24        105.08         7.81 o                         
   8   4  10         43.41         36.51         4.89 o                         
   9   4  10        106.66        105.49         8.51 o                         
  10   4  10         15.92          9.22         5.32 o                         
  11   4  10         88.06         84.92         7.01 o                         
  12   4  10         22.43         25.55         4.77 o                         
  13   4  10         21.79         19.08         4.43 o                         
  14   4  10         11.61         16.67         6.01 o                         
  15   4  10          1.48         -3.53         4.52 o                         
 -36   1  11         19.39         30.36         6.36 o                         
 -35   1  11          4.27          2.93         5.09 o                         
 -34   1  11        133.26        143.56         8.11 o                         
 -33   1  11         92.72         80.46         5.61 o                         
 -32   1  11        196.96        188.14        12.66 o                         
 -31   1  11        179.47        164.77        13.28 o                         
 -30   1  11        130.12        131.55        10.41 o                         
 -29   1  11          3.43         15.84         5.24 o                         
 -28   1  11        189.24        191.75        10.53 o                         
 -27   1  11        286.21        268.11        11.17 o                         
 -26   1  11        286.82        298.80        10.51 o                         
 -25   1  11        427.39        428.93        12.16 o                         
 -24   1  11        118.42        129.45         7.26 o                         
 -23   1  11          9.19          4.69         2.87 o                         
 -22   1  11          2.89          6.74         4.70 o                         
 -21   1  11         35.40         61.63         6.83 o                         
 -20   1  11        505.34        478.18        11.64 o                         
 -19   1  11        108.41        142.03        11.38 o                         
 -18   1  11       1027.39        968.15        16.56 o                         
 -17   1  11       2404.69       2327.73        27.26 o                         
 -16   1  11        813.82        771.35        13.84 o                         
 -15   1  11         44.12         70.20         4.61 o                         
 -14   1  11         70.06         66.44         4.45 o                         
 -13   1  11        105.97        134.32         5.87 o                         
 -12   1  11        206.90        214.08         5.63 o                         
 -11   1  11        190.06        220.77         5.71 o                         
 -10   1  11        178.27        206.50         5.64 o                         
  -9   1  11        761.41        766.97        10.61 o                         
  -8   1  11          8.52          9.99         3.16 o                         
  -7   1  11          7.65         20.28         2.47 o                         
  -6   1  11          0.09          1.51         1.85 o                         
  -5   1  11        352.80        423.62         7.59 o                         
  -4   1  11        820.66        786.48        12.26 o                         
  -3   1  11       1600.68       1659.53        17.24 o                         
  -2   1  11        597.30        584.14        14.61 o                         
  -1   1  11       2468.06       2550.85        23.58 o                         
   0   1  11        147.77        135.69         7.01 o                         
   1   1  11        434.18        459.85         8.12 o                         
   2   1  11         23.96         19.81         2.78 o                         
   3   1  11       1603.86       1501.10        16.48 o                         
   4   1  11       1112.29       1128.03        13.72 o                         
   5   1  11        442.19        416.02         9.11 o                         
   6   1  11        400.70        397.36         9.39 o                         
   7   1  11         21.84         40.51         3.88 o                         
   8   1  11        519.64        476.48        10.73 o                         
   9   1  11        138.07        157.58         6.86 o                         
  10   1  11        740.75        714.83        13.60 o                         
  11   1  11       3336.74       2999.56        32.93 o                         
  12   1  11        175.23        215.91         7.93 o                         
  13   1  11        757.42        687.87        13.85 o                         
  14   1  11        313.63        272.21         9.33 o                         
  15   1  11         30.77         19.27         4.84 o                         
  16   1  11         49.25         33.11         5.89 o                         
  17   1  11         21.37         25.51         5.41 o                         
  18   1  11          5.47          4.63         5.24 o                         
  19   1  11         64.21         65.62         6.13 o                         
  20   1  11         89.20        111.21         8.69 o                         
  21   1  11         50.07         49.63         4.73 o                         
  22   1  11          4.64          9.91         7.30 o                         
  23   1  11         63.08         53.26         4.37 o                         
  24   1  11         58.93         58.72         5.43 o                         
  25   1  11         53.35         53.61         5.62 o                         
  26   1  11         15.90         19.98         3.44 o                         
  27   1  11         25.67         39.10         4.48 o                         
  28   1  11         74.23         70.34         7.50 o                         
 -34   2  11         27.20          5.60         8.80 o                         
 -33   2  11          4.52          9.63         5.16 o                         
 -32   2  11         15.99         21.29         6.31 o                         
 -31   2  11        493.64        474.64        61.37 o                         
 -30   2  11         16.93         27.68         5.96 o                         
 -29   2  11         76.60        106.32         8.95 o                         
 -28   2  11        625.23        602.40        18.04 o                         
 -27   2  11          0.55         14.88         5.81 o                         
 -26   2  11        207.90        222.48        11.38 o                         
 -25   2  11        332.95        342.28        13.46 o                         
 -24   2  11          2.37          4.68         7.20 o                         
 -23   2  11        120.42        124.58        10.53 o                         
 -22   2  11        282.63        269.39        11.90 o                         
 -21   2  11          1.01          0.17         5.81 o                         
 -20   2  11         18.08         12.97         6.87 o                         
 -19   2  11        445.92        409.28        13.75 o                         
 -18   2  11          7.50         11.12         5.89 o                         
 -17   2  11         24.83         30.81         6.56 o                         
 -16   2  11        323.73        303.96        12.01 o                         
 -15   2  11         27.96         24.68         6.18 o                         
 -14   2  11        144.70        145.63         9.65 o                         
 -13   2  11         14.07          8.99         5.46 o                         
 -12   2  11       1473.83       1377.86        23.30 o                         
 -11   2  11        852.97        839.95        17.75 o                         
 -10   2  11        296.96        291.26        11.31 o                         
  -9   2  11        683.00        638.27        15.35 o                         
  -8   2  11         12.18         11.43         3.91 o                         
  -7   2  11          2.68         -0.82         3.49 o                         
  -6   2  11        312.28        302.10         9.09 o                         
  -5   2  11        411.36        385.64         9.96 o                         
  -4   2  11        118.34        121.62         6.56 o                         
  -3   2  11         14.94         15.29         4.20 o                         
  -2   2  11        131.68        163.44         7.45 o                         
  -1   2  11        324.00        330.21        14.79 o                         
   0   2  11        511.31        492.50        10.95 o                         
   1   2  11          5.27         15.01         4.24 o                         
   2   2  11        948.58        922.11        14.96 o                         
   3   2  11        418.18        444.21        13.46 o                         
   4   2  11        900.08        883.10        18.39 o                         
   5   2  11         61.73         80.55         7.78 o                         
   6   2  11        229.79        195.46        10.25 o                         
   7   2  11        618.75        584.86        15.41 o                         
   8   2  11        312.14        298.92        11.62 o                         
   9   2  11         46.78         60.19         7.38 o                         
  10   2  11          1.70         -0.27         4.76 o                         
  11   2  11         57.78         73.76         7.77 o                         
  12   2  11        867.10        813.55        18.68 o                         
  13   2  11         57.55         70.38         7.83 o                         
  14   2  11        776.10        783.27        18.52 o                         
  15   2  11       1978.60       1870.08        29.83 o                         
  16   2  11          0.05         13.71         5.16 o                         
  17   2  11        315.22        304.49        12.35 o                         
  18   2  11          9.57         23.72         7.59 o                         
  19   2  11         79.68         88.09        10.09 o                         
  20   2  11        132.72        116.57        10.29 o                         
  21   2  11          2.88          7.46         4.60 o                         
  22   2  11          0.00          0.40         3.77 o                         
  23   2  11         93.94        100.03         9.62 o                         
  24   2  11          0.44          4.74         4.46 o                         
  25   2  11         48.72         41.38         7.60 o                         
 -29   3  11         21.52         13.90         5.85 o                         
 -28   3  11         41.21         41.09         6.53 o                         
 -27   3  11          5.56          1.30        10.30 o                         
 -26   3  11          6.29          4.37        12.19 o                         
 -25   3  11        122.71        132.14         9.79 o                         
 -24   3  11          0.68          1.32         5.24 o                         
 -23   3  11         33.76         36.70         8.02 o                         
 -22   3  11        202.94        211.48        11.92 o                         
 -21   3  11        140.58        160.81        10.85 o                         
 -20   3  11         25.26         31.79         6.54 o                         
 -19   3  11         37.30         36.06         7.24 o                         
 -18   3  11          0.00          3.50         6.40 o                         
 -17   3  11         49.39         61.25         8.48 o                         
 -16   3  11          3.02          5.60         5.37 o                         
 -15   3  11        207.65        211.02        11.50 o                         
 -14   3  11         29.79         36.52         7.67 o                         
 -13   3  11        110.11        116.69        10.14 o                         
 -12   3  11         65.10         63.36         8.29 o                         
 -11   3  11        295.07        277.84        14.98 o                         
 -10   3  11        334.14        305.79        12.78 o                         
  -9   3  11         64.34         80.26         8.82 o                         
  -8   3  11          0.60         28.79         9.00 o                         
  -7   3  11       1825.48       1711.18        28.29 o                         
  -6   3  11         47.56         69.52         9.13 o                         
  -5   3  11        177.42        196.89        11.99 o                         
  -4   3  11        560.39        562.01        13.30 o                         
  -3   3  11        264.25        290.71        12.38 o                         
  -2   3  11        240.43        251.50         9.77 o                         
  -1   3  11        370.59        384.91        13.37 o                         
   0   3  11          1.71          5.02         5.14 o                         
   1   3  11          1.25          1.49         5.67 o                         
   2   3  11        107.40        113.41        10.49 o                         
   3   3  11         50.84         50.19         8.12 o                         
   4   3  11          0.03         15.39         6.68 o                         
   5   3  11       1971.17       1877.34        30.81 o                         
   6   3  11          0.16         10.39         5.94 o                         
   7   3  11         48.92         60.78         7.94 o                         
   8   3  11        711.54        692.49        18.28 o                         
   9   3  11        165.93        193.35        10.97 o                         
  10   3  11         21.00         27.34         7.97 o                         
  11   3  11        312.49        270.57        12.32 o                         
  12   3  11          3.18         17.96         6.75 o                         
  13   3  11        101.44        121.84         9.99 o                         
  14   3  11        277.11        288.35        12.64 o                         
  15   3  11         59.29         66.44         7.48 o                         
  16   3  11          1.55          0.07         4.22 o                         
  17   3  11         43.98         54.94         6.68 o                         
  18   3  11         68.77         70.11         8.33 o                         
  19   3  11         96.06         84.57         8.93 o                         
  20   3  11          0.00         -0.82         3.97 o                         
  21   3  11         31.08         32.84         6.64 o                         
 -22   4  11          1.41         15.82         4.96 o                         
 -21   4  11          0.05         -4.74         4.74 o                         
 -20   4  11          2.33         -3.14         4.85 o                         
 -19   4  11         18.90         -1.36         4.66 o                         
 -18   4  11          0.07          4.71         4.98 o                         
 -17   4  11        172.07        139.04        19.74 o                         
 -16   4  11         44.43         44.02         5.84 o                         
 -15   4  11        113.47         92.97         7.54 o                         
 -14   4  11          0.57         -0.95         7.57 o                         
 -13   4  11          6.18         14.61         8.26 o                         
 -12   4  11         58.62         44.64         6.31 o                         
 -11   4  11         72.60         72.17         9.33 o                         
 -10   4  11         28.82         40.07         8.21 o                         
  -9   4  11          0.09         10.97         9.04 o                         
  -8   4  11        319.40        316.76        13.58 o                         
  -7   4  11        165.54        198.65        11.24 o                         
  -6   4  11        339.67        335.22        13.98 o                         
  -5   4  11         91.03        110.39        10.08 o                         
  -4   4  11         60.87         72.64        11.81 o                         
  -3   4  11         24.22         28.25        10.52 o                         
  -2   4  11         40.77         38.93         7.82 o                         
  -1   4  11         62.95         52.09         8.15 o                         
   0   4  11         25.00         35.73        14.81 o                         
   1   4  11          4.39          0.80         6.75 o                         
   2   4  11        162.67        140.70        10.04 o                         
   3   4  11         60.10         65.79         8.80 o                         
   4   4  11        343.00        331.12        13.93 o                         
   5   4  11         31.42         24.14         5.17 o                         
   6   4  11         51.26         58.47         7.54 o                         
   7   4  11          2.96          1.88         4.77 o                         
   8   4  11        305.69        258.59        12.43 o                         
   9   4  11         33.96         35.92        10.43 o                         
  10   4  11         16.17          0.18         4.26 o                         
  11   4  11          0.75          7.55         6.78 o                         
  12   4  11         93.78         77.09         7.19 o                         
  13   4  11          4.47          1.61         4.74 o                         
 -37   0  12         35.90         46.34         8.72 o                         
 -36   0  12          1.36          8.76        11.19 o                         
 -35   0  12        148.88        136.70        19.33 o                         
 -34   0  12         54.47         64.06         9.82 o                         
 -33   0  12         32.67         39.56         6.76 o                         
 -32   0  12        275.06        211.82        15.07 o                         
 -31   0  12          0.51          9.61         5.25 o                         
 -30   0  12        649.86        537.29        22.16 o                         
 -29   0  12          0.71          1.30         4.80 o                         
 -28   0  12          0.07          1.58         4.61 o                         
 -27   0  12         24.10         44.92        12.18 o                         
 -26   0  12       1055.04        921.96        28.30 o                         
 -25   0  12         75.43         94.21        19.00 o                         
 -24   0  12        612.28        609.35        22.38 o                         
 -23   0  12          0.48          8.61         9.63 o                         
 -22   0  12          2.06          6.01         6.42 o                         
 -21   0  12          3.00         -3.73         4.98 o                         
 -20   0  12         77.64         99.86        11.15 o                         
 -19   0  12        404.90        388.21        12.25 o                         
 -18   0  12         47.30         47.76         6.39 o                         
 -17   0  12        237.16        212.98         9.38 o                         
 -16   0  12       1026.96       1025.47        19.11 o                         
 -15   0  12        114.29        106.23         6.88 o                         
 -14   0  12        567.86        605.48        13.97 o                         
 -13   0  12         38.56         57.68         6.03 o                         
 -12   0  12        764.98        792.06        15.93 o                         
 -11   0  12         87.22         85.09         6.02 o                         
 -10   0  12         53.65         38.07         4.75 o                         
  -9   0  12          4.13         17.31         4.27 o                         
  -8   0  12       3469.60       3770.29        45.07 o                         
  -7   0  12        600.08        811.52        16.08 o                         
  -6   0  12       7082.86       7700.13        81.96 o                         
  -5   0  12        582.41        784.59        28.37 o                         
  -4   0  12       1605.75       1751.83        25.79 o                         
  -3   0  12        231.70        261.93         9.37 o                         
  -2   0  12         13.85          2.17         3.48 o                         
  -1   0  12         39.41         51.78         6.63 o                         
   0   0  12         40.66         53.53         5.52 o                         
   1   0  12          0.01          4.58         3.72 o                         
   2   0  12        782.29        907.44        17.38 o                         
   3   0  12         12.11         19.08         3.86 o                         
   4   0  12         95.34        121.09         7.23 o                         
   5   0  12         53.18         53.77         5.61 o                         
   6   0  12       2510.28       2410.01        33.35 o                         
   7   0  12        161.26        195.70         9.81 o                         
   8   0  12        767.16        767.87        16.44 o                         
   9   0  12         83.77         91.06        10.53 o                         
  10   0  12          1.77          8.16         5.64 o                         
  11   0  12         10.48          5.16         6.89 o                         
  12   0  12        899.68        961.29        27.88 o                         
  13   0  12        905.12        856.16        26.82 o                         
  14   0  12       4455.58       4051.72        69.71 o                         
  15   0  12        519.66        517.00        21.43 o                         
  16   0  12        188.98        210.39        14.57 o                         
  17   0  12        413.59        347.69        18.20 o                         
  18   0  12        410.73        319.29        19.87 o                         
  19   0  12        647.61        553.71        22.91 o                         
  20   0  12         28.66         15.87         7.25 o                         
  21   0  12        130.76        106.99        11.72 o                         
  22   0  12        122.91        142.96        12.48 o                         
  23   0  12         34.98         42.39        16.45 o                         
  24   0  12         36.03         44.31         7.69 o                         
  25   0  12         17.11         12.32         8.31 o                         
  26   0  12         85.56        115.82        10.28 o                         
  27   0  12        102.47         93.94        13.29 o                         
 -36   1  12         22.12         25.68         7.71 o                         
 -35   1  12         15.71         14.18         8.85 o                         
 -34   1  12        133.56        131.85         7.49 o                         
 -33   1  12         85.13         99.50        14.88 o                         
 -32   1  12         78.03         84.17         8.24 o                         
 -31   1  12         78.85         67.52         5.20 o                         
 -30   1  12        167.35        166.97        13.86 o                         
 -29   1  12         97.96        119.88        14.57 o                         
 -28   1  12        432.41        409.44        13.62 o                         
 -27   1  12         81.57         76.73         6.47 o                         
 -26   1  12         15.46         26.71         7.40 o                         
 -25   1  12         73.96         71.14         6.56 o                         
 -24   1  12        196.09        208.53         8.60 o                         
 -23   1  12        211.04        206.10         8.59 o                         
 -22   1  12        129.87        138.52         7.38 o                         
 -21   1  12        980.79        889.33        16.18 o                         
 -20   1  12        196.03        187.84         7.93 o                         
 -19   1  12         17.70         43.53         6.16 o                         
 -18   1  12       1717.08       1621.98        22.08 o                         
 -17   1  12        406.45        368.53        10.89 o                         
 -16   1  12       1172.06       1131.72        17.39 o                         
 -15   1  12        426.47        412.64        10.16 o                         
 -14   1  12        480.70        422.23        10.03 o                         
 -13   1  12        367.49        361.81         9.13 o                         
 -12   1  12       2473.69       2390.33        22.96 o                         
 -11   1  12         19.57         18.77         3.90 o                         
 -10   1  12        262.67        254.60         6.32 o                         
  -9   1  12          8.67         16.21         2.23 o                         
  -8   1  12         60.41         81.08         3.78 o                         
  -7   1  12       3061.19       3073.65        27.44 o                         
  -6   1  12        304.14        304.06        10.41 o                         
  -5   1  12        125.36        156.95         6.62 o                         
  -4   1  12        140.56        134.59         4.87 o                         
  -3   1  12         75.21         71.09         6.23 o                         
  -2   1  12        831.04        853.00        11.70 o                         
  -1   1  12          3.56         10.81         3.52 o                         
   0   1  12         49.18         51.35         3.28 o                         
   1   1  12         62.14         53.74         3.48 o                         
   2   1  12         14.61         10.63         2.65 o                         
   3   1  12          1.55         15.51         3.58 o                         
   4   1  12        841.73        844.42        11.92 o                         
   5   1  12        135.95        142.81         6.13 o                         
   6   1  12        412.35        413.88         9.99 o                         
   7   1  12         13.16         13.97         3.08 o                         
   8   1  12        614.30        592.73        12.26 o                         
   9   1  12         76.58         92.48         5.65 o                         
  10   1  12        469.85        502.79        11.57 o                         
  11   1  12         78.03         86.79         5.64 o                         
  12   1  12        165.02        145.99         7.16 o                         
  13   1  12        426.66        448.26        13.44 o                         
  14   1  12        209.57        198.17         9.34 o                         
  15   1  12          0.61         10.28         3.83 o                         
  16   1  12          2.24          4.26         3.72 o                         
  17   1  12          1.52          9.89         2.97 o                         
  18   1  12         16.08         23.28         6.59 o                         
  19   1  12        227.48        206.27         9.87 o                         
  20   1  12         14.98         11.95         2.87 o                         
  21   1  12         33.49         42.00         5.13 o                         
  22   1  12         37.74         46.41         5.68 o                         
  23   1  12          1.86         12.11         3.03 o                         
  24   1  12         37.75         44.92         5.39 o                         
  25   1  12         40.54         54.01         4.78 o                         
  26   1  12         18.34         15.95         7.34 o                         
  27   1  12          4.09          1.31         4.55 o                         
 -33   2  12         72.09         62.46         7.70 o                         
 -32   2  12        138.74        149.52        13.14 o                         
 -31   2  12         84.39         87.62         9.27 o                         
 -30   2  12         20.10         49.69         7.95 o                         
 -29   2  12         36.28         35.79         6.79 o                         
 -28   2  12          9.26          9.85         5.17 o                         
 -27   2  12         85.51        108.85         9.80 o                         
 -26   2  12         14.76         27.44         8.25 o                         
 -25   2  12        133.74        123.91         9.94 o                         
 -24   2  12         17.42         30.46         7.05 o                         
 -23   2  12         16.14         14.00         5.88 o                         
 -22   2  12         60.19         71.71         8.42 o                         
 -21   2  12          7.62          6.08         5.68 o                         
 -20   2  12        303.39        311.84        12.65 o                         
 -19   2  12         85.29         99.27         9.16 o                         
 -18   2  12        239.17        211.09        10.90 o                         
 -17   2  12          1.58          3.93         5.66 o                         
 -16   2  12        394.83        378.10        13.45 o                         
 -15   2  12       1399.95       1241.41        22.76 o                         
 -14   2  12        565.28        535.19        15.05 o                         
 -13   2  12          0.89          2.23         5.19 o                         
 -12   2  12        208.64        178.07         9.92 o                         
 -11   2  12          7.38          2.64         5.28 o                         
 -10   2  12       1072.89        997.03        19.49 o                         
  -9   2  12         13.21          9.36         5.42 o                         
  -8   2  12          0.13          1.14         3.71 o                         
  -7   2  12         90.93         99.97         6.46 o                         
  -6   2  12        629.74        613.49        12.48 o                         
  -5   2  12          6.95         19.69         5.09 o                         
  -4   2  12        270.68        249.72         8.70 o                         
  -3   2  12          3.80          7.67         4.01 o                         
  -2   2  12         56.44         61.83         5.69 o                         
  -1   2  12        325.28        326.70         9.74 o                         
   0   2  12       1033.83       1023.13        16.20 o                         
   1   2  12         41.01         57.27         7.54 o                         
   2   2  12         53.67         54.96         7.70 o                         
   3   2  12        846.55        775.98        17.46 o                         
   4   2  12        127.62        135.44         9.55 o                         
   5   2  12        576.26        522.30        15.26 o                         
   6   2  12        870.71        838.41        18.63 o                         
   7   2  12        159.45        176.72        10.13 o                         
   8   2  12        360.53        339.67        12.65 o                         
   9   2  12        373.84        372.91        13.09 o                         
  10   2  12        282.20        269.77        11.50 o                         
  11   2  12        414.27        398.94        13.56 o                         
  12   2  12          2.15          4.16         5.37 o                         
  13   2  12          8.85         25.40         6.14 o                         
  14   2  12        219.35        243.85        11.36 o                         
  15   2  12         76.65         67.00         7.65 o                         
  16   2  12         48.93         56.28         7.18 o                         
  17   2  12          1.14         -0.27         5.62 o                         
  18   2  12         48.77         48.03         8.50 o                         
  19   2  12        176.57        171.53        13.17 o                         
  20   2  12          0.43          5.01         5.33 o                         
  21   2  12         17.97         20.41         6.07 o                         
  22   2  12         23.14         -2.57         6.64 o                         
  23   2  12         14.28         16.55         5.41 o                         
  24   2  12          6.42          9.24         4.66 o                         
 -29   3  12         25.95         11.65         6.22 o                         
 -28   3  12         23.57         35.86        10.74 o                         
 -27   3  12         42.60         47.10         7.21 o                         
 -26   3  12          9.56         16.55         6.36 o                         
 -25   3  12          0.01          2.26         6.35 o                         
 -24   3  12         83.58         96.25        10.66 o                         
 -23   3  12          0.40         -4.29         7.69 o                         
 -22   3  12          1.94          1.30         5.46 o                         
 -21   3  12         54.10         55.41         8.18 o                         
 -20   3  12         87.33         93.16         9.74 o                         
 -19   3  12         55.25         63.25         8.37 o                         
 -18   3  12          7.70         23.51         6.48 o                         
 -17   3  12        125.46        128.82         9.79 o                         
 -16   3  12         88.25         99.44        10.15 o                         
 -15   3  12         30.24         42.99         7.40 o                         
 -14   3  12        131.12        124.80         9.46 o                         
 -13   3  12        247.88        232.29        11.69 o                         
 -12   3  12         53.02         61.51         8.10 o                         
 -11   3  12         78.69         88.00        13.70 o                         
 -10   3  12         16.01         29.93         7.27 o                         
  -9   3  12        180.63        195.29        11.23 o                         
  -8   3  12        694.22        632.13        17.45 o                         
  -7   3  12        309.08        324.68        13.96 o                         
  -6   3  12       1305.82       1178.77        23.34 o                         
  -5   3  12        198.55        219.80        13.74 o                         
  -4   3  12        159.63        187.33        10.88 o                         
  -3   3  12         59.82         83.19         7.83 o                         
  -2   3  12         14.97         18.00         6.35 o                         
  -1   3  12         81.83         90.76         8.75 o                         
   0   3  12         28.58         27.40         6.37 o                         
   1   3  12         49.10         39.50         7.37 o                         
   2   3  12        300.07        279.76        14.30 o                         
   3   3  12        300.01        312.50        13.29 o                         
   4   3  12         56.39         59.15         8.06 o                         
   5   3  12         40.06         50.49         7.67 o                         
   6   3  12          9.95          4.92         5.80 o                         
   7   3  12         69.00         86.58         9.19 o                         
   8   3  12          0.57          9.72         5.36 o                         
   9   3  12          3.19          0.51         4.37 o                         
  10   3  12        211.42        205.34        11.17 o                         
  11   3  12        363.55        373.50        14.07 o                         
  12   3  12        226.37        232.90        11.85 o                         
  13   3  12         75.20         93.86         9.20 o                         
  14   3  12        171.90        174.46        10.75 o                         
  15   3  12          1.10         -2.92         3.67 o                         
  16   3  12        106.17        107.05         9.44 o                         
  17   3  12        237.53        253.40        12.44 o                         
  18   3  12        110.45        123.86         9.29 o                         
  19   3  12        147.15        139.87        15.32 o                         
  20   3  12          0.70          6.98         4.87 o                         
 -21   4  12          5.21         10.93        10.85 o                         
 -20   4  12        145.54        143.80        15.25 o                         
 -19   4  12         30.13         26.25         5.03 o                         
 -18   4  12          1.34          2.63         4.72 o                         
 -17   4  12         14.32         19.36         4.67 o                         
 -16   4  12          1.40          2.65         4.87 o                         
 -15   4  12          0.36          8.93         4.42 o                         
 -14   4  12         16.62         16.69         4.67 o                         
 -13   4  12         17.68         19.15         6.38 o                         
 -12   4  12         12.72         10.72         7.06 o                         
 -11   4  12        116.04         94.47         8.20 o                         
 -10   4  12        168.89        153.21        10.19 o                         
  -9   4  12          1.35         10.57         9.13 o                         
  -8   4  12        334.73        336.43        14.08 o                         
  -7   4  12       1480.83       1249.22        26.34 o                         
  -6   4  12         57.84        119.79        15.46 o                         
  -5   4  12        106.92         85.74        14.76 o                         
  -4   4  12         79.02         75.12         9.53 o                         
  -3   4  12         19.56         21.70         7.09 o                         
  -2   4  12          1.18          4.38         4.50 o                         
  -1   4  12        132.25        109.32        12.16 o                         
   0   4  12          1.37          2.22         9.28 o                         
   1   4  12        124.11        113.12        12.80 o                         
   2   4  12         17.47         23.82         6.18 o                         
   3   4  12         13.57         24.37         8.63 o                         
   4   4  12         14.73         22.16         6.46 o                         
   5   4  12        130.23        125.17         9.63 o                         
   6   4  12         48.29         40.48        10.11 o                         
   7   4  12         13.22         28.88         4.66 o                         
   8   4  12         45.67         66.93         6.94 o                         
   9   4  12          6.13         10.29         4.73 o                         
  10   4  12         55.87         42.88         9.54 o                         
  11   4  12         30.23         18.90         6.14 o                         
  12   4  12         12.56         17.50         4.79 o                         
 -35   1  13         73.68         71.20         4.93 o                         
 -34   1  13         26.88         38.25        11.23 o                         
 -33   1  13          0.30          6.67        12.93 o                         
 -32   1  13        141.67        145.73        10.09 o                         
 -31   1  13        732.66        687.19        29.32 o                         
 -30   1  13         80.07         96.44        13.20 o                         
 -29   1  13         10.74         12.45         3.93 o                         
 -28   1  13        355.03        308.31        11.87 o                         
 -27   1  13          6.31         12.02         8.88 o                         
 -26   1  13        182.69        177.84         9.26 o                         
 -25   1  13          3.01          8.02         2.90 o                         
 -24   1  13         17.38         21.43         4.24 o                         
 -23   1  13         35.56         43.25         5.55 o                         
 -22   1  13         63.29         71.08         5.57 o                         
 -21   1  13        137.98        116.19         6.60 o                         
 -20   1  13         25.64         40.87         4.80 o                         
 -19   1  13        209.50        235.18         9.43 o                         
 -18   1  13         98.27        115.57         6.14 o                         
 -17   1  13        138.87        128.11         7.56 o                         
 -16   1  13        894.96        805.75        14.65 o                         
 -15   1  13        855.81        830.52        14.62 o                         
 -14   1  13       1640.43       1687.36        21.84 o                         
 -13   1  13        183.66        179.98         6.98 o                         
 -12   1  13        122.24        132.31         6.09 o                         
 -11   1  13        249.17        278.14         6.90 o                         
 -10   1  13        606.99        597.87         9.86 o                         
  -9   1  13          8.61         11.60         1.70 o                         
  -8   1  13        187.63        187.75         5.75 o                         
  -7   1  13        799.83        846.07        11.91 o                         
  -6   1  13        287.75        337.36         8.08 o                         
  -5   1  13       2212.87       2213.68        24.38 o                         
  -4   1  13        951.75        981.55        13.13 o                         
  -3   1  13          4.54         10.01         4.63 o                         
  -2   1  13        518.26        537.68        12.99 o                         
  -1   1  13         14.91         12.30         3.42 o                         
   0   1  13         88.96         88.93         4.78 o                         
   1   1  13          3.74          5.29         2.18 o                         
   2   1  13       1287.84       1280.90        15.73 o                         
   3   1  13          0.30          8.07         2.17 o                         
   4   1  13       1244.95       1201.12        17.75 o                         
   5   1  13        141.73        156.95         6.68 o                         
   6   1  13        163.06        136.16         6.37 o                         
   7   1  13         92.58        100.84         5.68 o                         
   8   1  13         47.79         56.76         5.47 o                         
   9   1  13        311.29        307.51         9.37 o                         
  10   1  13        614.27        598.12        12.98 o                         
  11   1  13        121.18        134.45         6.97 o                         
  12   1  13       1094.83        977.69        22.45 o                         
  13   1  13         33.29         26.58         4.48 o                         
  14   1  13        779.36        695.75        18.10 o                         
  15   1  13         81.66        100.09        10.14 o                         
  16   1  13         90.90        113.21         7.60 o                         
  17   1  13        212.78        182.72        11.63 o                         
  18   1  13        111.14        119.66         7.37 o                         
  19   1  13         43.67         55.02         4.92 o                         
  20   1  13        210.28        209.56        10.06 o                         
  21   1  13          1.10         -3.71         4.46 o                         
  22   1  13          2.72         10.95         3.81 o                         
  23   1  13         28.11         29.58         5.24 o                         
  24   1  13         94.19        104.73         5.69 o                         
  25   1  13         17.00         28.68         4.39 o                         
  26   1  13          0.24          9.29         3.22 o                         
 -33   2  13         26.41         16.36         7.16 o                         
 -32   2  13          5.41         17.36         8.01 o                         
 -31   2  13        214.59        234.19        14.54 o                         
 -30   2  13        360.10        404.65        17.81 o                         
 -29   2  13         25.31         30.86         5.40 o                         
 -28   2  13        128.42        158.94        11.99 o                         
 -27   2  13         74.57         89.53         9.80 o                         
 -26   2  13          2.49          7.78         5.15 o                         
 -25   2  13          8.84          5.82         5.33 o                         
 -24   2  13         61.47         81.98         8.46 o                         
 -23   2  13          0.37          1.80         5.32 o                         
 -22   2  13        425.95        421.41        14.58 o                         
 -21   2  13        134.53        132.92        10.15 o                         
 -20   2  13        194.75        208.53        11.43 o                         
 -19   2  13         40.65         45.25         7.80 o                         
 -18   2  13        126.69         91.64         9.08 o                         
 -17   2  13        476.79        449.78        14.39 o                         
 -16   2  13        144.47        158.68        10.47 o                         
 -15   2  13        263.64        262.00        11.87 o                         
 -14   2  13          1.46          5.15         6.85 o                         
 -13   2  13       1285.81       1140.41        21.65 o                         
 -12   2  13        976.94        869.98        18.78 o                         
 -11   2  13         23.38         34.67         6.77 o                         
 -10   2  13        999.37        987.72        19.67 o                         
  -9   2  13        253.83        275.53        11.23 o                         
  -8   2  13        785.49        680.85        16.05 o                         
  -7   2  13        199.78        216.99         8.52 o                         
  -6   2  13         31.07         39.57         5.35 o                         
  -5   2  13        271.17        298.30         9.44 o                         
  -4   2  13        645.94        617.60        12.89 o                         
  -3   2  13        180.89        222.34         9.15 o                         
  -2   2  13       2059.40       1892.82        23.75 o                         
  -1   2  13        391.99        435.99        14.11 o                         
   0   2  13        409.84        418.14        13.25 o                         
   1   2  13        194.79        209.31        10.49 o                         
   2   2  13        284.10        274.97        12.84 o                         
   3   2  13        195.13        183.79        10.53 o                         
   4   2  13        980.64        971.79        20.15 o                         
   5   2  13        862.87        768.53        18.00 o                         
   6   2  13        967.27        895.53        19.45 o                         
   7   2  13         41.20         43.79         6.93 o                         
   8   2  13        358.74        326.55        13.95 o                         
   9   2  13        268.90        263.71        11.82 o                         
  10   2  13         98.71         93.77         8.83 o                         
  11   2  13          0.34         13.30         5.59 o                         
  12   2  13        282.03        267.16        11.67 o                         
  13   2  13        236.14        243.69        11.21 o                         
  14   2  13         80.45         76.27         8.52 o                         
  15   2  13         24.18         25.87         5.63 o                         
  16   2  13        235.64        231.58        19.55 o                         
  17   2  13          8.50         16.93         7.32 o                         
  18   2  13         18.74         11.15         6.74 o                         
  19   2  13         11.08          8.88         4.99 o                         
  20   2  13         26.74         22.72         7.54 o                         
  21   2  13          1.30         -4.15         4.15 o                         
  22   2  13         21.72         11.98         4.47 o                         
  23   2  13          4.01          2.90         4.09 o                         
 -28   3  13         67.02         57.65         9.24 o                         
 -27   3  13        323.74        330.03        14.72 o                         
 -26   3  13         93.01         89.24         9.71 o                         
 -25   3  13         49.32         61.63         7.35 o                         
 -24   3  13          3.65          4.15         6.09 o                         
 -23   3  13          1.08          4.46         4.89 o                         
 -22   3  13         24.08         31.43         7.44 o                         
 -21   3  13        448.29        452.23        16.32 o                         
 -20   3  13        389.80        402.88        15.39 o                         
 -19   3  13        118.18        145.18        10.57 o                         
 -18   3  13         65.95         67.76         8.34 o                         
 -17   3  13        492.56        452.64        15.70 o                         
 -16   3  13         51.02         58.27         8.28 o                         
 -15   3  13          9.17          8.17         5.65 o                         
 -14   3  13          5.43          6.29         5.76 o                         
 -13   3  13          0.67          4.67         5.20 o                         
 -12   3  13        124.58        135.35        10.01 o                         
 -11   3  13          0.72          4.12         5.52 o                         
 -10   3  13        370.48        317.10        14.78 o                         
  -9   3  13         47.64         72.78         8.17 o                         
  -8   3  13        520.07        480.19        15.19 o                         
  -7   3  13         34.17         41.26         7.46 o                         
  -6   3  13        189.88        186.86        10.56 o                         
  -5   3  13          8.84         14.70         5.88 o                         
  -4   3  13         32.60         43.59         7.01 o                         
  -3   3  13        114.58        106.68        10.92 o                         
  -2   3  13        118.74        140.09         9.41 o                         
  -1   3  13        563.95        547.31        19.60 o                         
   0   3  13        191.28        218.91        11.13 o                         
   1   3  13        299.14        306.76        14.83 o                         
   2   3  13        378.41        355.95        14.21 o                         
   3   3  13        217.26        218.93        14.57 o                         
   4   3  13         64.27         75.06         9.11 o                         
   5   3  13         76.82        102.87         9.57 o                         
   6   3  13       1200.88       1123.66        23.91 o                         
   7   3  13         11.44         18.51         8.24 o                         
   8   3  13         87.22         99.66         9.53 o                         
   9   3  13         77.25         90.87        10.21 o                         
  10   3  13        110.17        121.34        10.00 o                         
  11   3  13          1.19          7.57         7.96 o                         
  12   3  13        247.56        254.49        12.44 o                         
  13   3  13          0.80          2.36         4.68 o                         
  14   3  13          2.73         12.25         4.61 o                         
  15   3  13         13.58         17.84         4.92 o                         
  16   3  13         63.46         55.03         7.10 o                         
  17   3  13         45.48         41.90         9.72 o                         
  18   3  13         20.29         19.33         4.87 o                         
  19   3  13        104.11         90.26        11.89 o                         
 -20   4  13         59.98         88.48         7.68 o                         
 -19   4  13         59.20         73.98         6.91 o                         
 -18   4  13        171.57        165.14        10.40 o                         
 -17   4  13         40.12         56.61         7.73 o                         
 -16   4  13          7.76         14.61         5.50 o                         
 -15   4  13          0.68         10.76         4.77 o                         
 -14   4  13          3.25          4.38         5.72 o                         
 -13   4  13        137.70        139.89        13.30 o                         
 -12   4  13         54.66         53.38         5.64 o                         
 -11   4  13         88.53         64.88         6.55 o                         
 -10   4  13         17.09         27.48         5.98 o                         
  -9   4  13          5.23          5.80         5.49 o                         
  -8   4  13          1.44         23.94         8.84 o                         
  -7   4  13        282.00        250.58        14.39 o                         
  -6   4  13         17.13         29.01         5.82 o                         
  -5   4  13        111.23        122.02        17.70 o                         
  -4   4  13        151.27        143.65        15.98 o                         
  -3   4  13         63.30         46.48         7.76 o                         
  -2   4  13          4.55          5.17         5.41 o                         
  -1   4  13          0.37         -2.24         9.77 o                         
   0   4  13          0.65         -8.19         8.19 o                         
   1   4  13         10.79          6.78         6.61 o                         
   2   4  13         10.03          9.07         5.35 o                         
   3   4  13         50.42         50.49         8.16 o                         
   4   4  13         47.77         52.43         7.75 o                         
   5   4  13        323.31        315.91        14.26 o                         
   6   4  13        276.24        248.66        12.70 o                         
   7   4  13        287.48        290.59        14.00 o                         
   8   4  13          0.78         10.54         4.62 o                         
   9   4  13        231.85        236.88        12.54 o                         
  10   4  13         28.62         25.96         5.21 o                         
 -36   0  14          0.30         -1.40        18.59 o                         
 -35   0  14        144.64        140.44         9.50 o                         
 -34   0  14         22.83          3.70        17.11 o                         
 -33   0  14         70.56         75.61        11.76 o                         
 -32   0  14         46.21         30.72        15.71 o                         
 -31   0  14          9.31         12.92         9.83 o                         
 -30   0  14         54.63         34.23         7.61 o                         
 -29   0  14        145.30        135.23        11.58 o                         
 -28   0  14         30.54         34.02         7.48 o                         
 -27   0  14          3.51         10.73         4.47 o                         
 -26   0  14        549.05        514.31        37.10 o                         
 -25   0  14        200.28        172.73        27.23 o                         
 -24   0  14          5.55          9.77         5.18 o                         
 -23   0  14         28.75         49.27         9.25 o                         
 -22   0  14       1263.71       1252.56        37.06 o                         
 -21   0  14       3293.10       3148.58        57.27 o                         
 -20   0  14       6146.33       5953.11        90.72 o                         
 -19   0  14       1066.70       1139.82        29.60 o                         
 -18   0  14        853.85        802.56        17.72 o                         
 -17   0  14        109.51        115.91         7.43 o                         
 -16   0  14        201.50        207.85        14.47 o                         
 -15   0  14         84.82         99.32         6.84 o                         
 -14   0  14         89.57         98.48         6.82 o                         
 -13   0  14        246.64        215.89         9.35 o                         
 -12   0  14        397.52        365.05        11.36 o                         
 -11   0  14         68.91         88.12         6.83 o                         
 -10   0  14        459.85        524.82        25.84 o                         
  -9   0  14       1613.39       1524.40        24.78 o                         
  -8   0  14        160.78        205.88        11.18 o                         
  -7   0  14         51.88         79.19         6.08 o                         
  -6   0  14        425.48        469.15        17.00 o                         
  -5   0  14         86.87        113.43         7.04 o                         
  -4   0  14        749.79        861.80        26.19 o                         
  -3   0  14         83.31        104.09         6.72 o                         
  -2   0  14        833.65        840.36        20.62 o                         
  -1   0  14          4.88         23.53         5.09 o                         
   0   0  14         20.60         23.82         4.63 o                         
   1   0  14         57.98         71.88         6.49 o                         
   2   0  14         61.92         71.07         6.46 o                         
   3   0  14        793.39        765.84        16.98 o                         
   4   0  14       1165.51       1092.40        22.44 o                         
   5   0  14       5519.75       5323.83        63.09 o                         
   6   0  14        937.47        930.93        19.54 o                         
   7   0  14       5349.68       5113.81        80.43 o                         
   8   0  14       1229.45       1125.94        30.15 o                         
   9   0  14        678.25        735.74        24.16 o                         
  10   0  14          8.86         10.88         6.28 o                         
  11   0  14         59.27         72.00        10.28 o                         
  12   0  14         71.01         58.83         9.69 o                         
  13   0  14        261.06        329.92        29.49 o                         
  14   0  14        820.88        753.89        26.26 o                         
  15   0  14        253.85        282.17        16.49 o                         
  16   0  14        484.15        414.90        19.60 o                         
  17   0  14         12.81         13.65         4.91 o                         
  18   0  14        215.93        203.09        14.10 o                         
  19   0  14        165.35        131.63        11.37 o                         
  20   0  14         18.36         35.62        16.12 o                         
  21   0  14          0.01         16.95         6.62 o                         
  22   0  14          3.35          1.20         3.71 o                         
  23   0  14          0.31         11.08         3.83 o                         
  24   0  14          0.22         -5.47         5.47 o                         
  25   0  14         46.97         58.12        13.04 o                         
 -35   1  14         10.71          4.13         5.59 o                         
 -34   1  14         66.80         75.10         9.96 o                         
 -33   1  14         83.93         82.12        10.88 o                         
 -32   1  14         18.66         25.31         9.36 o                         
 -31   1  14          6.68         17.54        10.18 o                         
 -30   1  14        181.41        180.96        18.15 o                         
 -29   1  14         51.21         51.55         5.25 o                         
 -28   1  14        133.14        129.66         7.47 o                         
 -27   1  14        180.55        164.58        12.47 o                         
 -26   1  14         10.95         11.59         3.43 o                         
 -25   1  14          2.52         12.45         2.91 o                         
 -24   1  14          6.88          1.87         2.77 o                         
 -23   1  14          4.89          3.27         4.00 o                         
 -22   1  14         68.43         77.73         5.62 o                         
 -21   1  14        732.17        650.44        13.97 o                         
 -20   1  14        142.28        176.09         7.75 o                         
 -19   1  14        805.74        800.62        15.39 o                         
 -18   1  14        269.89        220.99         8.29 o                         
 -17   1  14        116.45        120.89         6.16 o                         
 -16   1  14        187.27        166.69         7.14 o                         
 -15   1  14        271.04        265.99         8.54 o                         
 -14   1  14         59.13         45.36         4.96 o                         
 -13   1  14        363.54        344.06         9.43 o                         
 -12   1  14        178.12        202.06         9.64 o                         
 -11   1  14        790.61        781.24        11.80 o                         
 -10   1  14        123.15        119.92         5.98 o                         
  -9   1  14         11.03         13.32         1.93 o                         
  -8   1  14        497.13        483.46         9.12 o                         
  -7   1  14          0.33         11.56         3.87 o                         
  -6   1  14        693.26        615.10        11.90 o                         
  -5   1  14         97.80        106.59         6.25 o                         
  -4   1  14         47.30         50.78         5.04 o                         
  -3   1  14          6.64         14.33         3.99 o                         
  -2   1  14        458.31        483.76         9.26 o                         
  -1   1  14          6.73         25.12         4.25 o                         
   0   1  14        824.68        821.03        12.37 o                         
   1   1  14        182.00        215.35         6.73 o                         
   2   1  14          0.04          5.14         2.17 o                         
   3   1  14        325.50        320.60         9.21 o                         
   4   1  14        895.10        820.23        14.79 o                         
   5   1  14        377.80        422.07        10.61 o                         
   6   1  14       1128.58       1034.37        16.98 o                         
   7   1  14          3.57          7.52         3.03 o                         
   8   1  14          0.22          0.96         2.80 o                         
   9   1  14        618.11        616.64        13.33 o                         
  10   1  14        354.86        322.64         9.88 o                         
  11   1  14          1.49          6.66         5.09 o                         
  12   1  14        110.56        116.26         7.27 o                         
  13   1  14         97.80        104.34         6.81 o                         
  14   1  14        485.02        414.42        13.36 o                         
  15   1  14        517.35        493.99        14.85 o                         
  16   1  14        160.81        171.98         9.31 o                         
  17   1  14         36.03         27.38         4.90 o                         
  18   1  14          0.24          8.86         4.62 o                         
  19   1  14          0.05          4.18         2.82 o                         
  20   1  14         27.26         21.54         5.46 o                         
  21   1  14        111.90        110.68         6.46 o                         
  22   1  14         43.23         34.51         5.28 o                         
  23   1  14         14.90         21.67         3.10 o                         
  24   1  14        124.86        162.79         8.10 o                         
 -33   2  14         36.08         37.13         6.19 o                         
 -32   2  14          0.39          2.44         5.18 o                         
 -31   2  14         29.60         41.97         8.29 o                         
 -30   2  14          8.25          6.71         5.31 o                         
 -29   2  14          1.92         33.87         6.98 o                         
 -28   2  14        265.81        254.47        12.42 o                         
 -27   2  14        319.34        318.46        13.95 o                         
 -26   2  14         73.12         90.68         9.88 o                         
 -25   2  14        200.94        216.79        11.90 o                         
 -24   2  14         39.81         46.65         7.78 o                         
 -23   2  14         67.01         66.55         8.72 o                         
 -22   2  14         66.94         68.67         8.77 o                         
 -21   2  14        197.16        202.34        11.45 o                         
 -20   2  14        194.26        184.92        10.87 o                         
 -19   2  14          0.45          1.41         5.51 o                         
 -18   2  14        464.56        400.95        14.25 o                         
 -17   2  14          4.77          1.96         5.92 o                         
 -16   2  14        272.13        267.31        11.84 o                         
 -15   2  14        529.71        485.30        14.96 o                         
 -14   2  14        927.65        812.70        19.71 o                         
 -13   2  14         35.28         38.15         7.44 o                         
 -12   2  14         10.84          8.91         5.93 o                         
 -11   2  14        639.49        552.46        15.45 o                         
 -10   2  14         87.75         84.65         8.37 o                         
  -9   2  14        493.20        467.63        14.19 o                         
  -8   2  14          0.05         14.17         5.85 o                         
  -7   2  14        994.28        899.87        15.72 o                         
  -6   2  14          0.14         10.90         4.66 o                         
  -5   2  14         30.47         47.88         5.83 o                         
  -4   2  14        649.43        595.09        13.10 o                         
  -3   2  14         29.38         37.52         5.53 o                         
  -2   2  14         38.51         61.22         6.21 o                         
  -1   2  14          1.80          3.75         5.27 o                         
   0   2  14          0.37          4.95         5.45 o                         
   1   2  14        116.68        140.38        10.34 o                         
   2   2  14       1069.74        997.15        20.57 o                         
   3   2  14          2.67         16.71         5.99 o                         
   4   2  14        193.22        205.25        10.90 o                         
   5   2  14        210.35        209.17        11.16 o                         
   6   2  14         63.14         55.00         7.69 o                         
   7   2  14          0.14         12.54         5.63 o                         
   8   2  14        282.73        322.58        12.88 o                         
   9   2  14        105.34        106.76         8.76 o                         
  10   2  14        933.85        888.85        20.08 o                         
  11   2  14          0.13         12.87         5.12 o                         
  12   2  14          9.93         -0.36         4.67 o                         
  13   2  14         27.27         25.51         6.29 o                         
  14   2  14        135.13        134.57        11.24 o                         
  15   2  14        153.37        142.11        11.66 o                         
  16   2  14        110.81        123.53        10.67 o                         
  17   2  14         10.38          3.61         5.35 o                         
  18   2  14         59.98         62.93         9.68 o                         
  19   2  14         45.99         39.09         7.43 o                         
  20   2  14         16.61         29.86         7.00 o                         
  21   2  14          1.67         -4.05         4.05 o                         
  22   2  14          4.95          5.92         4.31 o                         
 -28   3  14         24.06         10.60         4.84 o                         
 -27   3  14         18.09         23.72         7.53 o                         
 -26   3  14          8.86         -2.41         4.74 o                         
 -25   3  14         53.21         55.15         8.58 o                         
 -24   3  14         84.04         82.42        10.25 o                         
 -23   3  14          8.36         -2.90         5.39 o                         
 -22   3  14         28.75         18.53         5.99 o                         
 -21   3  14         48.10         49.58         8.60 o                         
 -20   3  14          3.83          5.99         5.70 o                         
 -19   3  14         21.10         37.07         7.58 o                         
 -18   3  14         79.35         94.93        10.08 o                         
 -17   3  14          0.60          8.13         5.76 o                         
 -16   3  14          7.63          9.60         8.11 o                         
 -15   3  14         11.45          2.78         6.21 o                         
 -14   3  14          7.07          8.68         6.15 o                         
 -13   3  14         55.59         63.75        10.40 o                         
 -12   3  14         26.02         31.45         8.38 o                         
 -11   3  14         30.55         27.14         6.98 o                         
 -10   3  14         66.54         60.99         8.32 o                         
  -9   3  14         58.18         67.73         8.32 o                         
  -8   3  14         57.56         71.68         8.19 o                         
  -7   3  14         12.32         17.89         6.63 o                         
  -6   3  14         15.23         15.60         5.94 o                         
  -5   3  14          7.92          7.10         5.66 o                         
  -4   3  14        134.53        144.09        11.82 o                         
  -3   3  14        140.39        156.16        13.03 o                         
  -2   3  14         31.63         35.97         8.11 o                         
  -1   3  14         14.77         15.75         5.95 o                         
   0   3  14         33.34         41.57         9.99 o                         
   1   3  14        248.36        242.90        13.99 o                         
   2   3  14          3.02          1.37         6.25 o                         
   3   3  14        143.00        157.79        11.46 o                         
   4   3  14         69.68         82.96         8.83 o                         
   5   3  14          3.23         25.47         9.12 o                         
   6   3  14         91.94        106.47         9.99 o                         
   7   3  14         23.87         27.63         6.19 o                         
   8   3  14          7.59         13.92         5.76 o                         
   9   3  14        308.30        284.30        13.20 o                         
  10   3  14          1.39          2.72         4.90 o                         
  11   3  14          3.23         10.64         5.83 o                         
  12   3  14         60.39         41.00        10.96 o                         
  13   3  14         79.15        101.86         9.46 o                         
  14   3  14          1.10         13.09         6.97 o                         
  15   3  14         92.29         82.63         7.71 o                         
  16   3  14         65.42         93.07         7.87 o                         
  17   3  14         21.47         23.54         6.07 o                         
 -18   4  14         31.89         42.46         5.48 o                         
 -17   4  14         35.85         43.29         6.22 o                         
 -16   4  14          3.52          6.02         7.16 o                         
 -15   4  14         97.72         97.63        10.44 o                         
 -14   4  14          4.75          5.56         6.80 o                         
 -13   4  14         15.75         27.88         6.33 o                         
 -12   4  14         13.64         25.24         5.42 o                         
 -11   4  14        240.99        210.27        12.06 o                         
 -10   4  14         36.59         45.03         6.62 o                         
  -9   4  14         82.71         70.46         7.36 o                         
  -8   4  14          4.26         16.63         4.90 o                         
  -7   4  14          0.00         -5.40         5.40 o                         
  -6   4  14        127.86        131.53        10.72 o                         
  -5   4  14         21.13         21.56         5.81 o                         
  -4   4  14         72.91         66.00         8.54 o                         
  -3   4  14          0.01          4.47         5.19 o                         
  -2   4  14         10.09         11.56         5.62 o                         
  -1   4  14         13.62         21.88        11.79 o                         
   0   4  14          8.44         -3.51         8.01 o                         
   1   4  14         23.94         25.16         8.22 o                         
   2   4  14        242.35        241.68        16.22 o                         
   3   4  14          6.71          3.51         7.40 o                         
   4   4  14         18.80         15.24         6.57 o                         
   5   4  14         81.49         83.41        10.23 o                         
   6   4  14         22.97         26.98         5.19 o                         
   7   4  14         37.41         33.15         5.50 o                         
   8   4  14        117.36        108.97         9.53 o                         
 -35   1  15         32.70         42.63        10.38 o                         
 -34   1  15         50.74         47.82         6.53 o                         
 -33   1  15         49.86         71.61        10.80 o                         
 -32   1  15          5.52          1.69         5.69 o                         
 -31   1  15         20.33         23.73        11.60 o                         
 -30   1  15         61.27         82.43        10.74 o                         
 -29   1  15        145.15        160.37        17.11 o                         
 -28   1  15          2.52          6.08        11.09 o                         
 -27   1  15         23.44         27.44        14.77 o                         
 -26   1  15         59.23         78.58        10.62 o                         
 -25   1  15          0.68          7.94         6.30 o                         
 -24   1  15        603.95        532.21        20.69 o                         
 -23   1  15        176.01        199.95        10.81 o                         
 -22   1  15         80.37         96.27         8.91 o                         
 -21   1  15        206.83        211.50        10.89 o                         
 -20   1  15          6.55         16.01         6.18 o                         
 -19   1  15        122.20        114.09         9.01 o                         
 -18   1  15       1228.26       1085.46        20.89 o                         
 -17   1  15         54.32         64.55         7.40 o                         
 -16   1  15        103.14        122.80         8.94 o                         
 -15   1  15       1865.51       1697.27        28.48 o                         
 -14   1  15         76.59         70.94         7.26 o                         
 -13   1  15        660.49        638.03        15.33 o                         
 -12   1  15         14.24         21.67         5.67 o                         
 -11   1  15        259.43        274.53         8.81 o                         
 -10   1  15        116.20        147.71         7.27 o                         
  -9   1  15        765.62        859.68        14.49 o                         
  -8   1  15       1579.54       1461.22        19.53 o                         
  -7   1  15        170.51        182.70         7.79 o                         
  -6   1  15         67.20         79.30         5.83 o                         
  -5   1  15        256.03        207.81         8.11 o                         
  -4   1  15        143.48        152.16         7.38 o                         
  -3   1  15        410.97        389.76        10.28 o                         
  -2   1  15        177.46        176.33        11.07 o                         
  -1   1  15        102.96        118.65         9.06 o                         
   0   1  15        153.25        164.87         7.26 o                         
   1   1  15        528.40        529.89        10.27 o                         
   2   1  15         37.73         80.77         4.20 o                         
   3   1  15       3302.85       3040.65        33.67 o                         
   4   1  15        383.83        380.31        10.31 o                         
   5   1  15          2.82          2.77         2.03 o                         
   6   1  15        702.60        646.99        13.51 o                         
   7   1  15         93.08         89.30         6.54 o                         
   8   1  15        176.77        191.23        14.50 o                         
   9   1  15         66.31         74.59         6.91 o                         
  10   1  15         72.44         99.80        11.05 o                         
  11   1  15       1777.11       1698.49        29.08 o                         
  12   1  15         31.11         18.68         3.57 o                         
  13   1  15         12.05         14.22         3.42 o                         
  14   1  15         64.47         64.96         4.98 o                         
  15   1  15        245.47        209.09         9.38 o                         
  16   1  15         53.58         36.66         6.22 o                         
  17   1  15         43.20         31.99         6.04 o                         
  18   1  15          6.70         14.62         3.08 o                         
  19   1  15          6.10         15.26         3.43 o                         
  20   1  15         49.42         63.30         8.52 o                         
  21   1  15         15.09         20.63         4.12 o                         
  22   1  15         98.06         74.70        11.90 o                         
  23   1  15        220.90        190.95        29.83 o                         
 -32   2  15        372.20        384.38        19.38 o                         
 -31   2  15         56.74         78.45         8.19 o                         
 -30   2  15         54.74         68.27        10.38 o                         
 -29   2  15          0.07          9.78         9.79 o                         
 -28   2  15         19.83         13.25         6.85 o                         
 -27   2  15        242.55        260.16        12.72 o                         
 -26   2  15          2.19          6.07         4.72 o                         
 -25   2  15        112.88        119.91        10.71 o                         
 -24   2  15        372.51        363.15        14.26 o                         
 -23   2  15          0.26          3.13         4.69 o                         
 -22   2  15         13.92         17.54         8.38 o                         
 -21   2  15         86.41        103.72         9.65 o                         
 -20   2  15          5.53         -0.68         5.70 o                         
 -19   2  15         26.54         21.35         6.59 o                         
 -18   2  15         59.12         56.37         7.88 o                         
 -17   2  15         38.26         23.97         6.88 o                         
 -16   2  15         17.98         28.23         7.01 o                         
 -15   2  15        220.65        246.63        11.83 o                         
 -14   2  15        236.81        219.56        11.63 o                         
 -13   2  15        574.03        566.46        15.91 o                         
 -12   2  15          2.47          9.85         5.68 o                         
 -11   2  15        373.44        342.71        12.77 o                         
 -10   2  15        667.35        635.44        16.36 o                         
  -9   2  15       1206.15       1047.43        20.90 o                         
  -8   2  15         90.14        104.22         8.85 o                         
  -7   2  15         14.65         19.81         6.40 o                         
  -6   2  15         12.84         29.12         5.52 o                         
  -5   2  15       1512.04       1401.90        20.60 o                         
  -4   2  15          3.34         27.31         5.64 o                         
  -3   2  15          8.58          4.60         4.80 o                         
  -2   2  15        128.46        154.12         9.99 o                         
  -1   2  15        358.85        335.99        12.58 o                         
   0   2  15         88.17         96.71         8.42 o                         
   1   2  15        708.35        699.31        19.39 o                         
   2   2  15         69.99         85.00         8.48 o                         
   3   2  15        523.23        495.29        15.34 o                         
   4   2  15          6.02         15.92         5.99 o                         
   5   2  15          9.10         10.68         5.81 o                         
   6   2  15        238.54        232.00        11.27 o                         
   7   2  15          6.43          7.75         4.24 o                         
   8   2  15        123.79        117.47         9.60 o                         
   9   2  15        294.92        291.17        12.30 o                         
  10   2  15        138.99        171.92        10.38 o                         
  11   2  15        435.27        406.25        14.31 o                         
  12   2  15          1.17         13.77         5.81 o                         
  13   2  15         42.92         64.91         9.48 o                         
  14   2  15        147.98        152.43        11.89 o                         
  15   2  15          5.30          5.37         7.33 o                         
  16   2  15         35.48         32.85         6.75 o                         
  17   2  15         86.55        103.28        12.01 o                         
  18   2  15         14.34         17.32         6.79 o                         
  19   2  15         11.07         19.81         5.71 o                         
  20   2  15         69.54         53.10         7.24 o                         
  21   2  15          7.38         -3.68         4.17 o                         
 -27   3  15        115.85        121.95        11.46 o                         
 -26   3  15         88.04        104.96         9.36 o                         
 -25   3  15        162.00        142.55        11.15 o                         
 -24   3  15          2.19          9.93         5.63 o                         
 -23   3  15        317.26        322.50        14.90 o                         
 -22   3  15         98.37        114.84         9.92 o                         
 -21   3  15         52.24         49.13         7.35 o                         
 -20   3  15         16.93         24.90         7.22 o                         
 -19   3  15          5.23          5.44         5.09 o                         
 -18   3  15         91.29        117.71        10.59 o                         
 -17   3  15        429.43        381.39        17.09 o                         
 -16   3  15         92.96        109.41        10.16 o                         
 -15   3  15        122.23        135.78        11.06 o                         
 -14   3  15        143.46        157.92        10.74 o                         
 -13   3  15        258.26        237.68        12.02 o                         
 -12   3  15         25.43         22.37         6.25 o                         
 -11   3  15         21.56         29.06         7.12 o                         
 -10   3  15         12.67         15.44         6.07 o                         
  -9   3  15        252.73        226.58        11.85 o                         
  -8   3  15        125.67        130.45        10.51 o                         
  -7   3  15         68.90         72.37         8.73 o                         
  -6   3  15         13.63         17.61         7.79 o                         
  -5   3  15          1.93         10.82         7.16 o                         
  -4   3  15        135.76        144.47        13.06 o                         
  -3   3  15          6.57         25.16         7.88 o                         
  -2   3  15        137.19        132.62        17.57 o                         
  -1   3  15         67.99         96.87        11.19 o                         
   0   3  15         22.85         30.97         8.14 o                         
   1   3  15          0.12         -5.41         5.98 o                         
   2   3  15         25.21         28.88         7.35 o                         
   3   3  15        723.59        691.99        19.26 o                         
   4   3  15        666.85        656.22        18.76 o                         
   5   3  15         99.62        102.20         9.99 o                         
   6   3  15         86.96        112.10        10.12 o                         
   7   3  15         62.70         66.71        10.08 o                         
   8   3  15          5.63         13.19         7.24 o                         
   9   3  15         29.24         40.54         6.49 o                         
  10   3  15         70.70        100.68         9.62 o                         
  11   3  15         63.59         65.49         8.41 o                         
  12   3  15         32.12         37.51         6.18 o                         
  13   3  15          0.02          4.16         4.75 o                         
  14   3  15          0.08         -0.52         6.73 o                         
  15   3  15         34.57         30.37         5.47 o                         
  16   3  15          1.10          8.04         6.55 o                         
 -17   4  15         31.65         24.68         5.45 o                         
 -16   4  15         48.11         45.20         6.78 o                         
 -15   4  15          4.06          5.53         5.26 o                         
 -14   4  15         18.66         19.00         4.69 o                         
 -13   4  15         19.39          8.79         4.76 o                         
 -12   4  15         89.78         83.83         7.88 o                         
 -11   4  15          0.03         -2.05         5.34 o                         
 -10   4  15         18.75         16.83         6.62 o                         
  -9   4  15        111.11         92.28        10.56 o                         
  -8   4  15        113.62         99.97        11.69 o                         
  -7   4  15          0.04          3.28         5.42 o                         
  -6   4  15         13.08         25.88        12.17 o                         
  -5   4  15        114.07        124.11        11.45 o                         
  -4   4  15        140.59        117.06        19.22 o                         
  -3   4  15         18.82         14.61         6.20 o                         
  -2   4  15         30.86         18.95        10.85 o                         
  -1   4  15         63.52         64.14        13.64 o                         
   0   4  15         39.51         32.18         8.66 o                         
   1   4  15        413.56        399.58        18.95 o                         
   2   4  15         23.49         34.83         8.25 o                         
   3   4  15        145.17        162.30        14.82 o                         
   4   4  15        179.22        188.22        13.75 o                         
   5   4  15         17.01         27.05        13.20 o                         
 -35   0  16         11.92          4.69         4.87 o                         
 -34   0  16        303.52        317.84        25.42 o                         
 -33   0  16        162.43        172.26        35.17 o                         
 -32   0  16         26.25         13.90        18.26 o                         
 -31   0  16         12.89         -1.23        18.67 o                         
 -30   0  16          2.22          3.28         9.21 o                         
 -29   0  16         36.29         32.72         6.58 o                         
 -28   0  16         80.86         70.19        10.87 o                         
 -27   0  16        146.58        140.48        15.88 o                         
 -26   0  16         71.37         75.91         7.83 o                         
 -25   0  16          0.26         -0.30         5.84 o                         
 -24   0  16       1847.96       1534.79        39.82 o                         
 -23   0  16         68.24         78.87         8.64 o                         
 -22   0  16         43.35         42.78         8.96 o                         
 -21   0  16         32.23         71.17        21.51 o                         
 -20   0  16       3518.65       3256.01        73.59 o                         
 -19   0  16       3017.57       2850.13        60.30 o                         
 -18   0  16       2806.58       2912.04        53.88 o                         
 -17   0  16       1259.32       1235.52        31.24 o                         
 -16   0  16        546.31        542.83        15.20 o                         
 -15   0  16         26.64         24.66         4.86 o                         
 -14   0  16        242.72        236.37        10.06 o                         
 -13   0  16         95.45        113.20         7.42 o                         
 -12   0  16         29.65         34.17         5.38 o                         
 -11   0  16        362.19        372.79        18.12 o                         
 -10   0  16        105.91        111.52         7.23 o                         
  -9   0  16        220.19        248.03        10.54 o                         
  -8   0  16       5913.55       5886.73        68.63 o                         
  -7   0  16        105.24        197.67        44.92 o                         
  -6   0  16        200.04        219.16        11.71 o                         
  -5   0  16         17.87         30.31         5.05 o                         
  -4   0  16         16.37         11.92         6.62 o                         
  -3   0  16        817.82        830.73        22.03 o                         
  -2   0  16         42.37         53.07         6.79 o                         
  -1   0  16        247.93        265.66        11.37 o                         
   0   0  16       2553.80       2482.93        38.60 o                         
   1   0  16       2773.83       2687.60        39.30 o                         
   2   0  16       1599.10       1760.55        29.22 o                         
   3   0  16        517.99        511.24        18.93 o                         
   4   0  16        150.01        149.53        11.25 o                         
   5   0  16        854.78        863.23        26.19 o                         
   6   0  16       1085.61       1115.95        49.81 o                         
   7   0  16        522.63        565.13        23.78 o                         
   8   0  16        207.39        195.56        13.65 o                         
   9   0  16        568.06        490.26        20.73 o                         
  10   0  16         68.71         60.66         9.66 o                         
  11   0  16        100.40        106.42        14.36 o                         
  12   0  16        120.60        115.37        10.82 o                         
  13   0  16          1.78          4.65         9.30 o                         
  14   0  16         84.70         61.28         9.60 o                         
  15   0  16         48.24         36.64         7.23 o                         
  16   0  16         44.61         40.06         7.49 o                         
  17   0  16         20.60         17.52         3.98 o                         
  18   0  16        347.93        343.73        18.57 o                         
  19   0  16        115.15        103.44        18.18 o                         
  20   0  16         10.13          2.63        14.97 o                         
  21   0  16         20.61          0.66        15.63 o                         
  22   0  16         14.78         16.66         6.87 o                         
  23   0  16         49.31         42.53         5.11 o                         
 -34   1  16          0.00          4.70        10.73 o                         
 -33   1  16        229.33        251.45        30.57 o                         
 -32   1  16          0.02          3.27         4.95 o                         
 -31   1  16          8.76         15.28         8.06 o                         
 -30   1  16         52.91         59.17         8.66 o                         
 -29   1  16        119.88        116.08        10.58 o                         
 -28   1  16         11.46         27.99        12.26 o                         
 -27   1  16          1.17          1.05         4.76 o                         
 -26   1  16          2.84         11.58         5.31 o                         
 -25   1  16        235.90        227.89        13.38 o                         
 -24   1  16        226.04        241.66        13.65 o                         
 -23   1  16        152.96        199.12        13.02 o                         
 -22   1  16          8.04         20.85         7.66 o                         
 -21   1  16         54.80         41.45         7.29 o                         
 -20   1  16        224.06        232.79        11.17 o                         
 -19   1  16       1563.13       1444.11        35.69 o                         
 -18   1  16        299.72        306.94        12.35 o                         
 -17   1  16        273.07        224.35        10.86 o                         
 -16   1  16         82.39         81.18         8.20 o                         
 -15   1  16        287.25        228.31        10.90 o                         
 -14   1  16         24.26         19.96         5.98 o                         
 -13   1  16        277.94        277.82        11.35 o                         
 -12   1  16          0.16          4.29         5.07 o                         
 -11   1  16        617.77        539.77        11.85 o                         
 -10   1  16         44.58         73.17         6.02 o                         
  -9   1  16        300.64        277.94         9.23 o                         
  -8   1  16         37.06         47.74         5.39 o                         
  -7   1  16       1230.27       1156.49        19.63 o                         
  -6   1  16        128.95        174.95         8.13 o                         
  -5   1  16       2025.67       1802.05        26.37 o                         
  -4   1  16        216.23        232.64         8.86 o                         
  -3   1  16          2.52          9.85         4.61 o                         
  -2   1  16         28.58         27.25         4.93 o                         
  -1   1  16          0.42          1.75         4.71 o                         
   0   1  16        760.27        743.52        14.34 o                         
   1   1  16       1351.10       1313.39        22.86 o                         
   2   1  16       1918.85       1806.02        28.56 o                         
   3   1  16       1074.53        986.79        19.64 o                         
   4   1  16        187.16        209.62        10.63 o                         
   5   1  16        324.17        282.73        11.58 o                         
   6   1  16        307.85        242.00        14.50 o                         
   7   1  16          1.85          4.30         2.19 o                         
   8   1  16          0.71          6.23         5.48 o                         
   9   1  16        256.90        205.40        32.50 o                         
  10   1  16          1.81          1.34         2.85 o                         
  11   1  16        198.00        177.17         8.89 o                         
  12   1  16         67.64         53.86        11.44 o                         
  13   1  16        148.23        109.89        28.65 o                         
  14   1  16          2.04          3.87         5.45 o                         
  15   1  16         17.57         17.75         4.26 o                         
  16   1  16         38.16         31.22         7.80 o                         
  17   1  16        108.19        111.57        10.53 o                         
  18   1  16         69.62         90.89        11.20 o                         
  19   1  16          0.83         -1.35         7.36 o                         
  20   1  16          4.62          7.51         4.72 o                         
  21   1  16         19.86         14.48         6.22 o                         
  22   1  16         14.83         23.25         4.34 o                         
 -31   2  16        214.18        195.75        24.19 o                         
 -30   2  16          3.88          4.79         4.62 o                         
 -29   2  16          1.48          3.94         5.50 o                         
 -28   2  16        289.41        315.30        16.45 o                         
 -27   2  16         11.48         22.46         5.34 o                         
 -26   2  16          0.88          9.04         5.26 o                         
 -25   2  16         28.33         40.84         7.80 o                         
 -24   2  16          7.57         12.88         5.95 o                         
 -23   2  16          6.56          3.10         4.88 o                         
 -22   2  16        156.75        211.18        12.10 o                         
 -21   2  16          4.75         17.14         6.20 o                         
 -20   2  16        124.97        124.31        10.41 o                         
 -19   2  16         28.40         43.07         7.62 o                         
 -18   2  16          1.23          7.91         6.15 o                         
 -17   2  16        279.28        247.03        11.96 o                         
 -16   2  16          0.57          7.62         5.56 o                         
 -15   2  16        178.46        179.58        11.21 o                         
 -14   2  16        481.39        465.67        14.94 o                         
 -13   2  16         50.63         66.69        11.04 o                         
 -12   2  16         51.16         57.38         7.72 o                         
 -11   2  16        199.30        193.98        11.21 o                         
 -10   2  16         88.62        100.46         9.07 o                         
  -9   2  16        237.31        210.59        10.99 o                         
  -8   2  16        253.34        236.67        10.96 o                         
  -7   2  16         55.91         77.58         7.92 o                         
  -6   2  16         13.60         15.37         5.76 o                         
  -5   2  16         58.54         70.83         6.78 o                         
  -4   2  16         48.85         54.34         6.39 o                         
  -3   2  16         50.21         76.05         8.00 o                         
  -2   2  16        441.18        396.16        13.78 o                         
  -1   2  16        331.19        273.08        12.13 o                         
   0   2  16        225.94        213.74        12.86 o                         
   1   2  16        184.06        185.37        11.06 o                         
   2   2  16         98.20        105.76         9.26 o                         
   3   2  16          9.92          1.98         5.54 o                         
   4   2  16        216.80        200.73        10.73 o                         
   5   2  16         10.78          9.75         5.33 o                         
   6   2  16         37.16         38.49         6.86 o                         
   7   2  16        196.47        215.82        11.15 o                         
   8   2  16         90.81         89.91         9.04 o                         
   9   2  16          0.62          4.39         4.16 o                         
  10   2  16          0.02         14.53         5.39 o                         
  11   2  16        480.41        494.02        15.88 o                         
  12   2  16        388.32        403.42        20.72 o                         
  13   2  16         12.55         10.24         6.93 o                         
  14   2  16          4.50          3.38         5.58 o                         
  15   2  16         61.91         67.65         9.28 o                         
  16   2  16         64.43         59.20         8.65 o                         
  17   2  16         17.52         13.38         8.31 o                         
  18   2  16         45.54         55.82         7.66 o                         
  19   2  16          1.61         -4.52         4.52 o                         
 -26   3  16         24.40         40.62         6.86 o                         
 -25   3  16         38.11         23.77         5.65 o                         
 -24   3  16         28.41         26.50         6.70 o                         
 -23   3  16         57.58         67.80         9.47 o                         
 -22   3  16          0.10          1.62         9.17 o                         
 -21   3  16          1.63          8.55         5.68 o                         
 -20   3  16         58.45         67.42         8.60 o                         
 -19   3  16         14.78         24.13         6.47 o                         
 -18   3  16         49.88         58.41         8.68 o                         
 -17   3  16        184.02        151.60        10.86 o                         
 -16   3  16          2.01          5.88         5.29 o                         
 -15   3  16         23.21         38.20         7.53 o                         
 -14   3  16        110.16        107.02        10.28 o                         
 -13   3  16         26.28         25.55         6.92 o                         
 -12   3  16          4.51          4.93         5.46 o                         
 -11   3  16          3.85          3.78         5.36 o                         
 -10   3  16         81.71         76.89         8.85 o                         
  -9   3  16         37.78         43.15         7.59 o                         
  -8   3  16        272.60        263.49        12.46 o                         
  -7   3  16         29.94         18.98         7.04 o                         
  -6   3  16          0.05         13.71         7.11 o                         
  -5   3  16        230.91        203.60        13.51 o                         
  -4   3  16          3.18         12.81         6.67 o                         
  -3   3  16         15.06         18.99         7.63 o                         
  -2   3  16          3.67          6.46         8.27 o                         
  -1   3  16          0.61         -3.25         6.13 o                         
   0   3  16         28.24         31.12         7.84 o                         
   1   3  16        476.05        449.64        16.03 o                         
   2   3  16          0.54          7.35         6.20 o                         
   3   3  16        161.30        159.16        11.65 o                         
   4   3  16          5.08          7.75         5.19 o                         
   5   3  16         41.48         44.14         7.56 o                         
   6   3  16          3.69         14.33         5.78 o                         
   7   3  16        157.26        174.69        11.19 o                         
   8   3  16        103.03        130.98        10.87 o                         
   9   3  16         89.73         80.23         8.90 o                         
  10   3  16          6.58         10.36         4.99 o                         
  11   3  16          8.20         15.98         4.59 o                         
  12   3  16        327.85        315.89        14.25 o                         
  13   3  16         68.42         73.67         9.31 o                         
  14   3  16         16.37         19.40         5.68 o                         
 -14   4  16        302.61        282.58        14.19 o                         
 -13   4  16         25.48         23.52         5.31 o                         
 -12   4  16          7.00         -1.02         6.21 o                         
 -11   4  16         11.71         12.40         5.24 o                         
 -10   4  16         14.70          6.99        12.02 o                         
  -9   4  16          7.12         16.43         5.49 o                         
  -8   4  16         31.61         31.42         5.63 o                         
  -7   4  16         32.13         32.33         5.61 o                         
  -6   4  16          2.21         25.29        11.04 o                         
  -5   4  16        178.85        158.31        27.28 o                         
  -4   4  16          6.90         10.77         5.13 o                         
  -3   4  16         66.30         59.60         8.60 o                         
  -2   4  16         77.15         77.15        16.29 o                         
  -1   4  16         40.36         43.17        10.15 o                         
   0   4  16         31.35         36.14         8.71 o                         
   1   4  16         53.39         72.82        11.28 o                         
   2   4  16         36.79         52.62        13.50 o                         
 -33   1  17         72.28         89.74        14.99 o                         
 -32   1  17         46.88         63.42         6.69 o                         
 -31   1  17         17.60          5.89         5.22 o                         
 -30   1  17          1.24          8.94         9.59 o                         
 -29   1  17         20.09         17.43         5.79 o                         
 -28   1  17        553.55        547.67        21.92 o                         
 -27   1  17         29.26         55.26        13.93 o                         
 -26   1  17        119.60        140.96        14.44 o                         
 -25   1  17        150.08        188.39        12.58 o                         
 -24   1  17        290.36        312.72        14.96 o                         
 -23   1  17       1103.49       1053.11        27.03 o                         
 -22   1  17          0.35          6.74         5.37 o                         
 -21   1  17          0.00          6.58         5.89 o                         
 -20   1  17         27.58         37.18         7.04 o                         
 -19   1  17          1.28         11.38         8.48 o                         
 -18   1  17        219.22        216.95        11.19 o                         
 -17   1  17        235.02        214.36        11.53 o                         
 -16   1  17        227.58        219.50        10.82 o                         
 -15   1  17          1.82          2.83         5.52 o                         
 -14   1  17          9.69          7.79         5.63 o                         
 -13   1  17          4.79          9.39         5.16 o                         
 -12   1  17       1212.49       1141.53        25.10 o                         
 -11   1  17        398.33        362.97        12.31 o                         
 -10   1  17         89.82         95.48         6.55 o                         
  -9   1  17        207.15        205.97         8.56 o                         
  -8   1  17          2.17          3.41         4.20 o                         
  -7   1  17        151.90        148.14         7.69 o                         
  -6   1  17          5.40          1.15         4.30 o                         
  -5   1  17        632.88        573.62        12.77 o                         
  -4   1  17        110.67        148.62         7.66 o                         
  -3   1  17          1.46         20.20         6.15 o                         
  -2   1  17        803.52        764.26        14.66 o                         
  -1   1  17        505.43        485.35        15.61 o                         
   0   1  17         88.45         94.33         8.21 o                         
   1   1  17        522.99        526.50        14.78 o                         
   2   1  17         52.60         82.94         7.70 o                         
   3   1  17          4.89         13.37         5.20 o                         
   4   1  17        482.67        452.40        13.93 o                         
   5   1  17          0.13          6.93         4.65 o                         
   6   1  17         39.14         38.09         6.60 o                         
   7   1  17        111.32        123.92        10.19 o                         
   8   1  17          2.15          4.96         4.76 o                         
   9   1  17         28.37         31.19         6.99 o                         
  10   1  17         28.91         25.30         6.66 o                         
  11   1  17         83.63        111.23         9.86 o                         
  12   1  17        317.08        321.79        15.55 o                         
  13   1  17         14.13         15.26         5.65 o                         
  14   1  17        289.64        270.14        14.76 o                         
  15   1  17          9.36         12.15         7.58 o                         
  16   1  17         24.98         14.62         4.61 o                         
  17   1  17          7.93         20.10         4.55 o                         
  18   1  17          8.93          3.32         5.42 o                         
  19   1  17          5.24          6.32         5.17 o                         
  20   1  17          0.00          1.77         3.96 o                         
 -30   2  17          0.03         -1.00         6.46 o                         
 -29   2  17         18.26          4.91         5.98 o                         
 -28   2  17          1.46         15.73         5.71 o                         
 -27   2  17        245.10        235.98        13.96 o                         
 -26   2  17         10.03         17.83         4.73 o                         
 -25   2  17         50.62         72.81        12.20 o                         
 -24   2  17        290.64        261.43        12.77 o                         
 -23   2  17          0.05         -1.20         5.77 o                         
 -22   2  17         47.01         72.56         8.38 o                         
 -21   2  17        336.49        335.74        13.98 o                         
 -20   2  17        138.34        139.66         9.95 o                         
 -19   2  17        147.28        166.84        10.66 o                         
 -18   2  17         74.62         86.64         9.50 o                         
 -17   2  17          1.45         -0.22         4.83 o                         
 -16   2  17          1.75          7.59         5.14 o                         
 -15   2  17         42.15         41.18         7.36 o                         
 -14   2  17         77.53         86.70         8.86 o                         
 -13   2  17          2.67          7.99         5.74 o                         
 -12   2  17        225.69        201.23        10.85 o                         
 -11   2  17          2.92          9.65         5.95 o                         
 -10   2  17        478.63        427.63        14.39 o                         
  -9   2  17          8.82         14.69         6.93 o                         
  -8   2  17         27.95         31.26         7.10 o                         
  -7   2  17        180.62        160.08        10.38 o                         
  -6   2  17        233.32        234.86        11.43 o                         
  -5   2  17          3.56         11.98         5.73 o                         
  -4   2  17          0.00          2.64         7.77 o                         
  -3   2  17        667.04        608.25        17.74 o                         
  -2   2  17        155.34        167.12        10.35 o                         
  -1   2  17        329.50        309.01        12.77 o                         
   0   2  17        538.12        521.75        17.86 o                         
   1   2  17          0.26         -0.32         5.28 o                         
   2   2  17         79.23         87.84         9.05 o                         
   3   2  17         35.65         43.78         7.76 o                         
   4   2  17         23.82         30.34         6.27 o                         
   5   2  17        130.02        109.44        10.78 o                         
   6   2  17         10.42         13.69         4.86 o                         
   7   2  17        226.66        231.38        11.42 o                         
   8   2  17        189.56        198.99        11.04 o                         
   9   2  17          0.73          7.20         4.37 o                         
  10   2  17          0.50          1.85         4.79 o                         
  11   2  17        167.26        152.86        11.83 o                         
  12   2  17        152.21        152.25        12.36 o                         
  13   2  17        376.92        385.30        21.83 o                         
  14   2  17        265.03        279.65        17.17 o                         
  15   2  17         41.69         46.02         9.61 o                         
  16   2  17          1.21          6.60         4.62 o                         
  17   2  17         21.76         19.48         5.78 o                         
  18   2  17          2.41          4.65         5.05 o                         
 -25   3  17         18.17         15.08         8.53 o                         
 -24   3  17        155.51        135.94        10.58 o                         
 -23   3  17        105.24        150.01        11.02 o                         
 -22   3  17          1.73          8.70         5.57 o                         
 -21   3  17        443.05        424.56        16.62 o                         
 -20   3  17         65.27         54.11         8.09 o                         
 -19   3  17         82.18        122.46        10.39 o                         
 -18   3  17        252.52        236.46        13.10 o                         
 -17   3  17          1.60         17.74         8.34 o                         
 -16   3  17        160.26        164.58        11.51 o                         
 -15   3  17        112.93        136.65        10.58 o                         
 -14   3  17         58.23         63.97         8.56 o                         
 -13   3  17          3.45         11.83         5.96 o                         
 -12   3  17         25.48         27.27         6.80 o                         
 -11   3  17        253.06        236.88        15.72 o                         
 -10   3  17        124.34        140.88        11.48 o                         
  -9   3  17         64.27         61.49        10.20 o                         
  -8   3  17          6.29         11.99         6.79 o                         
  -7   3  17        215.24        241.81        14.66 o                         
  -6   3  17          3.05         29.64        11.64 o                         
  -5   3  17        335.91        351.94        17.11 o                         
  -4   3  17        123.47        118.26        12.58 o                         
  -3   3  17          9.17         22.77         7.38 o                         
  -2   3  17        137.35        171.14        14.32 o                         
  -1   3  17        102.71        122.65        15.07 o                         
   0   3  17          0.43          5.12         7.22 o                         
   1   3  17        284.65        261.00        12.82 o                         
   2   3  17         68.57         83.85         9.34 o                         
   3   3  17          9.11          7.56         6.00 o                         
   4   3  17        147.97        154.27        12.33 o                         
   5   3  17        211.39        219.11        12.26 o                         
   6   3  17        118.91        137.41        12.14 o                         
   7   3  17        128.72        142.70        11.48 o                         
   8   3  17        116.69        142.96        15.76 o                         
   9   3  17         73.45         71.32         7.18 o                         
  10   3  17         67.37         62.28         8.13 o                         
  11   3  17        147.38        146.32        10.34 o                         
  12   3  17          6.97          3.47         4.43 o                         
 -10   4  17        101.17         97.98        11.27 o                         
  -9   4  17          3.07         10.87         6.27 o                         
  -8   4  17         34.21         33.06         6.07 o                         
  -7   4  17          1.75         26.27         6.48 o                         
  -6   4  17         97.93         78.23         7.73 o                         
  -5   4  17          0.25         15.95         5.18 o                         
  -4   4  17         17.33         22.96         5.93 o                         
  -3   4  17          7.84          7.69        11.66 o                         
 -33   0  18        697.17        731.29        35.46 o                         
 -32   0  18         13.69         49.91         5.92 o                         
 -31   0  18          3.13          0.50         8.97 o                         
 -30   0  18         52.37         47.28        11.85 o                         
 -29   0  18          6.34          5.39         3.77 o                         
 -28   0  18         25.49         44.02        15.18 o                         
 -27   0  18        116.87         97.42        10.94 o                         
 -26   0  18          9.01          9.01         9.26 o                         
 -25   0  18         64.54         66.09         7.50 o                         
 -24   0  18        165.99        187.05        28.55 o                         
 -23   0  18         15.72         56.92        15.51 o                         
 -22   0  18       2653.76       2462.10        51.36 o                         
 -21   0  18       1744.09       1587.01        38.87 o                         
 -20   0  18        307.18        314.75        23.32 o                         
 -19   0  18         19.34         36.81        11.97 o                         
 -18   0  18       1829.50       1627.70        43.03 o                         
 -17   0  18          1.01         15.32         3.59 o                         
 -16   0  18        600.46        602.63        29.78 o                         
 -15   0  18         45.10         50.93         6.57 o                         
 -14   0  18        337.64        337.56        12.73 o                         
 -13   0  18       1190.10       1189.04        23.83 o                         
 -12   0  18         53.67         80.47         6.78 o                         
 -11   0  18       3946.30       3708.61        64.59 o                         
 -10   0  18        863.48        943.09        20.95 o                         
  -9   0  18        626.35        630.30        17.03 o                         
  -8   0  18        967.82        871.29        25.13 o                         
  -7   0  18       1226.08       1104.31        25.20 o                         
  -6   0  18        345.11        352.19        12.97 o                         
  -5   0  18        759.37        774.49        18.90 o                         
  -4   0  18         88.29         96.29        10.47 o                         
  -3   0  18          0.04          9.00         4.77 o                         
  -2   0  18       1182.99       1093.15        22.70 o                         
  -1   0  18          9.86         33.11         7.77 o                         
   0   0  18       1055.39       1021.89        22.00 o                         
   1   0  18       1735.41       1621.67        28.97 o                         
   2   0  18       1329.11       1305.86        33.39 o                         
   3   0  18       3789.82       3474.68        62.84 o                         
   4   0  18        825.48        891.93        27.40 o                         
   5   0  18         13.45          4.53         4.33 o                         
   6   0  18        151.43        131.14        11.00 o                         
   7   0  18        107.50        112.32         9.26 o                         
   8   0  18        323.85        335.19        17.06 o                         
   9   0  18         65.65         75.26        20.36 o                         
  10   0  18         60.11         65.41         9.92 o                         
  11   0  18         47.04         59.94         8.63 o                         
  12   0  18          5.44          8.02         5.47 o                         
  13   0  18          1.38         11.25         3.67 o                         
  14   0  18         32.85         38.33         6.02 o                         
  15   0  18        301.07        337.39        17.75 o                         
  16   0  18         88.27         74.37        28.55 o                         
  17   0  18        358.89        335.56        25.05 o                         
  18   0  18         16.86          8.14        14.64 o                         
  19   0  18        109.90        112.85        10.32 o                         
  20   0  18         73.38         72.49        25.17 o                         
 -33   1  18          0.88         -9.22        13.48 o                         
 -32   1  18         55.43         58.02         9.34 o                         
 -31   1  18         12.61         15.89         9.08 o                         
 -30   1  18          0.87          3.36         4.86 o                         
 -29   1  18         55.16         68.73         9.22 o                         
 -28   1  18         28.06         31.44         9.02 o                         
 -27   1  18          1.34         12.70         3.97 o                         
 -26   1  18        258.04        251.60        18.35 o                         
 -25   1  18       1024.03       1019.98        26.67 o                         
 -24   1  18         35.57         74.57         7.84 o                         
 -23   1  18       1246.50       1187.63        28.17 o                         
 -22   1  18        155.89        173.41        12.41 o                         
 -21   1  18        102.86        122.17        11.95 o                         
 -20   1  18        131.36        115.95         8.86 o                         
 -19   1  18          2.06          9.66         4.82 o                         
 -18   1  18        129.53        150.72        11.01 o                         
 -17   1  18         42.66         51.94         7.22 o                         
 -16   1  18          0.02         -2.21         4.01 o                         
 -15   1  18         49.89         49.43         9.87 o                         
 -14   1  18        234.01        233.41        11.00 o                         
 -13   1  18         21.65         24.04         5.83 o                         
 -12   1  18        239.29        215.21        14.08 o                         
 -11   1  18         92.83        125.23         8.95 o                         
 -10   1  18        471.33        443.80        13.38 o                         
  -9   1  18        203.77        203.50         8.76 o                         
  -8   1  18        280.91        282.69         9.75 o                         
  -7   1  18         29.78         36.38         5.51 o                         
  -6   1  18          0.60          2.26         4.39 o                         
  -5   1  18          0.27          7.63         4.73 o                         
  -4   1  18        437.68        383.34        11.25 o                         
  -3   1  18          2.26         15.94         4.82 o                         
  -2   1  18         62.45         76.21         8.58 o                         
  -1   1  18         36.86         41.09         7.76 o                         
   0   1  18        427.71        399.97        13.43 o                         
   1   1  18        300.57        318.88        12.33 o                         
   2   1  18        605.62        631.32        16.40 o                         
   3   1  18       1049.08        997.38        20.55 o                         
   4   1  18         75.53        105.09         8.86 o                         
   5   1  18         83.62        101.68         8.49 o                         
   6   1  18         78.05         82.92         9.51 o                         
   7   1  18         98.82        120.35         9.71 o                         
   8   1  18         44.34         32.65         7.04 o                         
   9   1  18        232.35        223.63        12.99 o                         
  10   1  18         66.13         77.19         9.36 o                         
  11   1  18          2.50          8.33         4.41 o                         
  12   1  18        116.37        166.14        11.94 o                         
  13   1  18          0.06         -0.80         5.19 o                         
  14   1  18          9.54         16.12         4.92 o                         
  15   1  18          0.46          4.38        10.94 o                         
  16   1  18        136.06        130.17        11.41 o                         
  17   1  18        119.80         91.58         9.90 o                         
  18   1  18         40.63         66.58        13.79 o                         
  19   1  18          7.32         13.32        11.77 o                         
 -30   2  18         27.04         22.78        13.67 o                         
 -29   2  18        250.04        261.76        14.94 o                         
 -28   2  18         35.62         43.51        10.78 o                         
 -27   2  18        156.07        150.48        13.42 o                         
 -26   2  18         79.15         79.71         9.94 o                         
 -25   2  18          0.82          4.73         4.45 o                         
 -24   2  18         74.10         92.93         9.64 o                         
 -23   2  18         26.39         34.71         6.60 o                         
 -22   2  18         16.70         23.55         5.74 o                         
 -21   2  18        161.21        171.50        10.86 o                         
 -20   2  18         74.12         99.52         9.94 o                         
 -19   2  18          0.35          0.88         5.04 o                         
 -18   2  18         27.11         28.88         6.39 o                         
 -17   2  18         49.15         51.28         7.33 o                         
 -16   2  18         53.51         67.02         8.32 o                         
 -15   2  18          0.01         -2.56         7.37 o                         
 -14   2  18         14.66         18.19         5.83 o                         
 -13   2  18          3.70         11.87         5.79 o                         
 -12   2  18        397.43        380.71        16.73 o                         
 -11   2  18        113.18        139.74        10.22 o                         
 -10   2  18         36.26         35.86         6.90 o                         
  -9   2  18        107.36        119.73         9.71 o                         
  -8   2  18        134.12        145.32         9.60 o                         
  -7   2  18         54.55         50.69         7.22 o                         
  -6   2  18        398.96        382.12        16.21 o                         
  -5   2  18          4.13         13.65         6.17 o                         
  -4   2  18         10.89         25.18         6.05 o                         
  -3   2  18        810.80        800.49        19.26 o                         
  -2   2  18         39.64         61.20         8.34 o                         
  -1   2  18        399.95        405.06        16.30 o                         
   0   2  18        697.16        654.45        18.24 o                         
   1   2  18          6.43         13.10         6.40 o                         
   2   2  18          1.24          7.53         5.68 o                         
   3   2  18         21.17         24.50         6.31 o                         
   4   2  18         38.62         37.36         6.42 o                         
   5   2  18        119.96        153.61        10.31 o                         
   6   2  18         94.49        111.80         9.78 o                         
   7   2  18         13.26         20.43         6.05 o                         
   8   2  18        565.09        587.12        17.85 o                         
   9   2  18          3.35         -0.80        10.71 o                         
  10   2  18         15.02         22.30         6.73 o                         
  11   2  18         11.04          1.03        10.19 o                         
  12   2  18         94.07        100.24        10.78 o                         
  13   2  18         31.33         26.97         9.78 o                         
  14   2  18        108.87        107.56        11.37 o                         
  15   2  18          0.00          4.68         4.45 o                         
  16   2  18          2.95         -5.16        10.13 o                         
 -24   3  18         76.84         97.35         8.61 o                         
 -23   3  18         61.33         71.03         8.43 o                         
 -22   3  18         78.69         95.29        12.29 o                         
 -21   3  18          5.39          1.54         5.25 o                         
 -20   3  18          8.66         -1.97         7.86 o                         
 -19   3  18         68.44         78.57         9.82 o                         
 -18   3  18         79.98         70.98         8.57 o                         
 -17   3  18         16.95         27.63         6.37 o                         
 -16   3  18         94.56        119.14        11.12 o                         
 -15   3  18         23.64         24.15         6.34 o                         
 -14   3  18          8.41         13.13         5.00 o                         
 -13   3  18         67.66         49.63        10.16 o                         
 -12   3  18         66.49         65.27        11.29 o                         
 -11   3  18         73.51         84.55        10.98 o                         
 -10   3  18          2.37         17.85         7.07 o                         
  -9   3  18         16.80         15.33         6.66 o                         
  -8   3  18         19.69         27.19         8.09 o                         
  -7   3  18         38.98         38.45         8.23 o                         
  -6   3  18          0.57         19.16         6.68 o                         
  -5   3  18        171.68        159.18        12.57 o                         
  -4   3  18         30.54         28.66         7.04 o                         
  -3   3  18          0.46          1.58         5.91 o                         
  -2   3  18         16.81         21.16        13.41 o                         
  -1   3  18          4.72         18.63        10.59 o                         
   0   3  18          4.15         -4.31         7.01 o                         
   1   3  18          1.83          0.86         5.30 o                         
   2   3  18         36.79         37.47         7.62 o                         
   3   3  18         38.92         27.42         8.34 o                         
   4   3  18         68.60         75.92         8.31 o                         
   5   3  18         99.71        101.32        10.33 o                         
   6   3  18          0.99         -2.24         4.22 o                         
   7   3  18         70.61         78.68         8.75 o                         
   8   3  18         54.69         44.65         6.99 o                         
   9   3  18         17.13         22.22         4.99 o                         
  10   3  18          5.33         19.79         5.13 o                         
 -32   1  19          0.74         -3.94         6.65 o                         
 -31   1  19        131.49        129.59        23.38 o                         
 -30   1  19         91.98         87.65         7.74 o                         
 -29   1  19         16.74         10.94         5.68 o                         
 -28   1  19         17.50         13.99         4.63 o                         
 -27   1  19        402.42        348.43        16.28 o                         
 -26   1  19         31.25         59.36        11.86 o                         
 -25   1  19         78.29         80.94        10.58 o                         
 -24   1  19        121.30        155.24        12.04 o                         
 -23   1  19        738.72        706.45        21.91 o                         
 -22   1  19        268.18        302.69        14.90 o                         
 -21   1  19        846.33        796.53        22.71 o                         
 -20   1  19        160.48        186.63        19.69 o                         
 -19   1  19        303.40        298.16        12.36 o                         
 -18   1  19        128.11        139.60         9.36 o                         
 -17   1  19         41.93         51.09         7.14 o                         
 -16   1  19        120.71        135.35         9.86 o                         
 -15   1  19        139.19        146.19         9.42 o                         
 -14   1  19        205.75        202.03        10.48 o                         
 -13   1  19         68.13         86.94         8.29 o                         
 -12   1  19         29.45         48.67         6.98 o                         
 -11   1  19       2171.48       1959.09        29.73 o                         
 -10   1  19          5.90         27.55         5.60 o                         
  -9   1  19        215.94        216.66         9.03 o                         
  -8   1  19         77.07         84.53         6.74 o                         
  -7   1  19         18.49         19.37         4.95 o                         
  -6   1  19        675.44        603.94        13.66 o                         
  -5   1  19        176.10        182.77         8.78 o                         
  -4   1  19        328.74        310.29        10.45 o                         
  -3   1  19        826.62        760.68        20.01 o                         
  -2   1  19         91.62        100.18         8.73 o                         
  -1   1  19        184.79        204.85        10.60 o                         
   0   1  19         46.98         65.89         7.64 o                         
   1   1  19         28.09         34.04         7.26 o                         
   2   1  19        930.53        887.76        19.77 o                         
   3   1  19        485.22        504.73        15.32 o                         
   4   1  19        281.86        302.55        14.36 o                         
   5   1  19         35.96         44.94        11.24 o                         
   6   1  19         36.32         53.63         7.80 o                         
   7   1  19        129.02        120.55         9.89 o                         
   8   1  19         54.22         47.33         7.62 o                         
   9   1  19         76.03         79.85         9.68 o                         
  10   1  19          3.58          6.23         4.88 o                         
  11   1  19        211.88        212.41        14.12 o                         
  12   1  19          6.65          4.70         4.03 o                         
  13   1  19          4.65          4.26         6.12 o                         
  14   1  19         12.62         11.78         4.51 o                         
  15   1  19        135.77        157.57        10.60 o                         
  16   1  19         12.18         10.78         4.53 o                         
  17   1  19        152.77        156.23        23.60 o                         
 -28   2  19         62.39         76.13         8.08 o                         
 -27   2  19        524.93        498.51        23.38 o                         
 -26   2  19        201.79        249.13        15.45 o                         
 -25   2  19          8.80         18.83         7.10 o                         
 -24   2  19          7.09          9.22         5.56 o                         
 -23   2  19        144.77        129.21         9.47 o                         
 -22   2  19        123.91        132.53        10.94 o                         
 -21   2  19          4.18          1.57         4.21 o                         
 -20   2  19         43.14         58.84         8.76 o                         
 -19   2  19         69.68         90.13         9.35 o                         
 -18   2  19         42.32         50.05         7.74 o                         
 -17   2  19         21.32         21.41         5.97 o                         
 -16   2  19        214.97        214.07        11.63 o                         
 -15   2  19        225.59        228.29        12.03 o                         
 -14   2  19         40.33         48.93         7.15 o                         
 -13   2  19         41.33         37.48         6.94 o                         
 -12   2  19        126.24        140.31         9.67 o                         
 -11   2  19        110.92        128.81         9.62 o                         
 -10   2  19         20.47         37.41         7.32 o                         
  -9   2  19          0.04          8.35         7.66 o                         
  -8   2  19         16.81          9.41         9.27 o                         
  -7   2  19        102.02        104.77        11.07 o                         
  -6   2  19        188.74        222.92        13.37 o                         
  -5   2  19         43.59         59.54         8.96 o                         
  -4   2  19        159.42        160.92        12.11 o                         
  -3   2  19         26.77         44.92         7.00 o                         
  -2   2  19        478.37        454.52        17.30 o                         
  -1   2  19        268.00        306.67        13.63 o                         
   0   2  19        188.27        191.26        11.98 o                         
   1   2  19         34.95         37.55         7.42 o                         
   2   2  19          4.96          9.46         5.91 o                         
   3   2  19         46.48         34.11         7.10 o                         
   4   2  19         95.74         97.68         9.33 o                         
   5   2  19         15.62         19.83         6.05 o                         
   6   2  19        106.23        106.92        10.02 o                         
   7   2  19          1.63          5.25         4.99 o                         
   8   2  19         28.39         51.67         8.06 o                         
   9   2  19        296.52        293.19        15.77 o                         
  10   2  19        330.63        354.65        17.35 o                         
  11   2  19        114.95        114.13        10.67 o                         
  12   2  19         36.14         41.83         7.53 o                         
  13   2  19          1.53         17.55         4.65 o                         
  14   2  19         92.81         85.93         8.85 o                         
 -22   3  19         12.30         26.28         5.41 o                         
 -21   3  19         12.23          0.52         4.94 o                         
 -20   3  19          0.14          9.04         5.25 o                         
 -19   3  19          9.08         13.40         8.82 o                         
 -18   3  19          8.92         32.49         7.12 o                         
 -17   3  19        463.58        435.06        16.55 o                         
 -16   3  19         40.86         41.30         7.61 o                         
 -15   3  19          0.14         -4.59         4.59 o                         
 -14   3  19        125.20        120.59         9.64 o                         
 -13   3  19         35.62         37.89         5.93 o                         
 -12   3  19          1.21         -2.11         4.96 o                         
 -11   3  19         18.02         29.71         7.37 o                         
 -10   3  19         30.07         20.93         6.26 o                         
  -9   3  19          0.95          7.23         4.99 o                         
  -8   3  19         56.42         46.16         7.72 o                         
  -7   3  19         76.75         86.50        10.80 o                         
  -6   3  19        583.37        570.04        21.66 o                         
  -5   3  19        420.55        410.92        18.83 o                         
  -4   3  19          0.12         14.18         5.67 o                         
  -3   3  19         21.31         13.26         5.91 o                         
  -2   3  19        478.98        433.27        23.51 o                         
  -1   3  19         20.20         19.70         8.71 o                         
   0   3  19         10.20          9.40         7.43 o                         
   1   3  19         14.04         11.36         6.80 o                         
   2   3  19         33.52         34.58         8.88 o                         
   3   3  19        125.74        133.99        13.32 o                         
   4   3  19         28.36         25.32         5.84 o                         
   5   3  19         29.39         35.98         6.00 o                         
   6   3  19          8.08         17.79         4.95 o                         
   7   3  19         85.95         94.18         9.93 o                         
 -32   0  20        142.59        106.70        26.90 o                         
 -31   0  20         67.50         54.54        25.26 o                         
 -30   0  20        116.57        207.23        30.11 o                         
 -29   0  20         73.20         82.93        26.08 o                         
 -28   0  20        399.01        357.20        32.82 o                         
 -27   0  20         18.32         32.08        20.73 o                         
 -26   0  20         73.12         73.90         6.34 o                         
 -25   0  20          1.75          8.63         4.48 o                         
 -24   0  20          0.28          4.07        12.83 o                         
 -23   0  20        172.75        174.00        11.41 o                         
 -22   0  20          2.98         19.83        16.54 o                         
 -21   0  20          0.10          5.34         8.76 o                         
 -20   0  20          0.35         -3.50         3.50 o                         
 -19   0  20          8.03          2.01         3.99 o                         
 -18   0  20          0.08         15.30        14.97 o                         
 -17   0  20         44.04         33.81        10.28 o                         
 -16   0  20         25.95         21.18         4.13 o                         
 -15   0  20        260.76        241.71        13.87 o                         
 -14   0  20        244.73        237.33        13.24 o                         
 -13   0  20        885.96        815.59        23.37 o                         
 -12   0  20         22.77         46.37         7.69 o                         
 -11   0  20        298.67        269.05        11.77 o                         
 -10   0  20       1128.61       1060.14        23.13 o                         
  -9   0  20        113.59        131.30        10.53 o                         
  -8   0  20       2775.59       2587.33        72.28 o                         
  -7   0  20        213.29        262.86        11.78 o                         
  -6   0  20        125.33        155.36        13.61 o                         
  -5   0  20        276.63        261.75        13.43 o                         
  -4   0  20        212.46        197.59        10.68 o                         
  -3   0  20        478.46        465.14        15.36 o                         
  -2   0  20        360.54        326.42        16.54 o                         
  -1   0  20         55.53         84.63        10.49 o                         
   0   0  20       2262.93       2073.43        45.22 o                         
   1   0  20        469.74        455.21        35.75 o                         
   2   0  20         35.73         41.04        10.08 o                         
   3   0  20         11.26         20.75         3.49 o                         
   4   0  20        207.67        205.19        21.97 o                         
   5   0  20         50.79         66.08         7.47 o                         
   6   0  20        105.14         69.32        10.57 o                         
   7   0  20          9.96         10.09         3.29 o                         
   8   0  20         69.78         66.77         7.15 o                         
   9   0  20        211.54        201.18        21.72 o                         
  10   0  20          0.18         10.79         4.15 o                         
  11   0  20        287.75        294.08        16.07 o                         
  12   0  20         33.94         31.39         4.16 o                         
  13   0  20        183.57        203.43        38.62 o                         
  14   0  20        137.02        115.40        19.21 o                         
  15   0  20         89.87         62.98        13.94 o                         
  16   0  20         22.93         21.88         5.55 o                         
 -30   1  20         33.51         31.96         6.43 o                         
 -29   1  20          0.04         12.47         4.49 o                         
 -28   1  20         36.39         56.85         5.93 o                         
 -27   1  20        125.62        152.62        11.35 o                         
 -26   1  20         16.30         14.68         5.26 o                         
 -25   1  20         13.68         16.01         6.56 o                         
 -24   1  20        345.00        350.33        15.94 o                         
 -23   1  20        165.50        189.80        12.47 o                         
 -22   1  20          0.17         15.29         4.67 o                         
 -21   1  20        376.00        381.59        17.62 o                         
 -20   1  20         21.29         37.81         6.69 o                         
 -19   1  20          4.36          4.89         5.55 o                         
 -18   1  20        348.22        310.06        12.62 o                         
 -17   1  20          0.18          4.36         3.72 o                         
 -16   1  20        330.61        324.76        12.76 o                         
 -15   1  20        114.47        117.91         8.40 o                         
 -14   1  20        148.06        168.37         9.69 o                         
 -13   1  20          1.11         17.02         4.72 o                         
 -12   1  20        883.34        847.71        19.09 o                         
 -11   1  20          5.88         27.59         5.71 o                         
 -10   1  20        734.24        650.40        32.29 o                         
  -9   1  20         33.08         49.05         7.05 o                         
  -8   1  20         89.87        111.79         7.63 o                         
  -7   1  20         81.17         89.29         7.93 o                         
  -6   1  20          6.06          7.50         4.24 o                         
  -5   1  20        106.94         90.51         8.27 o                         
  -4   1  20          1.05          1.22         4.28 o                         
  -3   1  20         47.90         67.52         8.59 o                         
  -2   1  20        371.67        355.84        13.06 o                         
  -1   1  20        204.02        204.85        10.62 o                         
   0   1  20        264.10        275.96        11.86 o                         
   1   1  20        128.52        153.92         9.45 o                         
   2   1  20        146.79        164.71         9.51 o                         
   3   1  20         30.05         26.09         6.56 o                         
   4   1  20          0.02          1.24         4.17 o                         
   5   1  20        151.80        123.67        10.07 o                         
   6   1  20         49.88         54.08         7.86 o                         
   7   1  20         17.26         15.18         4.96 o                         
   8   1  20         34.63         34.02         6.56 o                         
   9   1  20         78.88         90.16         7.58 o                         
  10   1  20         58.45         53.41         5.44 o                         
  11   1  20         18.62         12.42         6.09 o                         
  12   1  20         11.13         15.76         4.19 o                         
  13   1  20          3.00          1.34         6.28 o                         
  14   1  20        109.66        142.61         9.87 o                         
  15   1  20         32.63         40.25         4.78 o                         
 -27   2  20        102.87        106.29        11.36 o                         
 -26   2  20         29.84         30.15        14.22 o                         
 -25   2  20          0.03          7.62         7.86 o                         
 -24   2  20        100.33         90.20        11.73 o                         
 -23   2  20         33.56         18.38         4.98 o                         
 -22   2  20        371.69        354.21        14.68 o                         
 -21   2  20          3.62         14.50         5.49 o                         
 -20   2  20         87.51         79.36         9.34 o                         
 -19   2  20        144.00        167.58        11.18 o                         
 -18   2  20        338.04        348.67        14.14 o                         
 -17   2  20         15.81         22.50         6.17 o                         
 -16   2  20         18.94         17.46         6.07 o                         
 -15   2  20        106.34         95.62         9.54 o                         
 -14   2  20         62.21         82.67         8.92 o                         
 -13   2  20          7.36         18.64         6.14 o                         
 -12   2  20          1.37          8.96         5.57 o                         
 -11   2  20        113.35        132.36        10.48 o                         
 -10   2  20         25.95         37.31         6.89 o                         
  -9   2  20          1.50          5.72         5.34 o                         
  -8   2  20         22.47         16.35         6.05 o                         
  -7   2  20        215.45        223.33        14.85 o                         
  -6   2  20         17.25         30.64         7.31 o                         
  -5   2  20         51.45         50.95         8.26 o                         
  -4   2  20         94.08        106.49        11.59 o                         
  -3   2  20         65.51         55.61        12.07 o                         
  -2   2  20        234.45        256.33        14.08 o                         
  -1   2  20         12.93         26.57         6.83 o                         
   0   2  20          9.45         10.89         5.45 o                         
   1   2  20          0.62          6.98         5.41 o                         
   2   2  20         48.88         63.48         8.32 o                         
   3   2  20        144.61        161.14        11.54 o                         
   4   2  20         25.98         23.93         7.82 o                         
   5   2  20         11.61          6.83         5.20 o                         
   6   2  20          0.00         -4.22         4.22 o                         
   7   2  20         20.92         26.51         6.52 o                         
   8   2  20        227.45        229.27        14.50 o                         
   9   2  20          1.04          9.95         5.23 o                         
  10   2  20          2.15          6.31         8.45 o                         
  11   2  20          0.89          3.17         7.51 o                         
  12   2  20        106.08        120.89        14.52 o                         
 -20   3  20         99.62         93.21         9.77 o                         
 -19   3  20         32.42         40.99         7.44 o                         
 -18   3  20          7.88         15.08         8.48 o                         
 -17   3  20          7.77         11.43         4.91 o
[truncated: 35,479 more chars]
